# Supplementary material for: Integrative In Silico and In Vitro Screening of Low Molecular Weight Compounds Targeting SARS‐CoV‐2 RNA Elements
Source: Chembiochem. 2025 Nov 29;26(24):e202500668. doi: 10.1002/cbic.202500668 (PMC12703450; doi:10.1002/cbic.202500668)
Supplement: Supplementary file 1 — Supplementary Material [file CBIC-26-e202500668-s001.zip]

Archive with 7 entries (7 files):
- Supplementary_List_F.xlsx
- cbic70159-sup-0001-SuppData-S1.pdf
- Supplementary_List_A.xlsx
- Supplementary_List_B.xlsx
- Supplementary_List_C.xlsx
- Supplementary_List_D.xlsx
- Supplementary_List_E.xlsx
