# Supplementary material for: Integrative In Silico and In Vitro Screening of Low Molecular Weight Compounds Targeting SARS‐CoV‐2 RNA Elements
Source: Chembiochem. 2025 Nov 29;26(24):e202500668. doi: 10.1002/cbic.202500668 (PMC12703450; doi:10.1002/cbic.202500668)
Supplement: Supplementary file 1 — Supplementary Material [file CBIC-26-e202500668-s001.zip › Supplementary_List_F.xlsx]

## Sheet: PK_Boltz_Avg
T1_Filter	T2_Filter	Name	pH	PK_Avg	PK_SD		5SL1_Avg	5SL1_SD	5SL1_Cutoff		5SL4_Avg	5SL4_SD	5SL4_Cutoff		5SL5_Avg	5SL5_SD	5SL5_Cutoff		3SL1_Avg	3SL1_SD	3SL1_Cutoff		3SL2_Avg	3SL2_SD	3SL2_Cutoff		5SL1_Pass	5SL4_Pass	5SL5_Pass	3SL1_Pass	3SL2_Pass
BA	BA	F0550-0204	ph7	-40.6813	1.5333		-16.4737	2.64777	-24.417		-18.0672	2.46642	-25.4665		-18.7831	1.85886	-24.3597		-11.5275	1.53811	-16.1418		-14.2151	4.84279	-28.7435		Pass	Pass	Pass	Pass	Pass
BA	BA	F0882-1082	ph5	-34.3266	3.29575		-23.6952	1.45798	-28.0691		-18.671	1.5814	-23.4152		-23.3263	1.43552	-27.6329		-16.7045	1.16258	-20.1922		-20.1256	1.85326	-25.6854		Pass	Pass	Pass	Pass	Pass
BA	BA	F0922-0787	ph5	-35.3175	4.39565		-20.9965	1.90093	-26.6993		-20.1716	0.863825	-22.7631		-20.7303	0.832548	-23.2279		-13.7893	1.2454	-17.5255		-21.5013	3.8476	-33.0441		Pass	Pass	Pass	Pass	Pass
BA	BA	F1166-0092	ph5	-40.5355	0.0936409		-22.6347	2.68375	-30.6859		-19.7378	0.705948	-21.8557		-23.5899	0.742682	-25.8179		-16.8717	0.193417	-17.4519		-20.6069	1.33151	-24.6015		Pass	Pass	Pass	Pass	Pass
BA	AA-BA	F2158-0821	ph5	-34.6908	8.75624		-20.3143	1.04092	-23.4371		-19.3209	1.39063	-23.4928		-19.7573	0.932295	-22.5542		-12.8567	3.13923	-22.2744		-15.3801	0.970689	-18.2922		Pass	Pass	Pass	Pass	Pass
BA	AA	F2269-0218	ph5	-39.7978	0.251383		-31.7512	1.34956	-35.7999		-23.1502	2.08577	-29.4075		-27.2222	1.34869	-31.2683		-24.5386	3.13461	-33.9425		-27.6974	1.46544	-32.0937		Pass	Pass	Pass	Pass	Pass
BA	AA-BA	F2691-0113	ph5	-39.2704	5.72122		-23.2086	0.892319	-25.8856		-24.6855	1.52647	-29.265		-26.6492	0.997525	-29.6418		-21.2689	2.80995	-29.6988		-23.9549	0.84184	-26.4804		Pass	Pass	Pass	Pass	Pass
BA	AA-BA	F3367-0114	ph5	-29.1279	8.51894		-22.4362	0.211578	-23.0709		-23.5822	0.251479	-24.3366		-27.1243	0.537981	-28.7382		-21.1461	0.0740696	-21.3683		-24.9214	0.0611689	-25.1049		Pass	Pass	Pass	Pass	Pass
BA	AA-BA	F5098-0891	ph5	-31.7803	8.99361		-23.9772	0.553491	-25.6377		-20.3045	2.7281	-28.4888		-22.9152	2.35583	-29.9827		-23.6614	0.942604	-26.4893		-22.826	2.41085	-30.0585		Pass	Pass	Pass	Pass	Pass
BA	AA	F5788-2252	ph5	-39.1179	9.34805		-24.5384	0.0652403	-24.7341		-20.1918	2.12613	-26.5702		-24.1566	1.70846	-29.282		-20.6176	1.79998	-26.0176		-20.5021	0.0532949	-20.6619		Pass	Pass	Pass	Pass	Pass
BA	BA	F5865-0512	ph5	-36.2203	2.81069		-23.972	3.04056	-33.0937		-21.5646	2.78386	-29.9162		-23.759	3.01933	-32.817		-17.8262	3.92705	-29.6074		-23.2617	2.26069	-30.0437		Pass	Pass	Pass	Pass	Pass
BA	AA	F6221-0175	ph5	-39.6115	1.95942		-29.7609	2.47198	-37.1768		-28.7831	0.530284	-30.374		-28.4519	0.196482	-29.0414		-27.6942	1.41671	-31.9444		-29.8466	2.14414	-36.279		Pass	Pass	Pass	Pass	Pass
AA	AA	F6252-4128	ph5	-36.6861	0.266807		-31.4628	0.110659	-31.7948		-29.9282	1.41503	-34.1733		-28.9956	1.88265	-34.6436		-29.0285	0.590033	-30.7986		-26.0691	1.36533	-30.165		Pass	Pass	Pass	Pass	Pass
BA	BA	F6252-4142	ph5	-40.5593	1.49411		-28.2845	1.0946	-31.5683		-29.9547	0.183034	-30.5039		-25.4401	1.43883	-29.7566		-26.6586	1.23721	-30.3702		-26.9007	1.12624	-30.2794		Pass	Pass	Pass	Pass	Pass
BA	BA	F6363-0814	ph7	-39.9157	1.25878		-26.0288	4.22777	-38.7121		-20.3691	2.39134	-27.5431		-22.9391	1.6867	-27.9992		-15.2077	2.74157	-23.4324		-19.9584	2.82033	-28.4193		Pass	Pass	Pass	Pass	Pass
BA	BA	F6363-0816	ph5	-33.3264	9.03309		-24.4374	1.36592	-28.5352		-20.9855	1.11932	-24.3434		-23.9023	2.64099	-31.8253		-17.5955	1.16292	-21.0843		-20.8924	0.557237	-22.5641		Pass	Pass	Pass	Pass	Pass
BA	BA	F6363-0831	ph5	-37.8226	11.3104		-23.2389	2.091	-29.5119		-19.6641	1.12958	-23.0528		-24.1702	1.20947	-27.7986		-16.8427	0.910774	-19.575		-20.8343	1.79466	-26.2183		Pass	Pass	Pass	Pass	Pass
BA	AA	F6414-0065	ph5	-27.9522	2.18744		-19.2632	2.35137	-26.3173		-19.9487	1.2107	-23.5808		-20.8227	1.38225	-24.9694		-14.7503	0.884872	-17.4049		-17.1327	0.903753	-19.844		Pass	Pass	Pass	Pass	Pass
BA	AA	F6436-3709	ph5	-30.6255	7.69194		-21.6562	1.7484	-26.9014		-20.5969	2.00209	-26.6032		-18.8973	2.20296	-25.5062		-15.5896	3.9061	-27.3079		-13.9528	3.34099	-23.9758		Pass	Pass	Pass	Pass	Pass
BA	BA	F6448-2065	ph5	-38.9844	2.86674		-24.4718	0.556554	-26.1415		-24.6463	0.827504	-27.1288		-28.786	2.21054	-35.4177		-20.4045	3.56138	-31.0887		-22.645	2.99767	-31.638		Pass	Pass	Pass	Pass	Pass
BA	BA	F6448-2066	ph5	-35.3905	2.19963		-23.994	0.515913	-25.5418		-23.9916	2.66402	-31.9837		-24.2641	2.29505	-31.1493		-17.8047	1.64323	-22.7344		-22.3094	2.00235	-28.3164		Pass	Pass	Pass	Pass	Pass
BA	AA-BA	F6448-2068	ph5	-43.2398	4.15368		-26.2019	2.24936	-32.9499		-29.5067	1.71045	-34.6381		-28.0043	3.70325	-39.114		-21.1617	2.04398	-27.2937		-26.3299	2.50643	-33.8492		Pass	Pass	Pass	Pass	Pass
BA	BA	F6469-1732	ph7	-48.3842	0.388064		-29.8383	0.55274	-31.4965		-22.9407	1.03578	-26.048		-26.5086	2.23926	-33.2264		-21.3547	0.362943	-22.4435		-24.6927	1.94246	-30.5201		Pass	Pass	Pass	Pass	Pass
BA	BA	F6469-2183	ph7	-41.8189	0.0971411		-20.5014	1.01239	-23.5386		-18.1468	0.774146	-20.4692		-22.0966	1.65299	-27.0555		-15.2554	2.4868	-22.7158		-21.2611	1.75581	-26.5285		Pass	Pass	Pass	Pass	Pass
BA	BA	F6473-3854	ph5	-40.9986	0.190177		-19.4746	0.655254	-21.4404		-18.1864	2.34588	-25.2241		-18.1552	0.655619	-20.1221		-16.7861	0.165171	-17.2816		-21.3681	0.10074	-21.6704		Pass	Pass	Pass	Pass	Pass
BA	AA-BA	F6482-6039	ph5	-38.0363	3.35994		-23.3179	1.47653	-27.7475		-26.1098	2.63735	-34.0219		-29.0681	1.48484	-33.5227		-23.806	2.68793	-31.8698		-22.3043	2.1865	-28.8638		Pass	Pass	Pass	Pass	Pass
BA	AA-BA	F6495-5852	ph7	-38.6127	6.58221		-22.7117	1.90445	-28.425		-29.2501	1.97664	-35.18		-25.3044	1.95052	-31.156		-20.292	1.09682	-23.5825		-22.0932	2.6807	-30.1353		Pass	Pass	Pass	Pass	Pass
BA	BA	F6523-3982	ph5	-36.4605	2.1929		-26.5249	1.60571	-31.342		-28.6834	0.32166	-29.6484		-26.1281	3.39225	-36.3048		-22.2518	0.130127	-22.6422		-22.2289	0.774653	-24.5529		Pass	Pass	Pass	Pass	Pass
BA	BA	F6570-2537	ph7	-41.8926	4.53723		-25.9269	0.979803	-28.8663		-19.6964	1.43421	-23.999		-25.8628	1.13744	-29.2751		-18.1674	1.14301	-21.5964		-21.7049	3.05216	-30.8614		Pass	Pass	Pass	Pass	Pass
BA	BA	F6570-2718	ph7	-47.9855	0.192146		-21.876	0.902861	-24.5846		-24.2431	6.04373	-42.3743		-27.1486	2.57642	-34.8778		-11.5925	1.32697	-15.5735		-26.4186	1.76591	-31.7164		Pass	Pass	Pass	Pass	Pass
BA	BA	F9995-2687	ph5	-30.9573	10.9164		-21.1028	1.13807	-24.517		-20.0852	1.77608	-25.4134		-22.3968	0.896061	-25.085		-20.0068	1.3786	-24.1426		-17.3604	0.424244	-18.6331		Pass	Pass	Pass	Pass	Pass
BA	BA	F3309-0405	ph5	-28.7116	9.06755		-21.7024	0.677433	-23.7347		-25.1365	0.72535	-27.3126		-21.3528	2.17727	-27.8846		-13.1377	3.3276	-23.1205		-20.8758	3.89334	-32.5558		Pass	Pass	Pass	Pass	Fail
BA	AA-BA	F6412-1251	ph5	-42.5457	0.25438		-27.3489	2.36137	-34.433		-23.2881	2.43326	-30.5879		-27.2877	0.801992	-29.6936		-20.0019	1.51228	-24.5387		-22.7386	7.03474	-43.8428		Pass	Pass	Pass	Pass	Fail
BA	BA	F2265-0115	ph5	-37.8365	8.84481		-25.0595	2.01905	-31.1166		-22.6104	1.08793	-25.8742		-25.8376	1.19573	-29.4248		-25.1489	4.32812	-38.1333		-24.9243	1.47851	-29.3598		Pass	Pass	Pass	Fail	Pass
BA	BA	F3350-0945	ph5	-27.1503	0.151375		-22.2153	0.833799	-24.7167		-25.7742	0.212666	-26.4121		-25.3926	2.43669	-32.7027		-20.5003	0.217396	-21.1525		-24.3362	0.0872467	-24.5979		Pass	Pass	Fail	Pass	Pass
BA	BA	F6363-0812	ph5	-35.1349	14.0274		-27.8623	0.989133	-30.8297		-25.1561	2.91579	-33.9034		-26.6703	2.92449	-35.4438		-16.1486	1.74967	-21.3976		-24.7405	0.62629	-26.6194		Pass	Pass	Fail	Pass	Pass
BA	BA	F6363-0814	ph5	-34.2921	9.18214		-27.2243	0.684436	-29.2776		-23.3918	1.63714	-28.3032		-25.0937	3.354	-35.1557		-16.325	0.402905	-17.5337		-20.7802	1.96634	-26.6792		Pass	Pass	Fail	Pass	Pass
BA	BA	F6363-0815	ph5	-34.4526	12.4366		-26.0492	0.58201	-27.7952		-21.2099	1.31527	-25.1557		-25.1112	3.81877	-36.5675		-16.8095	0.828712	-19.2956		-20.5246	1.44448	-24.8581		Pass	Pass	Fail	Pass	Pass
BA	AA	F6363-0830	ph5	-35.1839	9.54659		-24.4993	2.13211	-30.8957		-22.5276	1.1372	-25.9392		-28.295	2.97877	-37.2313		-17.8778	1.99516	-23.8633		-23.8182	1.78477	-29.1725		Pass	Pass	Fail	Pass	Pass
BA	BA	F6515-4015	ph5	-37.7544	2.01813		-28.7047	1.81363	-34.1456		-27.6148	1.59803	-32.4089		-27.3667	3.72547	-38.5431		-22.7437	2.0648	-28.9381		-25.9452	2.4029	-33.1539		Pass	Pass	Fail	Pass	Pass
BA	BA	F5857-6814	ph5	-30.6199	8.5151		-23.38	2.37042	-30.4913		-20.5519	0.813063	-22.9911		-26.6726	2.17808	-33.2068		-16.6479	2.45621	-24.0165		-22.0177	2.99054	-30.9894		Pass	Pass	Fail	Pass	Fail
BA	BA	F3309-0436	ph5	-35.3593	9.55579		-17.6343	2.61718	-25.4859		-25.0319	3.56056	-35.7136		-20.9375	1.37312	-25.0568		-9.5668	1.08949	-12.8353		-18.2946	2.29274	-25.1729		Pass	Fail	Pass	Pass	Pass
BA	BA	F6252-5108	ph9	-29.7609	8.3419		-21.2324	2.61756	-29.0851		-21.8731	3.9028	-33.5815		-22.3385	1.95807	-28.2127		-14.695	3.096	-23.983		-17.4821	3.12269	-26.8502		Pass	Fail	Pass	Pass	Pass
BA	BA	F6495-4402	ph5	-39.974	4.86703		-24.3353	2.45505	-31.7005		-30.6456	3.34428	-40.6784		-30.3466	1.8729	-35.9653		-25.1574	1.49847	-29.6528		-28.2391	2.26021	-35.0198		Pass	Fail	Pass	Pass	Pass
BA	AA-BA	F3411-3417	ph5	-30.1221	0.471553		-22.3817	0.303405	-23.2919		-28.8269	1.41821	-33.0815		-24.5274	1.2256	-28.2042		-19.7486	1.24215	-23.475		-23.1823	2.36427	-30.2751		Pass	Fail	Pass	Pass	Fail
AA	AA	F6438-3275	ph5	-36.707	2.0728		-26.2032	2.96469	-35.0972		-27.3325	3.51602	-37.8805		-32.837	3.28967	-42.706		-23.8031	1.04786	-26.9467		-26.0691	1.11254	-29.4067		Pass	Fail	Fail	Pass	Pass
BA	AA-BA	F6573-0170	ph5	-29.0059	7.06596		-23.282	0.760853	-25.5646		-22.2242	3.99411	-34.2065		-25.8646	1.45817	-30.2391		-17.7364	1.50304	-22.2455		-22.6513	1.25022	-26.402		Pass	Fail	Fail	Pass	Pass
BA	BA	F6363-0883	ph5	-38.1219	10.6704		-33.3543	2.6361	-41.2626		-22.7078	2.50086	-30.2104		-25.9446	2.46166	-33.3296		-14.901	2.03191	-20.9967		-21.8066	3.44172	-32.1318		Fail	Pass	Pass	Pass	Pass
BA	BA	F5127-0821	ph5	-32.7371	11.3385		-25.3778	5.73964	-42.5967		-24.197	0.454932	-25.5618		-21.5356	3.13874	-30.9518		-23.0868	0.518941	-24.6436		-19.9549	6.42326	-39.2247		Fail	Pass	Pass	Pass	Fail
AA	AA	F6438-3256	ph5	-32.8198	0.924021		-29.2564	1.28743	-33.1186		-27.8578	0.910217	-30.5885		-26.4177	0.258648	-27.1937		-24.4233	1.0796	-27.6621		-31.3556	1.341	-35.3786		Fail	Pass	Pass	Pass	Fail
BA	AA	F6221-0039	ph5	-27.8624	3.55671		-26.4176	1.1278	-29.8009		-22.9878	1.29712	-26.8791		-27.1543	1.42149	-31.4187		-27.0267	0.121216	-27.3904		-23.6674	0.384406	-24.8206		Fail	Pass	Fail	Pass	Pass
BA	BA	F6436-1453	ph5	-24.4911	4.17419		-28.1112	0.0758312	-28.3387		-20.3221	0.543253	-21.9519		-22.7587	2.01777	-28.812		-22.3217	1.43266	-26.6197		-17.8108	1.68369	-22.8619		Fail	Pass	Fail	Fail	Pass
BA	BA	F2501-0631	ph5	-27.8144	6.67494		-26.6837	1.16784	-30.1873		-25.6747	1.03113	-28.7681		-23.1364	0.74759	-25.3791		-21.2753	1.85142	-26.8296		-20.6621	1.25629	-24.431		Fail	Fail	Pass	Pass	Pass
BA	BA	F3309-0408	ph5	-29.8146	9.35699		-24.8747	3.00414	-33.8871		-26.2898	1.44248	-30.6172		-21.9013	0.504888	-23.416		-12.0353	2.57977	-19.7746		-21.4835	1.85342	-27.0437		Fail	Fail	Pass	Pass	Pass
BA	BA	F6363-0906	ph5	-33.1529	6.03731		-24.9104	3.02348	-33.9809		-26.7094	2.34063	-33.7312		-26.8592	1.1828	-30.4076		-18.6193	0.668397	-20.6245		-25.216	1.07249	-28.4335		Fail	Fail	Pass	Pass	Pass
BA	BA	F6451-1625	ph5	-28.8167	3.17423		-25.4141	1.82023	-30.8748		-24.7262	1.58447	-29.4796		-26.156	0.706429	-28.2752		-18.966	1.26218	-22.7526		-18.5212	0.534217	-20.1239		Fail	Fail	Pass	Pass	Pass
BA	BA	F6363-0897	ph5	-30.9578	13.3517		-26.7033	3.52307	-37.2725		-23.4365	2.88536	-32.0926		-21.6487	2.91688	-30.3993		-15.7068	1.78977	-21.0761		-22.4251	3.31256	-32.3628		Fail	Fail	Pass	Pass	Fail
BA	AA-BA	F5857-6056	ph5	-26.0684	5.67978		-22.1788	3.26718	-31.9803		-21.026	1.83892	-26.5427		-21.0876	1.8007	-26.4897		-15.5424	0.416038	-16.7905		-22.5336	0.865102	-25.1289		Fail	Fail	Fail	Pass	Pass
BA	BA	F2442-0300	ph5	-23.308	1.60586		-31.1043	2.67779	-39.1377		-23.0135	3.38846	-33.1789		-23.3702	2.36398	-30.4621		-16.2752	1.27878	-20.1116		-26.0612	1.26278	-29.8495		Fail	Fail	Fail	Pass	Fail
BA	BA	F6368-0053	ph7	-27.7235	9.31902		-24.9364	1.85792	-30.5102		-22.7707	2.53159	-30.3655		-27.3322	2.81751	-35.7848		-22.634	0.862781	-25.2223		-27.415	5.41848	-43.6705		Fail	Fail	Fail	Pass	Fail
BA	BA	F6446-0206	ph5	-30.4294	3.86487		-26.1179	2.74089	-34.3406		-27.0768	3.86929	-38.6846		-23.9372	2.2008	-30.5396		-19.9573	2.01297	-25.9963		-32.338	0.622216	-34.2046		Fail	Fail	Fail	Pass	Fail
BA	BA	F5095-0043	ph5	-26.653	2.53742		-24.6293	1.20865	-28.2552		-32.1327	2.31582	-39.0801		-29.6527	5.28257	-45.5004		-21.5611	2.67604	-29.5893		-24.494	1.05267	-27.652		Fail	Fail	Fail	Fail	Fail
BA	AA	F6221-0037	ph5	-25.5041	1.88154		-24.5912	0.539909	-26.2109		-23.2916	2.63177	-31.1869		-25.0088	3.18005	-34.5489		-25.4243	1.92551	-31.2008		-20.903	1.76373	-26.1941		Fail	Fail	Fail	Fail	Fail

## Sheet: PK_Arith_Avg
T1_Filter	T2_Filter	Name	pH	PK_Avg	PK_SD		5SL1_Avg	5SL1_SD	5SL1_Cutoff		5SL4_Avg	5SL4_SD	5SL4_Cutoff		5SL5_Avg	5SL5_SD	5SL5_Cutoff		3SL1_Avg	3SL1_SD	3SL1_Cutoff		3SL2_Avg	3SL2_SD	3SL2_Cutoff		5SL1_Pass	5SL4_Pass	5SL5_Pass	3SL1_Pass	3SL2_Pass
AA	AA	F6438-3275	ph5	-23.4044	1.36926		-18.147	0.618642	-20.003		-19.1512	1.20171	-22.7563		-17.7745	1.25118	-21.528		-14.748	1.34923	-18.7957		-17.3939	1.3161	-21.3422		Pass	Pass	Pass	Pass	Pass
BA	BA	F6570-2718	ph7	-19.6757	0.588237		-15.9412	0.886403	-18.6004		-15.2209	1.45062	-19.5728		-15.8135	0.69558	-17.9003		-4.60401	0.864604	-7.19782		-13.2852	1.22614	-16.9637		Pass	Pass	Pass	Pass	Pass
BA	BA	F6473-3854	ph5	-17.1291	0.837329		-14.2169	0.770543	-16.5286		-13.0452	1.23473	-16.7494		-11.3471	0.799376	-13.7453		-10.1848	0.396585	-11.3746		-12.7453	1.46207	-17.1315		Pass	Pass	Pass	Pass	Fail
BA	BA	F6515-4015	ph5	-21.8396	1.19514		-16.3429	1.1756	-19.8697		-17.3966	0.885058	-20.0518		-17.3863	0.676336	-19.4153		-16.5382	0.437116	-17.8496		-17.1289	1.62064	-21.9908		Pass	Pass	Pass	Pass	Fail
BA	BA	F0882-1082	ph5	-17.9078	0.817283		-14.013	1.00903	-17.0401		-14.2782	0.654843	-16.2427		-14.2683	1.25096	-18.0211		-6.41793	1.55202	-11.074		-10.5706	1.11654	-13.9203		Pass	Pass	Fail	Pass	Pass
BA	BA	F1166-0092	ph5	-16.7116	1.58172		-12.439	0.738682	-14.6551		-13.4821	0.736684	-15.6922		-14.1688	1.30742	-18.0911		-9.59897	0.394292	-10.7818		-9.35966	0.724473	-11.5331		Pass	Pass	Fail	Pass	Pass
BA	AA-BA	F2158-0821	ph5	-15.7766	1.47901		-12.528	0.750048	-14.7782		-13.39	0.927717	-16.1732		-12.5134	0.589423	-14.2817		-6.42247	0.873217	-9.04212		-8.89073	1.01219	-11.9273		Pass	Fail	Pass	Pass	Pass
BA	AA-BA	F6495-5852	ph7	-17.8044	0.831447		-14.3963	0.31953	-15.3549		-18.2014	1.1687	-21.7075		-14.6832	1.25805	-18.4573		-12.2735	1.45854	-16.6491		-12.1744	1.07007	-15.3846		Pass	Fail	Fail	Pass	Pass
BA	BA	F5857-6814	ph5	-16.521	0.509739		-15.257	0.192722	-15.8352		-15.5147	0.496147	-17.0032		-13.3627	1.07802	-16.5967		-10.9361	1.84622	-16.4748		-13.3723	1.3639	-17.464		Pass	Fail	Fail	Pass	Fail
BA	AA	F2269-0218	ph5	-21.7823	1.94535		-20.7067	1.17385	-24.2282		-17.6827	0.914852	-20.4273		-17.1712	0.33705	-18.1824		-16.416	1.22691	-20.0967		-18.6186	0.900937	-21.3214		Fail	Pass	Pass	Pass	Pass
BA	AA-BA	F2691-0113	ph5	-20.3104	1.85167		-16.2503	1.55093	-20.9031		-17.9125	0.393081	-19.0917		-17.0795	0.560123	-18.7599		-15.7691	1.45266	-20.127		-15.4231	1.14632	-18.8621		Fail	Pass	Pass	Pass	Pass
BA	AA	F5788-2252	ph5	-19.307	1.10031		-17.3682	1.01505	-20.4133		-14.1964	0.662831	-16.1848		-14.0201	0.988044	-16.9842		-16.2456	0.872556	-18.8633		-13.5585	0.693649	-15.6395		Fail	Pass	Pass	Pass	Pass
BA	BA	F6363-0831	ph5	-17.1192	1.66646		-15.4785	0.780859	-17.821		-13.8436	1.03461	-16.9474		-13.6837	1.02237	-16.7508		-8.9677	0.437558	-10.2804		-13.0774	0.733443	-15.2778		Fail	Pass	Pass	Pass	Pass
BA	AA-BA	F6412-1251	ph5	-19.6772	0.667192		-17.4097	0.830687	-19.9017		-16.3482	0.461179	-17.7318		-14.8697	0.947781	-17.713		-12.6178	0.879557	-15.2565		-14.0849	1.31051	-18.0164		Fail	Pass	Pass	Pass	Pass
BA	AA	F6414-0065	ph5	-16.4121	0.833428		-14.945	0.937019	-17.7561		-13.0199	1.025	-16.0949		-11.9931	0.682413	-14.0403		-9.67378	0.475609	-11.1006		-10.9221	1.3157	-14.8692		Fail	Pass	Pass	Pass	Pass
BA	BA	F6469-1732	ph7	-21.2876	1.24214		-18.8575	0.892602	-21.5353		-18.4386	0.277048	-19.2697		-16.963	0.724699	-19.1371		-16.9971	0.818132	-19.4515		-14.3332	1.12836	-17.7183		Fail	Pass	Pass	Pass	Pass
BA	BA	F6469-2183	ph7	-17.0117	0.35495		-14.6225	1.07719	-17.8541		-12.7261	0.482414	-14.1734		-13.4444	0.481838	-14.8899		-4.07672	0.847923	-6.62049		-12.9795	0.958337	-15.8545		Fail	Pass	Pass	Pass	Pass
BA	AA-BA	F6482-6039	ph5	-21.0395	1.87152		-16.9745	1.43653	-21.2841		-16.9885	0.816105	-19.4368		-17.3063	0.217739	-17.9596		-16.1525	0.935289	-18.9584		-14.9863	0.597319	-16.7783		Fail	Pass	Pass	Pass	Pass
BA	AA-BA	F6573-0170	ph5	-18.4458	1.85541		-18.4811	1.12501	-21.8561		-16.1437	0.70405	-18.2558		-15.7321	0.386875	-16.8928		-12.0635	1.19285	-15.6421		-14.4611	0.956508	-17.3306		Fail	Pass	Pass	Pass	Pass
BA	AA	F6221-0039	ph5	-18.0773	0.96202		-19.4638	0.631359	-21.3579		-16.3398	0.448972	-17.6867		-15.9179	0.691515	-17.9924		-14.7865	1.78831	-20.1515		-15.9107	0.793188	-18.2903		Fail	Pass	Pass	Fail	Fail
BA	AA	F6221-0037	ph5	-17.042	0.625757		-18.5947	0.418852	-19.8512		-15.0926	0.455186	-16.4582		-15.6665	1.14515	-19.1019		-14.7188	0.892504	-17.3963		-15.6429	0.490589	-17.1147		Fail	Pass	Fail	Fail	Fail
BA	BA	F0550-0204	ph7	-11.7209	0.519343		-8.55257	1.40246	-12.76		-12.1471	0.984886	-15.1018		-9.71976	0.326725	-10.6999		-5.2258	0.989276	-8.19363		-6.19829	1.67199	-11.2143		Fail	Fail	Pass	Pass	Pass
BA	BA	F0922-0787	ph5	-14.7292	0.658118		-14.2028	1.34369	-18.2339		-13.6704	1.58625	-18.4292		-11.1297	0.885629	-13.7866		-6.47816	0.763722	-8.76932		-7.54123	1.02009	-10.6015		Fail	Fail	Pass	Pass	Pass
BA	BA	F3309-0405	ph5	-15.3499	1.04255		-11.3341	1.40552	-15.5506		-15.6118	1.22523	-19.2875		-11.4675	1.23953	-15.1861		-7.43524	0.809531	-9.86383		-11.3701	0.847614	-13.9129		Fail	Fail	Pass	Pass	Pass
BA	AA-BA	F3411-3417	ph5	-19.2945	1.43629		-17.9357	0.614746	-19.7799		-19.5066	0.720371	-21.6677		-17.7215	0.332669	-18.7195		-13.8981	0.610381	-15.7292		-14.1846	0.844474	-16.718		Fail	Fail	Pass	Pass	Pass
BA	AA-BA	F5857-6056	ph5	-14.9037	1.17066		-15.3324	1.8131	-20.7717		-15.3096	0.607535	-17.1322		-12.2996	0.620932	-14.1624		-12.1925	0.799074	-14.5897		-11.5757	1.00403	-14.5878		Fail	Fail	Pass	Pass	Pass
BA	BA	F6252-5108	ph9	-10.9677	1.63516		-10.9206	0.797739	-13.3138		-13.5724	2.51344	-21.1127		-9.33499	0.507354	-10.8571		-6.34118	1.02365	-9.41213		-6.28839	1.45615	-10.6568		Fail	Fail	Pass	Pass	Pass
BA	BA	F6363-0816	ph5	-16.5267	1.20123		-17.2652	1.29511	-21.1506		-14.7682	0.759988	-17.0482		-13.3617	0.385053	-14.5169		-8.76228	0.645345	-10.6983		-13.8806	0.560499	-15.5621		Fail	Fail	Pass	Pass	Pass
BA	AA	F6363-0830	ph5	-17.8577	1.77907		-16.7798	0.9643	-19.6727		-16.7227	0.701223	-18.8264		-15.7969	0.631009	-17.6899		-10.4798	1.3649	-14.5745		-16.1737	0.501668	-17.6787		Fail	Fail	Pass	Pass	Pass
BA	BA	F6363-0883	ph5	-16.219	0.214536		-21.0817	0.975178	-24.0073		-16.3898	2.39652	-23.5794		-13.9151	0.52892	-15.5018		-9.18927	1.07476	-12.4135		-11.8527	0.637384	-13.7648		Fail	Fail	Pass	Pass	Pass
BA	BA	F6448-2065	ph5	-20.6807	1.71377		-18.2356	1.01668	-21.2856		-20.7046	0.682908	-22.7533		-16.8785	1.05344	-20.0388		-13.2617	0.948085	-16.1059		-14.6685	1.73739	-19.8807		Fail	Fail	Pass	Pass	Pass
BA	BA	F6451-1625	ph5	-18.618	2.02625		-17.6642	0.925601	-20.441		-19.4395	0.343962	-20.4714		-15.0327	0.242861	-15.7613		-12.3831	0.364048	-13.4752		-13.0112	1.1048	-16.3256		Fail	Fail	Pass	Pass	Pass
BA	BA	F2442-0300	ph5	-13.5804	1.37219		-19.3003	0.903023	-22.0093		-13.6562	0.779191	-15.9938		-12.0956	0.393627	-13.2765		-9.0817	0.352447	-10.139		-16.7457	2.06747	-22.9482		Fail	Fail	Pass	Pass	Fail
BA	AA	F6221-0175	ph5	-22.0127	1.54943		-23.7364	1.94197	-29.5623		-22.0714	1.45104	-26.4246		-19.194	0.908504	-21.9195		-18.381	0.753841	-20.6425		-19.3489	1.50488	-23.8636		Fail	Fail	Pass	Pass	Fail
AA	AA	F6438-3256	ph5	-22.3531	1.02217		-21.0475	0.900484	-23.7489		-20.5436	1.69162	-25.6184		-17.3912	0.349329	-18.4392		-18.5161	0.540206	-20.1367		-20.7627	1.93148	-26.5571		Fail	Fail	Pass	Pass	Fail
BA	BA	F6446-0206	ph5	-18.5914	0.890017		-18.1873	1.81531	-23.6332		-16.4308	1.14619	-19.8694		-15.3486	0.685179	-17.4041		-11.8905	0.436597	-13.2003		-18.3668	2.13911	-24.7842		Fail	Fail	Pass	Pass	Fail
BA	BA	F6448-2066	ph5	-16.0815	0.95818		-16.7157	1.00109	-19.719		-16.9725	0.963851	-19.864		-13.9152	0.570165	-15.6257		-8.95299	1.17941	-12.4912		-13.2374	1.68563	-18.2943		Fail	Fail	Pass	Pass	Fail
BA	BA	F2265-0115	ph5	-18.5451	0.656489		-18.4022	2.0166	-24.452		-16.781	1.79019	-22.1515		-15.902	0.811381	-18.3362		-14.6835	1.61828	-19.5384		-16.0987	0.557326	-17.7707		Fail	Fail	Pass	Fail	Pass
BA	AA-BA	F5098-0891	ph5	-17.6376	0.712097		-19.8791	0.41073	-21.1112		-15.9414	1.50972	-20.4706		-14.4522	0.248217	-15.1969		-14.3836	2.84785	-22.9271		-13.3702	0.544718	-15.0044		Fail	Fail	Pass	Fail	Pass
BA	BA	F6252-4142	ph5	-20.5543	0.951906		-21.305	1.49969	-25.8041		-21.5365	0.806301	-23.9554		-16.6999	0.827489	-19.1823		-19.7968	1.87751	-25.4294		-15.1292	1.56306	-19.8184		Fail	Fail	Pass	Fail	Pass
BA	AA	F6436-3709	ph5	-13.0191	1.68913		-11.0907	1.49826	-15.5855		-12.6428	0.974278	-15.5657		-10.5603	0.451935	-11.9161		-7.45167	2.08578	-13.709		-8.01795	1.48568	-12.475		Fail	Fail	Pass	Fail	Pass
BA	BA	F6570-2537	ph7	-18.4777	1.1303		-15.9011	1.1184	-19.2563		-15.1613	1.10803	-18.4854		-14.5867	0.454977	-15.9516		-12.3186	2.73374	-20.5198		-12.3798	0.828914	-14.8665		Fail	Fail	Pass	Fail	Pass
BA	BA	F5127-0821	ph5	-15.2929	2.72038		-17.558	2.301	-24.461		-16.9737	0.402951	-18.1825		-13.0463	0.229691	-13.7354		-11.8413	1.78902	-17.2084		-12.0782	1.39984	-16.2777		Fail	Fail	Pass	Fail	Fail
AA	AA	F6252-4128	ph5	-22.9015	0.957158		-25.0659	0.536845	-26.6765		-22.7391	0.951852	-25.5947		-20.7899	0.547362	-22.432		-19.4184	2.02712	-25.4998		-20.4984	0.895387	-23.1845		Fail	Fail	Pass	Fail	Fail
BA	BA	F3309-0436	ph5	-11.5594	1.80617		-7.65397	1.96665	-13.5539		-14.0959	1.1937	-17.677		-9.64264	1.06854	-12.8482		-5.01411	0.447267	-6.35591		-7.34628	1.26379	-11.1376		Fail	Fail	Fail	Pass	Pass
BA	BA	F5865-0512	ph5	-14.9392	1.21446		-15.426	1.62626	-20.3048		-14.5233	0.81841	-16.9785		-12.9267	0.778852	-15.2633		-9.93848	1.20528	-13.5543		-10.7076	1.08402	-13.9597		Fail	Fail	Fail	Pass	Pass
BA	BA	F6523-3982	ph5	-17.7649	1.7178		-18.6363	0.800783	-21.0386		-16.8311	0.963562	-19.7218		-14.6506	1.34775	-18.6938		-13.6101	0.991998	-16.5861		-12.7623	1.02108	-15.8256		Fail	Fail	Fail	Pass	Pass
BA	BA	F3309-0408	ph5	-15.1652	0.538144		-14.2551	0.883176	-16.9046		-15.7409	1.68924	-20.8086		-7.52002	6.24753	-26.2626		-6.04552	0.916708	-8.79565		-10.9983	1.96723	-16.9		Fail	Fail	Fail	Pass	Fail
BA	AA-BA	F3367-0114	ph5	-17.5358	2.28307		-17.6597	0.988149	-20.6241		-18.5203	1.16986	-22.0299		-16.3697	0.400478	-17.5712		-13.6974	0.598441	-15.4927		-16.0907	0.886695	-18.7508		Fail	Fail	Fail	Pass	Fail
BA	BA	F6363-0812	ph5	-14.6717	2.26593		-18.4548	1.62478	-23.3292		-16.3361	1.24631	-20.075		-14.8634	0.43032	-16.1543		-9.76536	0.296378	-10.6545		-14.0441	1.51679	-18.5945		Fail	Fail	Fail	Pass	Fail
BA	BA	F6363-0814	ph5	-15.0963	0.632449		-19.0531	1.19707	-22.6443		-16.5361	0.355018	-17.6012		-13.5802	1.0762	-16.8088		-10.235	1.14675	-13.6752		-12.8726	0.990281	-15.8435		Fail	Fail	Fail	Pass	Fail
BA	BA	F6363-0814	ph7	-14.3969	2.95933		-16.1109	1.30188	-20.0165		-13.8465	1.09683	-17.137		-12.3002	1.27696	-16.1311		-7.60768	0.688724	-9.67385		-10.7869	1.45256	-15.1445		Fail	Fail	Fail	Pass	Fail
BA	BA	F6363-0815	ph5	-14.7532	1.56002		-17.8841	1.42523	-22.1598		-14.7403	1.18971	-18.3094		-13.5707	0.559492	-15.2491		-9.11409	1.20118	-12.7176		-12.8101	0.852182	-15.3667		Fail	Fail	Fail	Pass	Fail
BA	BA	F6363-0897	ph5	-14.4256	2.27852		-16.1137	1.54756	-20.7564		-15.0267	1.188	-18.5907		-13.5203	0.781008	-15.8633		-8.35906	1.13637	-11.7682		-15.002	1.02813	-18.0864		Fail	Fail	Fail	Pass	Fail
BA	BA	F6363-0906	ph5	-17.2984	1.65175		-16.9091	1.32863	-20.895		-18.4699	1.12817	-21.8544		-15.4615	0.775978	-17.7895		-10.0165	1.32931	-14.0044		-15.8951	1.93176	-21.6904		Fail	Fail	Fail	Pass	Fail
BA	BA	F6436-1453	ph5	-15.4147	1.54348		-20.1271	0.792554	-22.5048		-14.4941	1.06969	-17.7032		-14.0675	1.20127	-17.6713		-15.763	1.8367	-21.2731		-11.0588	0.217509	-11.7113		Fail	Fail	Fail	Fail	Pass
BA	BA	F9995-2687	ph5	-15.0246	1.58521		-14.1488	0.575159	-15.8743		-15.0566	1.0876	-18.3194		-13.869	0.831394	-16.3632		-13.2417	0.616645	-15.0916		-12.3313	0.411704	-13.5664		Fail	Fail	Fail	Fail	Pass
BA	BA	F2501-0631	ph5	-17.1721	1.09977		-19.8426	1.56818	-24.5471		-19.8465	0.630986	-21.7395		-15.1043	1.31504	-19.0494		-15.1655	1.67816	-20.2		-16.1547	0.417751	-17.4079		Fail	Fail	Fail	Fail	Fail
BA	BA	F3350-0945	ph5	-17.3159	0.931089		-16.6264	0.496539	-18.116		-17.2559	1.52722	-21.8376		-14.969	0.81808	-17.4233		-14.8765	1.36975	-18.9858		-15.9928	1.1437	-19.4239		Fail	Fail	Fail	Fail	Fail
BA	BA	F5095-0043	ph5	-15.8326	0.977583		-18.1749	1.8604	-23.7562		-22.9132	0.821879	-25.3788		-16.7997	0.673622	-18.8206		-15.4983	0.75876	-17.7746		-16.7481	1.16969	-20.2572		Fail	Fail	Fail	Fail	Fail
BA	BA	F6368-0053	ph7	-11.0558	2.62745		-14.9964	2.09457	-21.2801		-15.0675	0.485097	-16.5228		-11.2528	1.10997	-14.5827		-11.1907	1.15707	-14.6619		-12.7623	2.32734	-19.7443		Fail	Fail	Fail	Fail	Fail
BA	AA-BA	F6448-2068	ph5	-18.4738	3.15261		-17.4871	1.40154	-21.6918		-18.1629	1.3582	-22.2376		-15.6498	1.5308	-20.2422		-13.9068	2.02335	-19.9769		-15.274	2.01448	-21.3175		Fail	Fail	Fail	Fail	Fail
BA	BA	F6495-4402	ph5	-18.3959	1.68422		-16.9454	1.58667	-21.7054		-19.2626	1.51654	-23.8122		-17.4488	0.572912	-19.1676		-15.603	0.981823	-18.5485		-15.4056	1.00302	-18.4147		Fail	Fail	Fail	Fail	Fail

## Sheet: 5SL1_Boltz_Avg
T1_Filter	T2-Filter	Name	pH	5SL1_Avg	5SL1_SD		5SL4_Avg	5SL4_SD	5SL4_Cutoff		5SL5_Avg	5SL5_SD	5SL5_Cutoff		PK_Avg	PK_SD	PK_Cutoff		3SL1_Avg	3SL1_SD	3SL1_Cutoff		3SL2_Avg	3SL2_SD	3SL2_Cutoff		5SL4_Pass	5SL5_Pass	PK_Pass	3SL1_Pass	3SL2_Pass
BA	AA-BA	F2442-0239	ph5	-34.3965	1.50079		-19.7343	1.83568	-25.2413		-22.864	2.01342	-28.9043		-23.904	0.832018	-26.4001		-22.8289	2.59113	-30.6023		-21.5179	2.7739	-29.8396		Pass	Pass	Pass	Pass	Pass
BA	AA-BA	F2543-0025	ph5	-36.1855	0.960255		-23.1809	3.29868	-33.0769		-23.7381	2.37162	-30.8529		-24.4607	0.876425	-27.09		-23.1873	0.220133	-23.8477		-20.828	0.625425	-22.7043		Pass	Pass	Pass	Pass	Pass
BA	AA-BA	F3406-5426	ph5	-39.6743	0.129868		-29.4777	1.6964	-34.5669		-28.1531	1.47447	-32.5765		-28.8845	0.691737	-30.9597		-20.7534	3.70524	-31.8692		-26.0417	4.11879	-38.3981		Pass	Pass	Pass	Pass	Pass
BA	AA-BA	F5824-0042	ph5	-32.9759	8.23592		-23.4061	0.709977	-25.5361		-24.8872	1.61913	-29.7446		-25.5766	0.719834	-27.7361		-21.7967	2.40427	-29.0095		-24.7976	2.64353	-32.7282		Pass	Pass	Pass	Pass	Pass
AA	AA-BA	F6064-0701	ph5	-33.9462	0.853227		-22.0194	3.95589	-33.8871		-22.7793	1.23825	-26.494		-27.0174	0.663546	-29.008		-19.9971	0.791245	-22.3708		-26.4911	1.58701	-31.2521		Pass	Pass	Pass	Pass	Pass
BA	AA-BA	F6262-1842	ph5	-33.8037	4.04296		-19.3376	2.49928	-26.8354		-23.0007	3.35051	-33.0523		-28.7791	0.816994	-31.23		-24.8515	2.97198	-33.7675		-24.8936	2.00777	-30.9169		Pass	Pass	Pass	Pass	Pass
AA-BA	AA-BA	F6514-3830	ph5	-35.4046	4.95764		-22.7346	2.18131	-29.2786		-23.9336	1.15724	-27.4054		-23.2824	2.6332	-31.182		-21.0964	2.12423	-27.4691		-24.2179	2.824	-32.6899		Pass	Pass	Pass	Pass	Pass
BA	AA-BA	F6514-4384	ph5	-35.1061	1.57489		-21.9761	3.04397	-31.108		-23.6832	2.55599	-31.3512		-25.8943	2.5116	-33.4292		-19.4754	1.4384	-23.7906		-26.0918	1.30027	-29.9926		Pass	Pass	Pass	Pass	Pass
BA	AA	F6560-2558	ph7	-32.9965	2.9147		-24.5616	2.5187	-32.1177		-26.7138	0.36075	-27.796		-27.3852	0.572969	-29.1041		-19.5454	2.51794	-27.0992		-23.7485	3.43226	-34.0453		Pass	Pass	Pass	Pass	Fail
BA	AA	F6442-5822	ph5	-31.4513	4.92525		-21.6615	0.548275	-23.3063		-23.274	1.82519	-28.7496		-21.9357	1.80814	-27.3601		-20.3704	4.22876	-33.0567		-22.967	2.8249	-31.4417		Pass	Pass	Pass	Fail	Pass
BA	AA-BA	F2318-0076	ph5	-34.4908	1.65384		-19.6332	1.45898	-24.0101		-20.0041	1.54651	-24.6436		-26.281	3.2034	-35.8912		-14.8235	0.481691	-16.2686		-21.1721	2.03131	-27.2661		Pass	Pass	Fail	Pass	Pass
AA-BA	AA-BA	F6125-2352	ph5	-32.5538	7.11613		-23.9417	1.0723	-27.1586		-21.8011	0.557243	-23.4728		-29.7371	4.78636	-44.0962		-21.6984	0.287893	-22.562		-21.5127	1.23876	-25.229		Pass	Pass	Fail	Pass	Pass
AA	AA	F6363-0887	ph5	-31.3851	0.544454		-22.4534	1.24586	-26.191		-24.0777	2.37825	-31.2124		-39.3433	10.3451	-70.3787		-18.0238	2.73181	-26.2193		-24.0911	0.243824	-24.8225		Pass	Pass	Fail	Pass	Pass
AA	AA	F6514-3810	ph5	-30.8278	2.54743		-19.806	2.14585	-26.2435		-21.4937	0.927211	-24.2754		-24.8362	3.60206	-35.6424		-19.5524	2.41684	-26.8029		-22.6503	1.66784	-27.6538		Pass	Pass	Fail	Pass	Pass
BA	AA-BA	F6514-4058	ph5	-32.5511	4.04123		-24.0443	2.72545	-32.2207		-23.9042	1.38562	-28.061		-25.555	3.11267	-34.893		-19.7179	2.10271	-26.026		-24.7472	0.900597	-27.449		Pass	Pass	Fail	Pass	Pass
BA	AA-BA	F6550-6822	ph5	-31.9507	4.38366		-23.6872	1.00207	-26.6934		-24.8875	1.47947	-29.3259		-27.1406	4.35795	-40.2145		-17.9761	0.274462	-18.7994		-19.2886	0.644436	-21.2219		Pass	Pass	Fail	Pass	Pass
AA	AA	F6514-4301	ph5	-30.4872	1.61766		-19.5051	2.39384	-26.6866		-21.5016	2.11291	-27.8403		-28.5039	2.51138	-36.038		-17.3585	2.84774	-25.9017		-29.5027	2.92287	-38.2713		Pass	Pass	Fail	Pass	Fail
BA	AA-BA	F6514-4372	ph5	-35.5184	2.99595		-21.8884	1.99816	-27.8829		-22.7979	2.47462	-30.2217		-32.1436	2.60901	-39.9706		-22.4856	3.03044	-31.5769		-24.6265	6.48623	-44.0852		Pass	Pass	Fail	Pass	Fail
BA	AA-BA	F6493-1243	ph5	-41.9724	0.0832321		-25.0637	1.62593	-29.9415		-30.7673	4.11588	-43.115		-28.8399	3.07821	-38.0745		-26.3232	1.68366	-31.3742		-25.2676	1.97375	-31.1889		Pass	Fail	Pass	Pass	Pass
BA	AA	F2257-0125	ph5	-27.3587	5.10013		-23.8353	0.968271	-26.7401		-25.514	1.85215	-31.0705		-23.533	2.07555	-29.7597		-19.3721	1.22474	-23.0463		-20.673	1.27198	-24.4889		Pass	Fail	Fail	Pass	Pass
BA	AA-BA	F6235-0058	ph5	-36.064	1.30141		-21.7302	2.69302	-29.8093		-29.9674	3.38775	-40.1306		-30.458	5.17816	-45.9925		-23.6779	2.01498	-29.7228		-29.2529	1.43811	-33.5673		Pass	Fail	Fail	Pass	Pass
BA	AA-BA	F6475-1234	ph5	-32.1572	4.28864		-26.6356	0.76738	-28.9377		-24.8189	4.41795	-38.0728		-33.0005	3.08311	-42.2499		-18.7729	1.21925	-22.4306		-22.2642	2.72697	-30.4451		Pass	Fail	Fail	Pass	Pass
BA	AA-BA	F6514-3781	ph5	-34.3049	1.34979		-22.9851	1.81997	-28.445		-23.7782	4.00835	-35.8032		-29.3249	3.09742	-38.6171		-23.8758	2.70206	-31.982		-25.283	0.479085	-26.7203		Pass	Fail	Fail	Pass	Pass
AA	AA-BA	F3406-5477	ph5	-34.6675	0.880673		-29.8842	0.198395	-30.4794		-25.6412	4.56429	-39.3341		-28.8342	2.10352	-35.1447		-28.9491	0.612096	-30.7854		-29.1566	3.59844	-39.9519		Pass	Fail	Fail	Pass	Fail
AA	AA	F5283-0096	ph5	-27.21	1.39369		-20.8096	1.44399	-25.1416		-24.2593	2.05696	-30.4302		-26.4361	1.28652	-30.2957		-20.675	1.34466	-24.709		-26.1311	3.33397	-36.1331		Pass	Fail	Fail	Pass	Fail
BA	AA-BA	F6493-1268	ph5	-28.1512	6.53491		-22.665	0.995214	-25.6507		-23.8768	1.4872	-28.3384		-26.476	4.11649	-38.8254		-21.7613	1.94782	-27.6047		-19.8661	3.00956	-28.8948		Pass	Fail	Fail	Pass	Fail
BA	AA	F6562-2382	ph5	-29.9831	7.40896		-23.9421	1.41599	-28.1901		-26.0428	2.0859	-32.3005		-32.3044	0.488343	-33.7694		-24.5093	1.02179	-27.5746		-23.3021	3.12791	-32.6858		Pass	Fail	Fail	Pass	Fail
AA	AA	F6252-3887	ph5	-30.368	0.0901633		-25.3876	1.40776	-29.6109		-28.6093	2.31372	-35.5504		-32.9914	0.150242	-33.4422		-25.4125	2.23009	-32.1027		-25.3735	0.596723	-27.1637		Pass	Fail	Fail	Fail	Pass
AA	AA-BA	F3382-8198	ph5	-35.2944	1.31164		-27.6629	0.728299	-29.8478		-29.5472	1.92183	-35.3127		-35.9579	2.67301	-43.9769		-25.1152	4.15792	-37.5889		-34.1893	1.89767	-39.8823		Pass	Fail	Fail	Fail	Fail
AA-BA	AA	F0657-0459	ph5	-33.0935	3.14288		-27.2345	2.86021	-35.8152		-28.5442	1.34195	-32.57		-34.5243	2.53467	-42.1283		-22.502	3.07977	-31.7413		-25.852	1.6415	-30.7765		Fail	Pass	Fail	Pass	Pass
AA	AA	F0919-6466	ph5	-33.9482	1.06726		-28.8618	1.95112	-34.7152		-27.5245	1.7029	-32.6332		-31.5751	1.0267	-34.6552		-27.046	1.37426	-31.1688		-33.006	3.62421	-43.8786		Fail	Pass	Fail	Pass	Fail
BA	AA	F6514-4339	ph5	-33.8945	1.85283		-23.9971	3.64027	-34.9179		-22.7607	2.20133	-29.3646		-24.1804	4.27288	-36.999		-21.4707	0.857997	-24.0447		-23.1133	6.19397	-41.6952		Fail	Pass	Fail	Pass	Fail
BA	AA	F2501-0641	ph5	-31.1209	3.67055		-27.0808	4.1826	-39.6286		-25.3038	0.898023	-27.9978		-31.9468	2.33608	-38.9551		-25.6922	2.38912	-32.8596		-30.1002	1.51981	-34.6596		Fail	Pass	Fail	Fail	Fail
BA	AA	F5971-0062	ph5	-30.7012	1.03194		-22.3893	2.77803	-30.7234		-23.5882	2.97812	-32.5225		-25.3727	1.58545	-30.1291		-20.4556	1.62952	-25.3442		-23.8511	1.66642	-28.8503		Fail	Fail	Pass	Pass	Pass
BA	AA-BA	F6089-9681	ph5	-35.0393	0.515155		-27.2977	5.04078	-42.42		-29.513	6.27403	-48.3351		-28.6228	2.61472	-36.467		-20.297	2.86881	-28.9034		-22.369	1.07947	-25.6075		Fail	Fail	Fail	Pass	Pass
AA-BA	AA	F6438-2989	ph5	-32.2226	2.20629		-24.2644	2.78793	-32.6282		-31.7423	4.01775	-43.7956		-30.4325	1.2502	-34.1831		-24.6468	1.96779	-30.5501		-25.3569	0.534282	-26.9598		Fail	Fail	Fail	Pass	Pass
BA	AA	F6438-3544	ph5	-28.9177	5.45585		-27.7294	1.88536	-33.3855		-27.9779	2.1628	-34.4663		-25.4494	1.2722	-29.266		-23.4371	1.41624	-27.6858		-18.676	0.885772	-21.3333		Fail	Fail	Fail	Pass	Pass
BA	AA	F6495-5356	ph5	-33.4922	4.20912		-26.1587	3.86871	-37.7648		-31.6567	4.41702	-44.9077		-35.1639	5.87118	-52.7774		-18.7639	0.255012	-19.5289		-29.4184	1.13982	-32.8379		Fail	Fail	Fail	Pass	Pass
BA	AA	F5001-1481	ph5	-25.7899	2.00462		-25.8189	2.82617	-34.2974		-24.9007	2.00625	-30.9195		-30.7793	3.96462	-42.6731		-16.8481	2.86758	-25.4508		-23.2574	1.95417	-29.1199		Fail	Fail	Fail	Pass	Fail
BA	AA	F6438-0827	ph5	-29.026	3.39184		-27.9666	4.88512	-42.622		-27.067	2.63752	-34.9796		-28.3587	7.2203	-50.0197		-20.2217	1.53524	-24.8274		-23.4029	3.47034	-33.8139		Fail	Fail	Fail	Pass	Fail
BA	AA	F6475-2610	ph5	-29.3086	4.13183		-22.3833	5.08819	-37.6479		-23.7554	3.27163	-33.5703		-31.0616	3.47684	-41.4922		-15.8569	1.75595	-21.1247		-26.8605	2.66768	-34.8635		Fail	Fail	Fail	Pass	Fail
BA	AA	F6475-2954	ph5	-25.1867	4.2833		-24.26	2.50252	-31.7676		-27.4278	4.50927	-40.9556		-25.7555	1.51688	-30.3062		-15.9432	2.25199	-22.6992		-24.0933	2.20282	-30.7017		Fail	Fail	Fail	Pass	Fail
BA	AA	F6514-4571	ph5	-28.2649	2.45693		-23.3759	2.16139	-29.8601		-22.8308	3.41925	-33.0886		-28.7937	3.48167	-39.2387		-15.9383	2.36432	-23.0313		-23.7271	1.9348	-29.5315		Fail	Fail	Fail	Pass	Fail
BA	AA	F6550-6757	ph5	-27.3965	6.69908		-25.2872	2.07626	-31.5159		-25.1055	4.3469	-38.1462		-27.8347	0.936264	-30.6435		-20.7214	0.451199	-22.075		-24.2484	6.6768	-44.2788		Fail	Fail	Fail	Pass	Fail
BA	AA	F6235-0188	ph5	-32.649	2.67207		-28.4482	5.56023	-45.1289		-29.4888	1.67124	-34.5025		-28.0862	5.28649	-43.9456		-24.2304	3.50314	-34.7398		-25.5726	1.51054	-30.1042		Fail	Fail	Fail	Fail	Pass
AA	AA	F2199-0382	ph5	-29.1494	0.776872		-29.2253	0.886949	-31.8861		-23.4076	3.34957	-33.4563		-27.3766	1.29375	-31.2578		-26.4946	1.07591	-29.7224		-23.2857	3.39263	-33.4636		Fail	Fail	Fail	Fail	Fail
BA	AA	F2455-0510	ph5	-26.5856	7.16801		-22.6727	2.92432	-31.4456		-25.5542	0.736278	-27.7631		-24.5063	1.26284	-28.2949		-18.4857	2.77786	-26.8193		-26.1344	2.99264	-35.1123		Fail	Fail	Fail	Fail	Fail
BA	AA	F6456-1028	ph5	-26.0974	2.77305		-25.3824	4.09066	-37.6544		-29.4109	2.77966	-37.7499		-28.7699	2.54478	-36.4043		-27.8738	1.35578	-31.9411		-27.2018	1.93185	-32.9974		Fail	Fail	Fail	Fail	Fail

## Sheet: 5SL1_Arith_Avg
T1_Filter	T2-Filter	Name	pH	5SL1_Avg	5SL1_SD		5SL4_Avg	5SL4_SD	5SL4_Cutoff		5SL5_Avg	5SL5_SD	5SL5_Cutoff		PK_Avg	PK_SD	PK_Cutoff		3SL1_Avg	3SL1_SD	3SL1_Cutoff		3SL2_Avg	3SL2_SD	3SL2_Cutoff		5SL4_Pass	5SL5_Pass	PK_Pass	3SL1_Pass	3SL2_Pass
AA	AA	F2199-0382	ph5	-24.1411	0.403733		-19.8745	1.10157	-23.1792		-14.771	0.621951	-16.6368		-16.9335	0.759177	-19.2111		-19.3778	1.33414	-23.3802		-14.5336	0.408522	-15.7592		Pass	Pass	Pass	Pass	Pass
BA	AA-BA	F2318-0076	ph5	-20.7953	2.54293		-13.1085	0.222994	-13.7775		-11.8685	0.824342	-14.3415		-15.37	1.76472	-20.6641		-8.93354	1.11622	-12.2822		-11.2532	1.25417	-15.0157		Pass	Pass	Pass	Pass	Pass
BA	AA-BA	F2442-0239	ph5	-20.0331	1.28519		-13.9381	1.03229	-17.0349		-11.8154	0.913609	-14.5563		-13.4036	0.807339	-15.8257		-15.7292	0.61139	-17.5634		-14.2585	0.584898	-16.0132		Pass	Pass	Pass	Pass	Pass
BA	AA	F2501-0641	ph5	-23.5042	0.724113		-19.1344	1.08504	-22.3895		-16.3197	0.558443	-17.995		-18.9435	1.13162	-22.3384		-17.3515	1.18839	-20.9166		-17.366	1.30499	-21.281		Pass	Pass	Pass	Pass	Pass
BA	AA-BA	F2543-0025	ph5	-21.5481	1.15184		-16.9519	1.13149	-20.3463		-13.8067	0.568193	-15.5112		-17.5971	0.841481	-20.1215		-16.1865	0.521784	-17.7518		-15.597	0.792945	-17.9758		Pass	Pass	Pass	Pass	Pass
AA	AA	F5283-0096	ph5	-21.598	0.645378		-16.8967	0.941251	-19.7204		-15.1025	0.203525	-15.7131		-18.8134	0.823925	-21.2852		-14.5992	0.948244	-17.4439		-15.659	0.698524	-17.7545		Pass	Pass	Pass	Pass	Pass
AA	AA-BA	F6064-0701	ph5	-24.5265	0.657087		-15.4202	0.950771	-18.2725		-13.82	0.617772	-15.6733		-16.7194	1.16212	-20.2058		-13.9267	2.42068	-21.1888		-13.9438	1.65012	-18.8941		Pass	Pass	Pass	Pass	Pass
BA	AA-BA	F6089-9681	ph5	-22.0983	1.57581		-16.9198	1.54317	-21.5493		-14.519	0.564016	-16.2111		-14.2333	1.6842	-19.2859		-12.4693	1.95697	-18.3402		-14.3141	0.273916	-15.1359		Pass	Pass	Pass	Pass	Pass
AA	AA	F6252-3887	ph5	-25.4197	1.15846		-19.9356	1.05185	-23.0911		-18.1456	0.372835	-19.2641		-20.5974	1.12223	-23.9641		-17.2765	1.09889	-20.5732		-18.0931	0.868416	-20.6984		Pass	Pass	Pass	Pass	Pass
BA	AA-BA	F6262-1842	ph5	-21.6201	0.699829		-13.9479	0.70721	-16.0695		-13.0826	0.768117	-15.3869		-16.9879	1.3278	-20.9713		-16.8273	1.08286	-20.0759		-16.5712	0.792528	-18.9488		Pass	Pass	Pass	Pass	Pass
BA	AA-BA	F6514-3781	ph5	-24.4709	1.5433		-16.6143	1.05658	-19.7841		-13.2097	0.504369	-14.7228		-17.4027	0.386294	-18.5615		-15.7798	1.32187	-19.7454		-16.6907	0.500231	-18.1914		Pass	Pass	Pass	Pass	Pass
AA	AA	F6514-3810	ph5	-22.7128	1.31939		-14.5449	1.25563	-18.3118		-11.8156	0.509197	-13.3432		-14.5592	1.09669	-17.8493		-12.4122	1.39324	-16.5919		-14.1519	0.869013	-16.7589		Pass	Pass	Pass	Pass	Pass
AA-BA	AA-BA	F6514-3830	ph5	-23.05	1.67396		-14.4007	0.691377	-16.4748		-12.2969	0.4919	-13.7726		-14.2133	0.613555	-16.0539		-13.7111	1.69896	-18.808		-15.5772	0.470747	-16.9895		Pass	Pass	Pass	Pass	Pass
BA	AA-BA	F6514-4058	ph5	-20.8616	0.805938		-16.0237	1.21191	-19.6595		-11.9084	1.36623	-16.0071		-15.132	1.64279	-20.0603		-10.8959	2.38691	-18.0566		-12.8759	0.84627	-15.4147		Pass	Pass	Pass	Pass	Pass
AA	AA	F6514-4301	ph5	-24.4459	1.28371		-13.6918	1.91306	-19.431		-12.1779	0.372095	-13.2942		-15.6617	0.964316	-18.5546		-11.7123	0.893629	-14.3932		-14.5636	0.8784	-17.1988		Pass	Pass	Pass	Pass	Pass
BA	AA	F6514-4339	ph5	-22.4727	1.43468		-14.5222	1.3516	-18.577		-11.4418	1.08392	-14.6936		-14.0569	2.23175	-20.7522		-11.822	1.48391	-16.2737		-13.0441	2.05328	-19.2039		Pass	Pass	Pass	Pass	Pass
BA	AA-BA	F6514-4372	ph5	-20.481	1.67858		-14.8388	0.807848	-17.2623		-12.8384	1.29528	-16.7242		-15.8407	0.80667	-18.2607		-13.2722	1.35777	-17.3455		-12.4215	2.17245	-18.9389		Pass	Pass	Pass	Pass	Pass
BA	AA-BA	F6514-4384	ph5	-22.1751	1.86423		-14.243	0.858318	-16.818		-11.0984	1.0034	-14.1086		-12.3445	0.581183	-14.0881		-10.2342	2.54959	-17.883		-14.0802	2.07759	-20.313		Pass	Pass	Pass	Pass	Pass
BA	AA	F6514-4571	ph5	-20.9242	0.644075		-14.4787	1.47551	-18.9053		-11.0594	1.33391	-15.0612		-14.7746	1.41368	-19.0156		-6.99431	0.930775	-9.78663		-13.828	1.33767	-17.841		Pass	Pass	Pass	Pass	Pass
BA	AA-BA	F6550-6822	ph5	-20.147	2.31344		-18.1322	0.57159	-19.847		-15.2795	0.472945	-16.6983		-16.3656	0.965667	-19.2626		-11.8833	0.47105	-13.2965		-13.6885	1.35208	-17.7447		Pass	Pass	Pass	Pass	Pass
BA	AA	F6560-2558	ph7	-20.7254	0.679739		-16.2898	0.919741	-19.049		-15.8395	0.536247	-17.4483		-16.2834	0.756294	-18.5523		-11.2666	0.736541	-13.4762		-15.0919	1.64403	-20.024		Pass	Pass	Pass	Pass	Pass
AA-BA	AA	F6438-2989	ph5	-22.0734	0.55132		-17.9388	0.870648	-20.5508		-16.1222	0.378242	-17.2569		-17.9192	0.71	-20.0492		-17.4604	2.18767	-24.0234		-15.2269	0.67565	-17.2539		Pass	Pass	Pass	Fail	Pass
AA-BA	AA-BA	F6125-2352	ph5	-20.868	1.19567		-15.833	0.736203	-18.0416		-13.4304	0.556069	-15.0986		-17.7551	2.07652	-23.9846		-14.9971	0.935453	-17.8035		-15.0505	1.09585	-18.338		Pass	Pass	Fail	Pass	Pass
BA	AA-BA	F6235-0058	ph5	-21.8187	0.48242		-15.8442	1.02988	-18.9339		-16.7556	0.521998	-18.3216		-17.8548	2.16988	-24.3644		-17.9152	1.12285	-21.2838		-14.8127	0.871124	-17.426		Pass	Pass	Fail	Pass	Pass
AA	AA	F6363-0887	ph5	-22.2666	2.03758		-16.1021	0.925788	-18.8795		-14.4698	0.788003	-16.8338		-17.4066	1.81528	-22.8524		-10.1368	1.47343	-14.5571		-15.4185	1.75704	-20.6896		Pass	Pass	Fail	Pass	Pass
BA	AA-BA	F6493-1243	ph5	-21.9168	1.00202		-17.8193	1.23948	-21.5377		-16.764	0.919248	-19.5218		-18.4676	1.35655	-22.5373		-18.0374	0.677904	-20.0711		-16.9767	1.0871	-20.238		Pass	Pass	Fail	Pass	Pass
BA	AA-BA	F5824-0042	ph5	-16.8807	1.52455		-15.7597	0.235783	-16.467		-14.98	0.57207	-16.6963		-15.2962	2.79131	-23.6701		-11.9374	0.386688	-13.0975		-17.3904	1.6072	-22.212		Pass	Pass	Fail	Pass	Fail
BA	AA	F6562-2382	ph5	-21.8434	2.54558		-18.8612	0.670946	-20.874		-16.9091	0.235345	-17.6151		-20.174	0.605191	-21.9896		-18.6456	1.14051	-22.0671		-15.9919	1.03952	-19.1104		Pass	Pass	Fail	Fail	Pass
AA-BA	AA	F0657-0459	ph5	-22.8931	1.04568		-20.5278	1.5523	-25.1847		-18.6452	0.950949	-21.498		-20.342	0.721911	-22.5078		-14.4432	1.37054	-18.5548		-17.1904	1.10744	-20.5127		Fail	Pass	Pass	Pass	Pass
AA	AA	F0919-6466	ph5	-24.8624	0.464104		-22.25	0.96123	-25.1336		-18.0087	0.346534	-19.0483		-18.3273	0.487832	-19.7908		-16.8632	0.965949	-19.761		-17.9138	1.12288	-21.2825		Fail	Pass	Pass	Pass	Pass
AA	AA-BA	F3382-8198	ph5	-22.9386	2.41539		-19.6212	1.58116	-24.3647		-15.5664	1.16083	-19.0489		-17.7212	1.71676	-22.8715		-12.61	0.695547	-14.6967		-14.9824	0.853605	-17.5432		Fail	Pass	Pass	Pass	Pass
AA	AA-BA	F3406-5477	ph5	-23.6396	2.58367		-21.9951	0.895819	-24.6826		-15.9502	1.31165	-19.8852		-17.961	1.26544	-21.7573		-20.6933	0.234352	-21.3964		-14.0463	0.510854	-15.5788		Fail	Pass	Pass	Pass	Pass
BA	AA	F6235-0188	ph5	-22.3144	1.07387		-20.5115	3.27658	-30.3412		-17.8328	0.543412	-19.463		-18.9551	1.00651	-21.9747		-15.0424	1.39236	-19.2195		-17.1971	1.34149	-21.2216		Fail	Pass	Pass	Pass	Pass
BA	AA-BA	F6475-1234	ph5	-21.3283	0.61484		-17.1088	1.46181	-21.4942		-13.1927	1.32716	-17.1742		-17.2234	1.1708	-20.7358		-9.49203	1.70384	-14.6035		-14.2951	1.2172	-17.9467		Fail	Pass	Pass	Pass	Pass
BA	AA	F6550-6757	ph5	-19.5918	1.02285		-17.1116	1.33253	-21.1092		-14.0685	0.694702	-16.1526		-15.6097	1.16784	-19.1132		-13.6398	1.28242	-17.487		-14.8911	1.46309	-19.2804		Fail	Pass	Pass	Pass	Pass
BA	AA	F5971-0062	ph5	-19.2154	0.999856		-17.2979	0.753715	-19.5591		-15.3146	0.998097	-18.3089		-15.8233	0.88897	-18.4902		-14.0451	1.2978	-17.9385		-15.8905	1.81262	-21.3284		Fail	Pass	Pass	Pass	Fail
BA	AA	F2257-0125	ph5	-20.0953	0.68989		-18.3939	0.656827	-20.3644		-15.4351	0.626826	-17.3155		-15.2112	1.657	-20.1822		-12.1962	0.930507	-14.9877		-15.3941	0.882926	-18.0429		Fail	Pass	Fail	Pass	Pass
BA	AA-BA	F3406-5426	ph5	-21.5551	0.740063		-20.5721	0.523573	-22.1428		-16.8058	0.454522	-18.1694		-17.7488	1.82913	-23.2362		-15.1119	0.736899	-17.3226		-14.7741	1.38985	-18.9437		Fail	Pass	Fail	Pass	Pass
BA	AA	F6475-2610	ph5	-16.0767	1.904		-14.043	2.96164	-22.9279		-11.7411	1.07915	-14.9785		-13.9576	2.16404	-20.4497		-7.22855	1.37133	-11.3425		-12.1037	0.64382	-14.0351		Fail	Pass	Fail	Pass	Pass
BA	AA	F6438-0827	ph5	-20.4522	0.830189		-17.8947	3.69949	-28.9932		-14.647	0.610693	-16.4791		-15.8828	2.26703	-22.6839		-15.2244	1.1119	-18.5601		-15.4685	2.06086	-21.6511		Fail	Pass	Fail	Pass	Fail
BA	AA-BA	F6493-1268	ph5	-15.8242	2.83776		-14.7277	0.764637	-17.0216		-12.7199	0.290204	-13.5905		-14.8971	1.37678	-19.0274		-13.7123	0.664131	-15.7047		-12.4768	1.67456	-17.5005		Fail	Pass	Fail	Pass	Fail
BA	AA	F6495-5356	ph5	-20.2595	1.87208		-17.6597	1.12081	-21.0221		-16.6206	0.476377	-18.0497		-19.1137	1.61921	-23.9713		-11.2964	0.661003	-13.2794		-19.0139	0.579587	-20.7526		Fail	Pass	Fail	Pass	Fail
BA	AA	F6442-5822	ph5	-15.9612	2.15281		-15.598	1.38224	-19.7447		-10.5456	0.716832	-12.6961		-13.2563	1.61565	-18.1032		-9.56303	3.15314	-19.0225		-14.008	1.42912	-18.2953		Fail	Pass	Fail	Fail	Fail
BA	AA	F5001-1481	ph5	-18.4991	1.24916		-17.6955	1.34262	-21.7234		-14.9322	1.23035	-18.6232		-18.1268	1.65219	-23.0834		-11.4284	0.707992	-13.5523		-15.2164	0.407249	-16.4382		Fail	Fail	Fail	Pass	Pass
BA	AA	F6475-2954	ph5	-18.0103	1.7882		-17.4068	1.01221	-20.4435		-14.3776	1.37781	-18.511		-17.285	1.17291	-20.8038		-7.74149	0.625285	-9.61734		-15.5903	0.917981	-18.3442		Fail	Fail	Fail	Pass	Fail
BA	AA	F6456-1028	ph5	-18.589	0.804603		-17.7959	1.94952	-23.6444		-16.7096	0.777644	-19.0425		-16.6386	2.7424	-24.8658		-16.7518	0.963681	-19.6429		-14.7453	1.11247	-18.0827		Fail	Fail	Fail	Fail	Pass
BA	AA	F2455-0510	ph5	-14.7824	1.35984		-16.0723	0.615931	-17.9201		-13.3658	1.06071	-16.548		-15.7393	1.1373	-19.1512		-10.5051	1.88091	-16.1479		-15.9964	1.26143	-19.7807		Fail	Fail	Fail	Fail	Fail
BA	AA	F6438-3544	ph5	-15.6669	0.567947		-16.7802	2.09437	-23.0634		-14.8113	0.929694	-17.6004		-15.5614	1.14152	-18.9859		-14.6988	1.62047	-19.5602		-10.5263	2.58698	-18.2872		Fail	Fail	Fail	Fail	Fail
