# Supplementary material for: Integrative In Silico and In Vitro Screening of Low Molecular Weight Compounds Targeting SARS‐CoV‐2 RNA Elements
Source: Chembiochem. 2025 Nov 29;26(24):e202500668. doi: 10.1002/cbic.202500668 (PMC12703450; doi:10.1002/cbic.202500668)
Supplement: Supplementary file 1 — Supplementary Material [file CBIC-26-e202500668-s001.zip › Supplementary_List_A.xlsx]

## Sheet: 5SL1-50K
Boltzmann Average										Arithmetic Average
IX	IDNUMBER	pH	BA_Rep1	BA_Rep2	BA_Mean	BA_Top				IX	IDNUMBER	pH	AA_Rep1	AA_Rep2	AA_Mean	AA_Top
37748	F6493-1243	ph5	-42.1424	-41.8744	-42.0084	-42.1424	Mean (Top)	-21.0566		11909	F6252-3887	ph5	-26.0394	-25.4692	-25.7543	-26.0394	Mean (Top)	-12.8811
49652	F6469-2165	ph5	-40.747	-35.0974	-37.9222	-40.747	StDev (Top)	4.77957		43872	F3382-8198	ph5	-23.5076	-25.9866	-24.7471	-25.9866	StDev (Top)	3.93307
13880	F6475-0919	ph5	-25.4017	-39.9569	-32.6793	-39.9569	Cutoff	-35.3953		29531	F6252-4128	ph5	-24.8599	-25.5651	-25.2125	-25.5651	Cutoff	-24.6803
27903	F2501-0641	ph5	-39.8155	-35.9122	-37.8638	-39.8155				6726	F6514-4301	ph5	-22.4286	-25.5486	-23.9886	-25.5486
35569	F3406-5426	ph5	-39.5485	-39.5504	-39.5494	-39.5504				32975	F6363-0887	ph5	-20.3283	-25.4796	-22.9039	-25.4796
10832	F6495-4584	ph5	-27.4672	-39.2218	-33.3445	-39.2218				38050	F5238-0055	ph5	-19.9561	-25.3833	-22.6697	-25.3833
20286	F6125-2352	ph5	-38.7645	-38.4434	-38.6039	-38.7645				46910	F0919-6466	ph5	-25.3142	-24.0673	-24.6908	-25.3142
37109	F6514-3830	ph5	-38.6833	-28.6675	-33.6754	-38.6833				38466	F2199-0382	ph5	-24.8164	-25.2058	-25.0111	-25.2058
19043	F6514-4384	ph5	-38.6096	-35.6559	-37.1327	-38.6096				31781	F6064-0701	ph5	-25.1816	-24.9777	-25.0796	-25.1816
38050	F5238-0055	ph5	-34.2043	-38.5197	-36.362	-38.5197				42868	F0657-0459	ph5	-25.1403	-22.7212	-23.9307	-25.1403
49736	F5564-0063	ph5	-38.4362	-35.5867	-37.0114	-38.4362				20286	F6125-2352	ph5	-25.0842	-23.8747	-24.4794	-25.0842
27701	F6514-4372	ph5	-31.8847	-38.1372	-35.011	-38.1372				36092	F6514-3810	ph5	-22.9293	-25.0707	-24	-25.0707
37454	F2874-0102	ph5	-27.6302	-38.0108	-32.8205	-38.0108				42901	F3406-5477	ph5	-25.0313	-23.9051	-24.4682	-25.0313
7509	F6562-2382	ph5	-37.9597	-34.0716	-36.0157	-37.9597				18380	F5283-0096	ph5	-23.0369	-24.8646	-23.9507	-24.8646
35465	F6235-0188	ph5	-37.6607	-32.843	-35.2518	-37.6607				55602	F6381-6510	ph7	-24.8296	-21.5842	-23.2069	-24.8296
2710	F6550-6757	ph5	-25.6929	-37.4718	-31.5824	-37.4718				37109	F6514-3830	ph5	-24.7627	-23.1592	-23.9609	-24.7627
15311	F6514-4058	ph5	-37.3791	-34.9562	-36.1677	-37.3791				22771	F6438-2989	ph5	-24.7529	-20.4098	-22.5813	-24.7529
17105	F6438-3544	ph5	-37.3643	-30.2357	-33.8	-37.3643				27106	F6514-4624	ph5	-24.6335	-22.409	-23.5213	-24.6335
39674	F3167-0608	ph5	-37.3613	-24.2959	-30.8286	-37.3613				48007	F2075-0303	ph5	-20.6493	-24.6213	-22.6353	-24.6213
24162	F6262-1842	ph5	-30.4284	-37.2702	-33.8493	-37.2702				31879	F6514-3811	ph5	-24.5671	-20.7331	-22.6501	-24.5671
51517	F6550-6090	ph7	-26.2361	-37.2234	-31.7298	-37.2234				47622	F6125-2096	ph5	-24.5327	-22.8818	-23.7072	-24.5327
36295	F6548-1038	ph5	-31.9264	-37.1802	-34.5533	-37.1802				8158	F6514-4345	ph5	-24.4454	-23.9531	-24.1993	-24.4454
33819	F6456-1370	ph5	-37.1285	-25.6991	-31.4138	-37.1285				36850	F0922-0257	ph5	-24.3928	-22.8297	-23.6113	-24.3928
39368	F5824-0042	ph5	-37.0954	-37.1166	-37.106	-37.1166				30623	F6443-3466	ph5	-24.0851	-24.3056	-24.1953	-24.3056
21834	F2543-0025	ph5	-36.9515	-36.6001	-36.7758	-36.9515				14901	F6438-3120	ph5	-22.2859	-24.2971	-23.2915	-24.2971
48618	F6363-0866	ph5	-36.9044	-28.4562	-32.6803	-36.9044				7509	F6562-2382	ph5	-24.2818	-20.644	-22.4629	-24.2818
9249	F2455-0510	ph5	-27.2078	-36.8383	-32.0231	-36.8383				35689	F6221-0175	ph5	-24.2112	-20.3464	-22.2788	-24.2112
28108	F6438-0712	ph5	-35.1141	-36.8017	-35.9579	-36.8017				32818	F5558-0212	ph5	-21.0741	-24.1933	-22.6337	-24.1933
11565	F6514-3781	ph5	-30.6096	-36.7889	-33.6992	-36.7889				11094	F6523-3779	ph5	-20.8817	-24.1756	-22.5286	-24.1756
8335	F5971-0062	ph5	-25.4043	-36.6039	-31.0041	-36.6039				44447	F6403-1041	ph5	-24.1603	-23.503	-23.8317	-24.1603
25601	F6495-5356	ph5	-36.2465	-36.4321	-36.3393	-36.4321				11565	F6514-3781	ph5	-22.6378	-24.0862	-23.362	-24.0862
33655	F2257-0125	ph5	-25.6455	-36.3527	-30.9991	-36.3527				5269	F6524-4848	ph5	-24.0211	-22.6373	-23.3292	-24.0211
35818	F5238-0027	ph5	-30.3597	-36.2452	-33.3024	-36.2452				43129	F2508-0026	ph5	-23.9948	-20.3015	-22.1481	-23.9948
26820	F6475-2610	ph5	-36.1497	-25.7952	-30.9724	-36.1497				49045	F1510-0072	ph5	-23.1046	-23.9875	-23.5461	-23.9875
46580	F2442-0239	ph5	-36.126	-35.7188	-35.9224	-36.126				24329	F6064-0699	ph5	-23.9761	-23.6923	-23.8342	-23.9761
19327	F6089-9681	ph5	-36.1188	-34.4042	-35.2615	-36.1188				9319	F6524-0454	ph5	-22.7095	-23.9757	-23.3426	-23.9757
45459	F2971-0477	ph5	-36.0756	-31.0406	-33.5581	-36.0756				33551	F5607-0043	ph5	-20.2284	-23.9563	-22.0924	-23.9563
28444	F6514-4571	ph5	-36.0708	-29.4202	-32.7455	-36.0708				35465	F6235-0188	ph5	-23.3734	-23.9353	-23.6544	-23.9353
15848	F6475-2954	ph5	-36.0648	-30.8122	-33.4385	-36.0648				41512	F3411-7814	ph5	-20.2087	-23.9155	-22.0621	-23.9155
31241	F6560-2558	ph5	-27.949	-35.9442	-31.9466	-35.9442				18838	F5504-0051	ph5	-22.0783	-23.9043	-22.9913	-23.9043
42868	F0657-0459	ph5	-35.8994	-28.8793	-32.3894	-35.8994				8500	F2622-0264	ph5	-22.0113	-23.8909	-22.9511	-23.8909
33521	F6247-1046	ph5	-30.1131	-35.8955	-33.0043	-35.8955				16185	F6443-5511	ph5	-23.8441	-23.2405	-23.5423	-23.8441
12568	F6529-6343	ph5	-35.8733	-28.2179	-32.0456	-35.8733				28867	F6570-2612	ph5	-20.641	-23.8441	-22.2425	-23.8441
40980	F5001-1481	ph5	-35.863	-26.7073	-31.2851	-35.863				33371	F6431-0194	ph5	-20.4239	-23.8302	-22.127	-23.8302
4663	F6493-1268	ph5	-35.8481	-21.9675	-28.9078	-35.8481				1154	F6473-4035	ph5	-21.9447	-23.8273	-22.886	-23.8273
40913	F6235-0058	ph5	-35.6977	-35.7771	-35.7374	-35.7771				48920	F2269-0408	ph5	-22.3385	-23.8158	-23.0771	-23.8158
15209	F6438-0827	ph5	-35.7323	-28.0944	-31.9134	-35.7323				34011	F2784-0598	ph5	-23.5424	-23.8014	-23.6719	-23.8014
21515	F6550-6822	ph5	-35.7317	-27.1906	-31.4612	-35.7317				18113	F6363-0228	ph5	-23.7894	-21.0502	-22.4198	-23.7894
31995	F6456-1028	ph5	-35.7268	-35.2468	-35.4868	-35.7268				45678	F6443-5562	ph5	-23.4325	-23.7861	-23.6093	-23.7861
43845	F5022-0186	ph5	-34.0173	-35.6257	-34.8215	-35.6257				46589	F3398-2900	ph5	-23.7836	-22.5847	-23.1841	-23.7836
34695	F6456-1266	ph5	-22.396	-35.5976	-28.9968	-35.5976				29573	F6221-0147	ph5	-23.7824	-23.3171	-23.5498	-23.7824
22771	F6438-2989	ph5	-35.5763	-23.636	-29.6061	-35.5763				40913	F6235-0058	ph5	-23.7738	-22.1198	-22.9468	-23.7738
32681	F2318-0076	ph5	-35.5683	-31.5875	-33.5779	-35.5683				40106	F6443-5740	ph5	-22.2944	-23.7119	-23.0031	-23.7119
11595	F6475-1234	ph5	-33.9896	-35.5362	-34.7629	-35.5362				17052	F6438-3205	ph5	-23.6594	-20.534	-22.0967	-23.6594
2280	F6442-5822	ph5	-32.2262	-35.5326	-33.8794	-35.5326				42569	F0657-0137	ph5	-23.6485	-21.2183	-22.4334	-23.6485
11138	F6514-4339	ph5	-35.3199	-35.5236	-35.4217	-35.5236				23940	F6560-1383	ph5	-23.5051	-23.6443	-23.5747	-23.6443
54193	F6560-2558	ph7	-24.5174	-35.4646	-29.991	-35.4646				37748	F6493-1243	ph5	-19.2383	-23.6272	-21.4327	-23.6272
35977	F6363-0799	ph5	-35.4157	-30.8467	-33.1312	-35.4157				39257	F2260-0113	ph5	-23.6113	-23.3553	-23.4833	-23.6113
19014	F2947-0623	ph5	-35.3975	-33.6007	-34.4991	-35.3975				19548	F6438-2927	ph5	-23.0661	-23.5549	-23.3105	-23.5549
41360	F5051-0116	ph5	-33.699	-35.3707	-34.5349	-35.3707				35818	F5238-0027	ph5	-21.5369	-23.5351	-22.536	-23.5351
45623	F5033-2177	ph5	-35.3429	-26.9993	-31.1711	-35.3429				49660	F5911-0069	ph5	-22.9037	-23.52	-23.2119	-23.52
43364	F6175-0384	ph5	-27.3792	-35.3394	-31.3593	-35.3394				21428	F2947-0579	ph5	-23.5078	-22.9329	-23.2204	-23.5078
35489	F6438-2569	ph5	-28.5904	-35.3311	-31.9607	-35.3311				48816	F0657-0052	ph5	-23.504	-21.633	-22.5685	-23.504
30256	F6438-3553	ph5	-25.1224	-35.3141	-30.2182	-35.3141				2573	F6564-1538	ph5	-20.7551	-23.4708	-22.113	-23.4708
42901	F3406-5477	ph5	-35.297	-33.8701	-34.5836	-35.297				9164	F6559-0839	ph5	-23.4692	-16.4185	-19.9439	-23.4692
41115	F6514-4089	ph5	-35.2574	-28.2774	-31.7674	-35.2574				17215	F6524-0456	ph5	-23.4453	-21.4121	-22.4287	-23.4453
15552	F6284-0195	ph5	-35.248	-30.8363	-33.0422	-35.248				5985	F6438-3510	ph5	-23.4164	-22.5963	-23.0064	-23.4164
43872	F3382-8198	ph5	-35.0543	-35.2374	-35.1458	-35.2374				51125	F6550-6071	ph7	-23.4057	-21.5217	-22.4637	-23.4057
20452	F6438-3555	ph5	-23.5848	-35.2245	-29.4046	-35.2245				41171	F6064-3188	ph5	-23.4012	-22.8224	-23.1118	-23.4012
28031	F5669-1401	ph5	-23.1449	-35.2023	-29.1736	-35.2023				38808	F0919-6123	ph5	-23.3747	-22.2005	-22.7876	-23.3747
54807	F5258-0110	ph7	-35.1653	-29.7346	-32.4499	-35.1653				10814	F6438-0824	ph5	-22.0437	-23.3673	-22.7055	-23.3673
45678	F6443-5562	ph5	-28.8982	-35.1615	-32.0298	-35.1615				44594	F5014-0393	ph5	-19.4242	-23.3339	-21.3791	-23.3339
47379	F5450-0485	ph5	-35.0005	-35.1423	-35.0714	-35.1423				2688	F6515-2176	ph5	-23.3241	-22.9503	-23.1372	-23.3241
25014	F6514-4580	ph5	-25.7558	-35.135	-30.4454	-35.135				28816	F5763-0227	ph5	-21.8277	-23.3172	-22.5725	-23.3172
18432	F2696-0327	ph5	-34.6428	-35.1233	-34.883	-35.1233				26795	F6438-3123	ph5	-23.3125	-19.7915	-21.552	-23.3125
10316	F6472-8831	ph5	-35.1207	-31.6268	-33.3737	-35.1207				31104	F6514-9365	ph5	-17.0896	-23.2945	-20.1921	-23.2945
54356	F5234-0010	ph7	-31.163	-35.0876	-33.1253	-35.0876				9176	F6089-7798	ph5	-23.2909	-22.7357	-23.0133	-23.2909
22559	F3395-0582	ph5	-19.7138	-35.0684	-27.3911	-35.0684				46279	F6209-0139	ph5	-19.2417	-23.2859	-21.2638	-23.2859
18854	F6438-2600	ph5	-35.0492	-27.4503	-31.2497	-35.0492				43888	F0657-0262	ph5	-23.254	-22.5824	-22.9182	-23.254
18446	F6473-8736	ph5	-35.0175	-24.7581	-29.8878	-35.0175				29770	F6445-0236	ph5	-23.254	-20.8638	-22.0589	-23.254
36017	F2743-0935	ph5	-34.9951	-33.1955	-34.0953	-34.9951				9447	F6561-8663	ph5	-22.0773	-23.2519	-22.6646	-23.2519
29390	F6475-2847	ph5	-23.916	-34.9909	-29.4534	-34.9909				31060	F6235-0146	ph5	-23.2413	-22.3268	-22.784	-23.2413
19548	F6438-2927	ph5	-29.2268	-34.9752	-32.101	-34.9752				17939	F6560-1322	ph5	-22.7703	-23.2352	-23.0028	-23.2352
41510	F3406-5466	ph5	-34.6922	-34.9652	-34.8287	-34.9652				20479	F6562-2026	ph5	-19.7202	-23.2099	-21.4651	-23.2099
7293	F6255-0240	ph5	-34.9463	-34.7715	-34.8589	-34.9463				12557	F6480-5880	ph5	-23.1874	-20.8379	-22.0126	-23.1874
7107	F6521-3656	ph5	-30.1488	-34.9238	-32.5363	-34.9238				45817	F3398-2578	ph5	-23.1821	-20.308	-21.7451	-23.1821
31695	F1836-0129	ph5	-34.9022	-30.3598	-32.631	-34.9022				6232	F6559-1050	ph5	-22.6968	-23.1818	-22.9393	-23.1818
46408	F6495-4070	ph5	-34.8876	-27.4296	-31.1586	-34.8876				36653	F2373-0651	ph5	-23.1774	-20.1861	-21.6817	-23.1774
26276	F6495-5002	ph5	-27.4057	-34.85	-31.1279	-34.85				5187	F6524-5473	ph5	-22.3334	-23.1571	-22.7452	-23.1571
20885	F6438-3473	ph5	-34.8139	-19.2735	-27.0437	-34.8139				21405	F6560-1314	ph5	-23.1534	-22.738	-22.9457	-23.1534
9164	F6559-0839	ph5	-34.8009	-26.8985	-30.8497	-34.8009				15311	F6514-4058	ph5	-23.1488	-22.4592	-22.804	-23.1488
43837	F1883-1543	ph5	-34.8005	-33.4805	-34.1405	-34.8005				11983	F2811-0131	ph5	-20.1391	-23.0864	-21.6128	-23.0864
48920	F2269-0408	ph5	-30.2616	-34.7937	-32.5276	-34.7937				3058	F6514-4304	ph5	-23.0449	-19.1422	-21.0936	-23.0449
44594	F5014-0393	ph5	-28.306	-34.7876	-31.5468	-34.7876				46580	F2442-0239	ph5	-22.3465	-23.0421	-22.6943	-23.0421
27890	F6469-2260	ph5	-34.7697	-32.8457	-33.8077	-34.7697				16435	F2947-0584	ph5	-22.2046	-23.0298	-22.6172	-23.0298
37438	F5264-0220	ph5	-34.7677	-28.374	-31.5709	-34.7677				42832	F0657-0469	ph5	-22.6846	-23.0279	-22.8563	-23.0279
46910	F0919-6466	ph5	-34.4328	-34.7569	-34.5949	-34.7569				43743	F2722-0176	ph5	-20.6011	-23.0237	-21.8124	-23.0237
47622	F6125-2096	ph5	-34.2115	-34.7512	-34.4814	-34.7512				19457	F6438-3368	ph5	-20.4312	-23.0192	-21.7252	-23.0192
25663	F6235-0028	ph5	-33.4575	-34.7357	-34.0966	-34.7357				44927	F2865-0528	ph5	-21.6516	-22.9722	-22.3119	-22.9722
14482	F6438-0802	ph5	-34.7195	-25.5848	-30.1521	-34.7195				26658	F6448-0550	ph5	-22.1173	-22.9645	-22.5409	-22.9645
41393	F6372-0264	ph5	-34.7103	-17.0453	-25.8778	-34.7103				39071	F2724-0175	ph5	-18.2728	-22.9383	-20.6055	-22.9383
20330	F6191-0484	ph5	-34.6904	-30.8282	-32.7593	-34.6904				867	F6555-0036	ph5	-20.9483	-22.9328	-21.9406	-22.9328
46181	F6247-1810	ph5	-30.2137	-34.6565	-32.4351	-34.6565				19144	F6524-0503	ph5	-18.5241	-22.9279	-20.726	-22.9279
43245	F5607-0010	ph5	-34.6439	-27.9685	-31.3062	-34.6439				28568	F6438-3056	ph5	-20.8933	-22.9161	-21.9047	-22.9161
27767	F6438-2088	ph5	-34.6328	-31.4541	-33.0434	-34.6328				16047	F6438-0013	ph5	-22.8834	-22.4826	-22.683	-22.8834
59373	F6363-0887	ph9	-34.629	-27.0305	-30.8298	-34.629				21666	F6445-0238	ph5	-20.9231	-22.8828	-21.9029	-22.8828
33621	F5236-0056	ph5	-31.8831	-34.6252	-33.2542	-34.6252				37068	F0916-6756	ph5	-22.4114	-22.8697	-22.6405	-22.8697
41615	F3411-5533	ph5	-34.6207	-25.6318	-30.1262	-34.6207				30374	F6560-1252	ph5	-22.8643	-21.0354	-21.9499	-22.8643
40343	F6514-3849	ph5	-30.1009	-34.5784	-32.3397	-34.5784				27890	F6469-2260	ph5	-20.2837	-22.8637	-21.5737	-22.8637
4369	F6573-4176	ph5	-23.1621	-34.5755	-28.8688	-34.5755				49586	F2416-0841	ph5	-18.7351	-22.8448	-20.7899	-22.8448
7159	F6573-4532	ph5	-30.5969	-34.5475	-32.5722	-34.5475				12990	F6438-3796	ph5	-22.8446	-21.7125	-22.2785	-22.8446
54625	F6469-2428	ph7	-25.1464	-34.5125	-29.8295	-34.5125				29185	F6561-9488	ph5	-22.8373	-19.9797	-21.4085	-22.8373
1810	F6523-3816	ph5	-31.43	-34.4983	-32.9642	-34.4983				44144	F3375-2769	ph5	-22.1681	-22.834	-22.5011	-22.834
24686	F2442-0060	ph5	-34.4845	-34.0642	-34.2743	-34.4845				31591	F0657-0229	ph5	-22.8181	-22.3938	-22.6059	-22.8181
41317	F6252-3301	ph5	-26.7944	-34.4695	-30.6319	-34.4695				37105	F5098-0952	ph5	-22.8125	-22.3733	-22.5929	-22.8125
18838	F5504-0051	ph5	-29.1208	-34.4675	-31.7942	-34.4675				11932	F6514-4573	ph5	-22.7899	-20.1591	-21.4745	-22.7899
18072	F6199-0154	ph5	-22.546	-34.4445	-28.4953	-34.4445				29106	F6524-4798	ph5	-22.7723	-21.5844	-22.1784	-22.7723
31879	F6514-3811	ph5	-34.4401	-30.6303	-32.5352	-34.4401				48302	F2704-0115	ph5	-22.7552	-18.3373	-20.5463	-22.7552
29119	F5241-0042	ph5	-34.4383	-31.2528	-32.8455	-34.4383				12832	F6473-8584	ph5	-22.6995	-22.7504	-22.725	-22.7504
29074	F5668-5595	ph5	-34.3747	-24.4917	-29.4332	-34.3747				24527	F5078-0057	ph5	-21.152	-22.7458	-21.9489	-22.7458
25538	F6475-1348	ph5	-28.374	-34.3662	-31.3701	-34.3662				19646	F6514-4501	ph5	-22.7441	-20.96	-21.8521	-22.7441
52552	F6495-5977	ph7	-22.7421	-34.3585	-28.5503	-34.3585				19592	F6438-3069	ph5	-22.5402	-22.7238	-22.632	-22.7238
38111	F6442-8173	ph5	-34.3556	-32.6938	-33.5247	-34.3556				19014	F2947-0623	ph5	-22.5539	-22.7235	-22.6387	-22.7235
46790	F6209-0189	ph5	-29.2725	-34.3505	-31.8115	-34.3505				31881	F6560-1451	ph5	-21.8967	-22.7227	-22.3097	-22.7227
27127	F6235-0041	ph5	-32.7193	-34.3438	-33.5316	-34.3438				46141	F2516-0279	ph5	-20.0285	-22.7197	-21.3741	-22.7197
27019	F6389-1138	ph5	-34.3411	-34.3264	-34.3337	-34.3411				49864	F0882-0550	ph5	-22.7152	-22.6168	-22.666	-22.7152
11586	F6257-4808	ph5	-34.3138	-27.411	-30.8624	-34.3138				7646	F6514-4328	ph5	-22.7067	-19.1577	-20.9322	-22.7067
23326	F6255-0261	ph5	-34.3137	-29.6619	-31.9878	-34.3137				44929	F5530-0527	ph5	-22.7009	-22.2483	-22.4746	-22.7009
11724	F2543-0334	ph5	-34.2997	-34.1223	-34.211	-34.2997				8679	F6514-4367	ph5	-22.6953	-20.3986	-21.5469	-22.6953
55519	F6469-2004	ph7	-34.2943	-34.1462	-34.2202	-34.2943				19180	F6438-1942	ph5	-20.847	-22.6757	-21.7614	-22.6757
31781	F6064-0701	ph5	-34.2841	-32.9814	-33.6327	-34.2841				42706	F6570-2488	ph5	-20.858	-22.6619	-21.76	-22.6619
33045	F5040-0203	ph5	-31.0447	-34.2811	-32.6629	-34.2811				15552	F6284-0195	ph5	-21.1301	-22.6533	-21.8917	-22.6533
9607	F6400-0236	ph5	-33.7109	-34.2718	-33.9913	-34.2718				10832	F6495-4584	ph5	-20.397	-22.6474	-21.5222	-22.6474
17367	F2397-0129	ph5	-28.9948	-34.2533	-31.624	-34.2533				16904	F2947-0587	ph5	-22.6359	-20.9223	-21.7791	-22.6359
15747	F6480-0683	ph5	-27.1577	-34.2346	-30.6961	-34.2346				27903	F2501-0641	ph5	-22.0914	-22.6313	-22.3614	-22.6313
52751	F6550-6078	ph7	-34.2228	-34.0675	-34.1452	-34.2228				3791	F6525-2530	ph5	-22.6307	-19.46	-21.0453	-22.6307
38808	F0919-6123	ph5	-34.1921	-30.1473	-32.1697	-34.1921				49652	F6469-2165	ph5	-21.4251	-22.6185	-22.0218	-22.6185
17895	F6512-2938	ph5	-25.5836	-34.1913	-29.8874	-34.1913				34372	F6412-1325	ph5	-22.104	-22.6163	-22.3601	-22.6163
19100	F1278-0094	ph5	-34.1762	-32.5575	-33.3668	-34.1762				48109	F3406-5593	ph5	-17.4925	-22.6043	-20.0484	-22.6043
40069	F6438-3676	ph5	-34.1517	-30.2978	-32.2247	-34.1517				5581	F6514-1681	ph5	-21.2307	-22.6031	-21.9169	-22.6031
32558	F6363-0884	ph5	-34.1504	-33.0013	-33.5759	-34.1504				10596	F6514-1779	ph5	-19.4971	-22.6022	-21.0496	-22.6022
23691	F2024-1583	ph5	-21.5183	-34.1499	-27.8341	-34.1499				3040	F6561-0867	ph5	-16.9794	-22.599	-19.7892	-22.599
48007	F2075-0303	ph5	-34.1465	-34.0956	-34.1211	-34.1465				33045	F5040-0203	ph5	-20.1872	-22.5932	-21.3902	-22.5932
13298	F2684-0034	ph5	-23.1753	-34.1202	-28.6478	-34.1202				7508	F6562-1808	ph5	-22.5764	-19.5179	-21.0471	-22.5764
48509	F2075-0275	ph5	-34.0938	-32.0136	-33.0537	-34.0938				11633	F6465-0012	ph5	-22.5697	-18.106	-20.3378	-22.5697
44128	F6469-1808	ph5	-34.0935	-30.7043	-32.3989	-34.0935				39062	F5098-0610	ph5	-22.5652	-22.1335	-22.3494	-22.5652
33442	F0700-0005	ph5	-33.5582	-34.0611	-33.8096	-34.0611				43837	F1883-1543	ph5	-22.5603	-22.1819	-22.3711	-22.5603
41633	F6514-3837	ph5	-27.2441	-34.0587	-30.6514	-34.0587				35569	F3406-5426	ph5	-22.1697	-22.5484	-22.3591	-22.5484
2082	F6616-2110	ph5	-34.0461	-20.4554	-27.2508	-34.0461				59373	F6363-0887	ph9	-22.5409	-18.8546	-20.6977	-22.5409
15211	F6438-3515	ph5	-34.0404	-22.3005	-28.1704	-34.0404				30934	F6438-0829	ph5	-22.5365	-19.7009	-21.1187	-22.5365
21925	F5599-0008	ph5	-24.4756	-34.0384	-29.257	-34.0384				41503	F5291-0046	ph5	-19.5374	-22.5344	-21.0359	-22.5344
19563	F6523-3848	ph5	-21.5821	-34.0306	-27.8064	-34.0306				2710	F6550-6757	ph5	-19.6081	-22.5114	-21.0598	-22.5114
46372	F5226-0406	ph5	-34.0217	-24.7502	-29.386	-34.0217				49919	F3385-2812	ph5	-22.509	-19.1144	-20.8117	-22.509
16312	F6475-5397	ph5	-33.6483	-33.9829	-33.8156	-33.9829				25087	F3406-9630	ph5	-19.8915	-22.5083	-21.1999	-22.5083
13264	F6475-1238	ph5	-28.8372	-33.9763	-31.4068	-33.9763				31048	F6560-1349	ph5	-22.3532	-22.5011	-22.4272	-22.5011
34305	F6363-0028	ph5	-26.0301	-33.9611	-29.9956	-33.9611				49593	F5911-0068	ph5	-21.3192	-22.4994	-21.9093	-22.4994
41687	F6255-0376	ph5	-26.913	-33.9532	-30.4331	-33.9532				40774	F2516-0451	ph5	-21.9624	-22.4941	-22.2282	-22.4941
24966	F6495-5551	ph5	-31.0907	-33.9371	-32.5139	-33.9371				42709	F6349-1119	ph5	-22.4929	-21.2271	-21.86	-22.4929
32410	F2784-0450	ph5	-33.8911	-33.896	-33.8936	-33.896				42110	F2224-0012	ph5	-22.4927	-21.7971	-22.1449	-22.4927
27164	F6178-3545	ph5	-28.1933	-33.8888	-31.0411	-33.8888				49409	F5530-0268	ph5	-22.3406	-22.481	-22.4108	-22.481
39143	F6252-0851	ph5	-29.1381	-33.8854	-31.5118	-33.8854				28270	F5791-2199	ph5	-21.4448	-22.4799	-21.9624	-22.4799
24361	F6514-3803	ph5	-32.0483	-33.8809	-32.9646	-33.8809				11138	F6514-4339	ph5	-22.4764	-20.324	-21.4002	-22.4764
25583	F2075-0877	ph5	-30.122	-33.876	-31.999	-33.876				9259	F6476-3475	ph5	-20.5329	-22.4748	-21.5039	-22.4748
8500	F2622-0264	ph5	-33.8755	-29.8852	-31.8803	-33.8755				54706	F5238-0027	ph7	-21.8297	-22.4684	-22.1491	-22.4684
36502	F0876-0033	ph5	-33.8668	-28.6525	-31.2596	-33.8668				30631	F0657-0124	ph5	-22.1881	-22.4634	-22.3258	-22.4634
8546	F6475-3929	ph5	-33.8157	-32.3315	-33.0736	-33.8157				31800	F6064-0692	ph5	-21.5854	-22.4433	-22.0144	-22.4433
38205	F6514-3853	ph5	-30.6274	-33.8116	-32.2195	-33.8116				38205	F6514-3853	ph5	-21.3772	-22.4416	-21.9094	-22.4416
12668	F6443-1678	ph5	-33.8021	-25.3271	-29.5646	-33.8021				47586	F2204-0430	ph5	-22.438	-21.1668	-21.8024	-22.438
20256	F6473-4303	ph5	-33.7943	-30.2629	-32.0286	-33.7943				37019	F5607-0029	ph5	-20.2789	-22.4296	-21.3543	-22.4296
25946	F6564-8989	ph5	-22.6495	-33.7731	-28.2113	-33.7731				12585	F6230-0021	ph5	-22.4246	-21.8077	-22.1161	-22.4246
33219	F5527-0739	ph5	-33.4645	-33.7662	-33.6153	-33.7662				29119	F5241-0042	ph5	-19.557	-22.422	-20.9895	-22.422
28787	F2434-0691	ph5	-33.7505	-30.7258	-32.2381	-33.7505				48509	F2075-0275	ph5	-22.2818	-22.4136	-22.3477	-22.4136
9727	F6178-4011	ph5	-33.7367	-17.5557	-25.6462	-33.7367				40925	F2516-0253	ph5	-21.5975	-22.4102	-22.0039	-22.4102
28297	F6438-2630	ph5	-33.1083	-33.7136	-33.4109	-33.7136				51000	F6559-1050	ph7	-19.5032	-22.4085	-20.9559	-22.4085
14468	F3176-0008	ph5	-33.7132	-25.12	-29.4166	-33.7132				21834	F2543-0025	ph5	-22.3963	-22.0856	-22.241	-22.3963
20683	F5868-0483	ph5	-30.2234	-33.7129	-31.9681	-33.7129				13467	F6193-0062	ph5	-21.4134	-22.393	-21.9032	-22.393
29449	F6604-9383	ph5	-33.6994	-21.4181	-27.5587	-33.6994				26102	F6513-3562	ph5	-21.6446	-22.3628	-22.0037	-22.3628
18896	F6438-0840	ph5	-33.6977	-23.704	-28.7008	-33.6977				24709	F6524-5482	ph5	-20.6782	-22.3568	-21.5175	-22.3568
26207	F6125-2107	ph5	-33.6953	-32.4404	-33.0679	-33.6953				28643	F2501-0290	ph5	-21.4207	-22.3554	-21.888	-22.3554
48909	F1883-1232	ph5	-33.6888	-27.2938	-30.4913	-33.6888				7411	F6443-3415	ph5	-22.3535	-21.8864	-22.12	-22.3535
13720	F6475-1172	ph5	-33.682	-27.3087	-30.4954	-33.682				29305	F6523-3200	ph5	-20.8248	-22.3481	-21.5865	-22.3481
44322	F5607-0017	ph5	-22.5631	-33.6804	-28.1218	-33.6804				30496	F6469-1797	ph5	-20.6972	-22.3473	-21.5223	-22.3473
55384	F6261-1783	ph7	-18.7819	-33.6581	-26.22	-33.6581				30655	F6438-0898	ph5	-20.1175	-22.3358	-21.2267	-22.3358
39182	F6252-3263	ph5	-33.6505	-23.7925	-28.7215	-33.6505				35867	F6514-4539	ph5	-22.3341	-20.1301	-21.2321	-22.3341
34104	F6412-1437	ph5	-28.8394	-33.6272	-31.2333	-33.6272				33370	F6430-0194	ph5	-19.0842	-22.3243	-20.7043	-22.3243
52935	F2604-0523	ph7	-31.4902	-33.6245	-32.5573	-33.6245				30029	F6560-8085	ph5	-22.3214	-20.9272	-21.6243	-22.3214
28278	F6469-2414	ph5	-33.6088	-30.4758	-32.0423	-33.6088				30009	F0657-0422	ph5	-19.4142	-22.3099	-20.8621	-22.3099
44929	F5530-0527	ph5	-30.0879	-33.5931	-31.8405	-33.5931				43498	F6403-1063	ph5	-22.309	-22.1059	-22.2075	-22.309
41171	F6064-3188	ph5	-33.1228	-33.5748	-33.3488	-33.5748				21861	F6524-0518	ph5	-22.3086	-20.962	-21.6353	-22.3086
5985	F6438-3510	ph5	-33.5738	-33.3831	-33.4785	-33.5738				12286	F6448-0609	ph5	-19.6298	-22.3055	-20.9676	-22.3055
14215	F6438-0806	ph5	-33.5737	-27.2053	-30.3895	-33.5737				29918	F6430-0136	ph5	-19.692	-22.2881	-20.9901	-22.2881
32594	F6363-0883	ph5	-33.5706	-31.4035	-32.487	-33.5706				10169	F6438-0813	ph5	-19.4043	-22.2784	-20.8413	-22.2784
32697	F6495-5477	ph5	-28.7328	-33.5685	-31.1507	-33.5685				45623	F5033-2177	ph5	-22.2653	-16.3834	-19.3244	-22.2653
27820	F6496-3487	ph5	-33.5682	-20.159	-26.8636	-33.5682				29874	F3345-0356	ph5	-20.5823	-22.2627	-21.4225	-22.2627
40511	F5532-0088	ph5	-33.5548	-33.4224	-33.4886	-33.5548				432	F6562-2586	ph5	-19.5386	-22.2515	-20.895	-22.2515
17714	F6125-2447	ph5	-21.0071	-33.5323	-27.2697	-33.5323				47706	F2077-0748	ph5	-21.9575	-22.2366	-22.097	-22.2366
46759	F3406-8284	ph5	-33.5186	-23.591	-28.5548	-33.5186				24529	F5505-0135	ph5	-22.2355	-20.8965	-21.566	-22.2355
13620	F6529-1234	ph5	-33.5159	-20.9299	-27.2229	-33.5159				12495	F6523-4006	ph5	-21.0077	-22.2295	-21.6186	-22.2295
54495	F6495-4140	ph7	-33.5041	-33.3521	-33.4281	-33.5041				53720	F6469-2260	ph7	-22.2287	-18.9558	-20.5923	-22.2287
60607	F6247-1810	ph9	-33.4269	-33.4951	-33.461	-33.4951				8715	F6514-4337	ph5	-20.7506	-22.2278	-21.4892	-22.2278
47595	F2024-2307	ph5	-26.741	-33.4905	-30.1158	-33.4905				31488	F6245-6304	ph5	-20.7675	-22.226	-21.4968	-22.226
39780	F6438-2987	ph5	-29.6327	-33.4903	-31.5615	-33.4903				11172	F6524-0445	ph5	-21.2767	-22.2225	-21.7496	-22.2225
27322	F6478-5763	ph5	-33.4861	-26.3413	-29.9137	-33.4861				24708	F6524-0497	ph5	-22.2179	-19.7091	-20.9635	-22.2179
29276	F6524-4880	ph5	-33.4821	-24.9278	-29.205	-33.4821				7558	F6445-0040	ph5	-22.2144	-19.7122	-20.9633	-22.2144
44611	F5097-0784	ph5	-33.4803	-29.4307	-31.4555	-33.4803				25261	F6560-2362	ph5	-22.2127	-21.2247	-21.7187	-22.2127
31077	F6363-0812	ph5	-27.7545	-33.4793	-30.6169	-33.4793				16386	F6438-3228	ph5	-22.212	-20.0118	-21.1119	-22.212
37065	F6570-2718	ph5	-33.4757	-24.8599	-29.1678	-33.4757				34747	F6412-1346	ph5	-21.5685	-22.1842	-21.8764	-22.1842
21635	F5607-0665	ph5	-27.2547	-33.4668	-30.3607	-33.4668				22783	F6524-5528	ph5	-19.5902	-22.1839	-20.887	-22.1839
41667	F6469-2068	ph5	-27.967	-33.4666	-30.7168	-33.4666				1209	F6514-4283	ph5	-20.6043	-22.1827	-21.3935	-22.1827
39971	F6178-3523	ph5	-33.4643	-25.4695	-29.4669	-33.4643				1059	F6514-1641	ph5	-22.1727	-20.5572	-21.3649	-22.1727
49131	F2508-0351	ph5	-33.4568	-27.4751	-30.466	-33.4568				41600	F2204-0551	ph5	-20.7727	-22.1703	-21.4715	-22.1703
31737	F5558-0032	ph5	-33.1637	-33.454	-33.3088	-33.454				33403	F2266-0232	ph5	-20.6094	-22.1701	-21.3898	-22.1701
47383	F2604-0229	ph5	-33.4532	-30.0202	-31.7367	-33.4532				32195	F6560-1240	ph5	-20.5715	-22.1687	-21.3701	-22.1687
26682	F6475-1771	ph5	-33.2031	-33.4525	-33.3278	-33.4525				41753	F2516-0005	ph5	-22.1686	-20.4038	-21.2862	-22.1686
25958	F6439-0827	ph5	-25.3131	-33.4246	-29.3688	-33.4246				29954	F6502-0486	ph5	-22.0022	-22.1417	-22.072	-22.1417
33371	F6431-0194	ph5	-26.2883	-33.4232	-29.8558	-33.4232				19307	F6550-6571	ph5	-22.1347	-19.1022	-20.6184	-22.1347
54912	F5238-0055	ph7	-33.4167	-28.3768	-30.8967	-33.4167				23420	F2874-0109	ph5	-21.2439	-22.1325	-21.6882	-22.1325
39257	F2260-0113	ph5	-33.4102	-32.2914	-32.8508	-33.4102				15688	F6438-2990	ph5	-21.4447	-22.128	-21.7864	-22.128
25910	F6438-3377	ph5	-33.4037	-25.7057	-29.5547	-33.4037				9280	F2495-0056	ph5	-21.0515	-22.1067	-21.5791	-22.1067
31048	F6560-1349	ph5	-31.8574	-33.4009	-32.6292	-33.4009				34426	F6473-2274	ph5	-22.1027	-21.7684	-21.9355	-22.1027
51257	F6523-4554	ph7	-24.6575	-33.3617	-29.0096	-33.3617				3365	F6514-4293	ph5	-22.0976	-20.8773	-21.4875	-22.0976
54702	F5238-0025	ph7	-33.3587	-28.6118	-30.9853	-33.3587				37786	F2743-0236	ph5	-22.0939	-21.1547	-21.6243	-22.0939
10837	F6523-3643	ph5	-33.3531	-27.3672	-30.3601	-33.3531				17414	F6473-4333	ph5	-21.9134	-22.0904	-22.0019	-22.0904
16667	F6480-3841	ph5	-23.0866	-33.3499	-28.2183	-33.3499				25663	F6235-0028	ph5	-22.0825	-20.2729	-21.1777	-22.0825
31050	F5001-2215	ph5	-24.7068	-33.3311	-29.0189	-33.3311				1356	F6476-5203	ph5	-21.9153	-22.0747	-21.995	-22.0747
41983	F6245-3233	ph5	-19.066	-33.3258	-26.1959	-33.3258				18265	F2529-0022	ph5	-21.6248	-22.0694	-21.8471	-22.0694
7437	F6562-5275	ph5	-33.3224	-28.7562	-31.0393	-33.3224				16568	F6438-1311	ph5	-21.2838	-22.0654	-21.6746	-22.0654
41570	F6469-1798	ph5	-33.3213	-29.6509	-31.4861	-33.3213				21534	F5505-0141	ph5	-19.9993	-22.0646	-21.0319	-22.0646
40562	F6521-4323	ph5	-25.0392	-33.3183	-29.1787	-33.3183				828	F6562-2334	ph5	-22.0561	-20.7526	-21.4044	-22.0561
31142	F5528-0904	ph5	-33.3169	-30.1005	-31.7087	-33.3169				42365	F5773-1888	ph5	-22.0548	-21.6752	-21.865	-22.0548
54348	F5237-0019	ph7	-33.315	-28.6626	-30.9888	-33.315				35435	F6523-2225	ph5	-22.0516	-17.5318	-19.7917	-22.0516
55158	F6252-3275	ph7	-23.4724	-33.3136	-28.393	-33.3136				35977	F6363-0799	ph5	-22.0469	-19.3484	-20.6976	-22.0469
9739	F6475-2631	ph5	-24.3322	-33.3046	-28.8184	-33.3046				4472	F6514-4634	ph5	-21.6156	-22.0419	-21.8288	-22.0419
40570	F3374-0276	ph5	-26.4455	-33.2935	-29.8695	-33.2935				46807	F2708-0121	ph5	-20.836	-22.0311	-21.4336	-22.0311
38407	F1288-0024	ph5	-33.2927	-26.8414	-30.067	-33.2927				41115	F6514-4089	ph5	-20.152	-22.0245	-21.0882	-22.0245
29305	F6523-3200	ph5	-33.2905	-29.9138	-31.6022	-33.2905				24208	F6469-1497	ph5	-22.0133	-20.4491	-21.2312	-22.0133
11787	F6443-1493	ph5	-33.2903	-27.5927	-30.4415	-33.2903				14874	F6438-3118	ph5	-19.1115	-22.0074	-20.5595	-22.0074
17237	F6191-0464	ph5	-25.4983	-33.2895	-29.3939	-33.2895				30529	F6064-2224	ph5	-21.7187	-22.0048	-21.8617	-22.0048
32818	F5558-0212	ph5	-33.28	-31.3681	-32.3241	-33.28				28159	F6523-2165	ph5	-22.0022	-20.3318	-21.167	-22.0022
4154	F6477-5328	ph5	-33.2783	-33.1463	-33.2123	-33.2783				41757	F6495-4500	ph5	-17.9582	-21.9979	-19.978	-21.9979
9176	F6089-7798	ph5	-33.2707	-32.1395	-32.7051	-33.2707				2966	F6561-0928	ph5	-21.9947	-17.0134	-19.504	-21.9947
1419	F6479-4045	ph5	-31.6221	-33.2558	-32.439	-33.2558				15209	F6438-0827	ph5	-21.9945	-19.6258	-20.8101	-21.9945
46893	F3407-3110	ph5	-33.2527	-30.8577	-32.0552	-33.2527				36325	F6529-2114	ph5	-21.9931	-20.9478	-21.4705	-21.9931
51516	F6523-4556	ph7	-32.8321	-33.25	-33.041	-33.25				4794	F6514-4465	ph5	-20.0009	-21.9908	-20.9959	-21.9908
9610	F6529-6573	ph5	-33.2467	-29.1415	-31.1941	-33.2467				44136	F6381-6510	ph5	-18.4842	-21.9875	-20.2358	-21.9875
49409	F5530-0268	ph5	-28.5314	-33.2399	-30.8856	-33.2399				20710	F6438-3757	ph5	-21.9863	-20.8684	-21.4274	-21.9863
17742	F5033-2156	ph5	-26.5147	-33.2355	-29.8751	-33.2355				39780	F6438-2987	ph5	-21.8048	-21.9863	-21.8956	-21.9863
40619	F6514-4015	ph5	-29.9368	-33.2329	-31.5848	-33.2329				38711	F2199-0392	ph5	-21.5242	-21.9848	-21.7545	-21.9848
9592	F6529-0972	ph5	-33.2323	-25.0959	-29.1641	-33.2323				1507	F6480-3477	ph5	-20.1265	-21.9839	-21.0552	-21.9839
31738	F5558-0070	ph5	-33.2277	-28.2421	-30.7349	-33.2277				21849	F6438-3025	ph5	-21.781	-21.9828	-21.8819	-21.9828
48620	F2442-0640	ph5	-33.2241	-30.8648	-32.0444	-33.2241				5515	F6514-1690	ph5	-19.811	-21.9693	-20.8901	-21.9693
4117	F6471-6574	ph5	-33.2163	-27.1463	-30.1813	-33.2163				32206	F6403-2795	ph5	-19.3656	-21.9679	-20.6668	-21.9679
47009	F6404-4986	ph5	-30.005	-33.2134	-31.6092	-33.2134				15687	F6438-2912	ph5	-20.0003	-21.9662	-20.9832	-21.9662
43129	F2508-0026	ph5	-33.1919	-30.6985	-31.9452	-33.1919				20423	F6562-2600	ph5	-21.1462	-21.9588	-21.5525	-21.9588
48606	F0305-0015	ph5	-33.1829	-27.3685	-30.2757	-33.1829				6130	F6438-3256	ph5	-19.9458	-21.9582	-20.952	-21.9582
27796	F6438-2627	ph5	-33.1631	-33.0979	-33.1305	-33.1631				43729	F0657-0184	ph5	-21.9498	-21.238	-21.5939	-21.9498
39916	F6471-0236	ph5	-33.1567	-28.0043	-30.5805	-33.1567				37737	F5098-0692	ph5	-21.9497	-20.5565	-21.2531	-21.9497
4049	F6443-1448	ph5	-22.8097	-33.1517	-27.9807	-33.1517				29231	F6036-0301	ph5	-21.9471	-19.4089	-20.678	-21.9471
11088	F6475-1231	ph5	-33.1516	-29.1373	-31.1444	-33.1516				11159	F6089-2188	ph5	-21.5271	-21.9427	-21.7349	-21.9427
14978	F6438-3461	ph5	-33.1467	-29.5016	-31.3241	-33.1467				21210	F6245-7487	ph5	-21.9406	-21.3252	-21.6329	-21.9406
48021	F2279-0201	ph5	-23.9949	-33.1428	-28.5688	-33.1428				45686	F3398-3643	ph5	-21.0379	-21.9387	-21.4883	-21.9387
33866	F2784-0486	ph5	-26.2495	-33.1404	-29.695	-33.1404				40814	F6064-3178	ph5	-21.9384	-19.2668	-20.6026	-21.9384
13634	F6525-2958	ph5	-33.1358	-31.8629	-32.4994	-33.1358				1644	F6573-3126	ph5	-19.5689	-21.9353	-20.7521	-21.9353
39191	F6560-8102	ph5	-29.7485	-33.1277	-31.4381	-33.1277				27460	F6469-2568	ph5	-21.9337	-16.5601	-19.2469	-21.9337
32602	F6438-3011	ph5	-33.1246	-27.3538	-30.2392	-33.1246				31894	F6560-1385	ph5	-19.7834	-21.9257	-20.8546	-21.9257
36214	F6514-3832	ph5	-25.3442	-33.1174	-29.2308	-33.1174				39390	F3398-5562	ph5	-21.9224	-20.4833	-21.2028	-21.9224
40105	F6443-3498	ph5	-25.4554	-33.115	-29.2852	-33.115				47752	F3406-6216	ph5	-17.5539	-21.9217	-19.7378	-21.9217
40314	F6443-5682	ph5	-33.1144	-31.3962	-32.2553	-33.1144				10690	F6438-3523	ph5	-19.5434	-21.9199	-20.7317	-21.9199
6912	F6524-0451	ph5	-33.1141	-25.8931	-29.5036	-33.1141				18908	F6550-4677	ph5	-21.9175	-21.6061	-21.7618	-21.9175
36822	F5097-2746	ph5	-33.0888	-27.3276	-30.2082	-33.0888				24440	F2204-0554	ph5	-21.1007	-21.9147	-21.5077	-21.9147
3400	F6438-0796	ph5	-33.0858	-32.339	-32.7124	-33.0858				19327	F6089-9681	ph5	-21.0293	-21.8982	-21.4637	-21.8982
36707	F2580-0543	ph5	-33.0841	-22.7121	-27.8981	-33.0841				21280	F6559-3267	ph5	-21.8843	-17.2536	-19.5689	-21.8843
25878	F6497-0188	ph5	-24.4052	-33.0803	-28.7427	-33.0803				42261	F6125-1330	ph5	-20.2634	-21.8811	-21.0723	-21.8811
6208	F6475-5386	ph5	-33.0718	-25.2425	-29.1571	-33.0718				56561	F6472-8535	ph9	-21.8798	-18.2456	-20.0627	-21.8798
12039	F6127-0189	ph5	-28.4218	-33.0664	-30.7441	-33.0664				18285	F6241-0369	ph5	-21.8793	-17.3749	-19.6271	-21.8793
45537	F2024-1639	ph5	-33.055	-30.0512	-31.5531	-33.055				28546	F6524-5554	ph5	-21.8786	-21.7114	-21.795	-21.8786
44927	F2865-0528	ph5	-33.0008	-33.0524	-33.0266	-33.0524				31241	F6560-2558	ph5	-20.0844	-21.8735	-20.9789	-21.8735
29312	F6178-7546	ph5	-33.0512	-23.4916	-28.2714	-33.0512				4636	F6524-4857	ph5	-21.8726	-18.6228	-20.2477	-21.8726
4618	F6442-6581	ph5	-33.0474	-32.7562	-32.9018	-33.0474				6289	F6523-3692	ph5	-21.8699	-21.6419	-21.7559	-21.8699
20942	F6443-8331	ph5	-25.7998	-33.0472	-29.4235	-33.0472				5061	F6514-4490	ph5	-21.8663	-21.0623	-21.4643	-21.8663
536	F6442-5987	ph5	-29.4487	-33.0442	-31.2465	-33.0442				43626	F5114-0037	ph5	-20.0517	-21.8644	-20.958	-21.8644
10109	F6438-0659	ph5	-33.0312	-32.9573	-32.9942	-33.0312				49820	F6443-5584	ph5	-21.8643	-21.7234	-21.7938	-21.8643
20721	F6514-4075	ph5	-28.8906	-33.0306	-30.9606	-33.0306				39884	F2730-0126	ph5	-19.1783	-21.8614	-20.5199	-21.8614
36092	F6514-3810	ph5	-33.0269	-27.8757	-30.4513	-33.0269				15795	F6465-0022	ph5	-19.5887	-21.8598	-20.7242	-21.8598
19307	F6550-6571	ph5	-32.9317	-33.0187	-32.9752	-33.0187				18423	F6036-1169	ph5	-21.853	-21.4901	-21.6716	-21.853
33967	F6495-5629	ph5	-26.3145	-33.0048	-29.6596	-33.0048				32010	F6125-1083	ph5	-20.3108	-21.848	-21.0794	-21.848
31120	F6231-0192	ph5	-32.8491	-32.9991	-32.9241	-32.9991				22473	F6524-0555	ph5	-20.9479	-21.8465	-21.3972	-21.8465
15714	F5940-0335	ph5	-32.5309	-32.9968	-32.7639	-32.9968				15350	F6549-9310	ph5	-21.8425	-21.6408	-21.7417	-21.8425
41270	F6363-0895	ph5	-32.9898	-32.0039	-32.4968	-32.9898				30142	F6252-3915	ph5	-20.4466	-21.8376	-21.1421	-21.8376
56113	F2077-0538	ph7	-24.0417	-32.9882	-28.515	-32.9882				22405	F5505-0077	ph5	-20.6119	-21.8308	-21.2213	-21.8308
45653	F2024-1633	ph5	-25.116	-32.9841	-29.0501	-32.9841				27635	F6438-3168	ph5	-21.8293	-21.6607	-21.745	-21.8293
27854	F5382-0342	ph5	-32.9757	-30.0122	-31.494	-32.9757				39634	F3398-4090	ph5	-19.9723	-21.8272	-20.8998	-21.8272
34747	F6412-1346	ph5	-32.974	-29.6946	-31.3343	-32.974				29966	F6564-1770	ph5	-21.8263	-17.8701	-19.8482	-21.8263
33181	F6363-0896	ph5	-32.9596	-30.7252	-31.8424	-32.9596				1810	F6523-3816	ph5	-19.6379	-21.8192	-20.7286	-21.8192
48846	F2638-0291	ph5	-32.7829	-32.9435	-32.8632	-32.9435				50908	F6560-2333	ph7	-21.8111	-20.2704	-21.0408	-21.8111
366	F6255-0008	ph5	-32.938	-27.448	-30.193	-32.938				16058	F6471-0535	ph5	-19.4188	-21.8076	-20.6132	-21.8076
49880	F0666-0482	ph5	-24.9465	-32.933	-28.9398	-32.933				12228	F6438-0870	ph5	-21.7988	-21.5595	-21.6792	-21.7988
32007	F5236-0025	ph5	-25.3064	-32.9293	-29.1178	-32.9293				24162	F6262-1842	ph5	-20.5419	-21.7973	-21.1696	-21.7973
29918	F6430-0136	ph5	-28.1091	-32.9285	-30.5188	-32.9285				16709	F6438-3177	ph5	-20.5018	-21.7951	-21.1485	-21.7951
48323	F2442-0572	ph5	-29.4857	-32.928	-31.2069	-32.928				36295	F6548-1038	ph5	-19.8051	-21.7939	-20.7995	-21.7939
9123	F6550-6780	ph5	-30.612	-32.9223	-31.7671	-32.9223				50075	F3385-3594	ph5	-21.7938	-19.7361	-20.765	-21.7938
26204	F5382-0327	ph5	-32.8513	-32.9175	-32.8844	-32.9175				13120	F6438-0708	ph5	-19.3756	-21.7907	-20.5831	-21.7907
28332	F6438-2625	ph5	-32.6772	-32.9145	-32.7959	-32.9145				7893	F6550-4986	ph5	-21.1455	-21.7883	-21.4669	-21.7883
2893	F6550-6001	ph5	-32.7472	-32.9055	-32.8264	-32.9055				4632	F6523-1000	ph5	-21.7878	-20.17	-20.9789	-21.7878
41909	F6514-4036	ph5	-25.68	-32.9031	-29.2915	-32.9031				26283	F6560-1411	ph5	-20.6666	-21.7854	-21.226	-21.7854
11633	F6465-0012	ph5	-32.9009	-24.9142	-28.9075	-32.9009				24686	F2442-0060	ph5	-21.7812	-20.5496	-21.1654	-21.7812
7213	F6475-1513	ph5	-32.8936	-16.0124	-24.453	-32.8936				28444	F6514-4571	ph5	-21.7585	-21.7798	-21.7692	-21.7798
37019	F5607-0029	ph5	-28.5965	-32.875	-30.7357	-32.875				10837	F6523-3643	ph5	-21.7781	-20.2951	-21.0366	-21.7781
33875	F6412-1319	ph5	-32.8336	-32.8713	-32.8525	-32.8713				11346	F6258-0021	ph5	-21.7779	-19.3407	-20.5593	-21.7779
32427	F6424-0237	ph5	-32.8706	-26.7589	-29.8147	-32.8706				28931	F6389-1024	ph5	-21.7777	-20.2444	-21.011	-21.7777
30088	F6430-0761	ph5	-27.7282	-32.8703	-30.2993	-32.8703				21491	F2743-0687	ph5	-21.7768	-19.3461	-20.5614	-21.7768
44593	F3382-1112	ph5	-32.8571	-31.5063	-32.1817	-32.8571				14399	F6438-1584	ph5	-20.2789	-21.7752	-21.0271	-21.7752
30896	F6235-0150	ph5	-32.853	-25.1686	-29.0108	-32.853				50115	F3407-3194	ph5	-17.8693	-21.7737	-19.8215	-21.7737
47031	F3411-5004	ph5	-32.8483	-25.2347	-29.0415	-32.8483				4969	F6562-5522	ph5	-21.7703	-21.1238	-21.4471	-21.7703
27655	F6514-4601	ph5	-32.8481	-27.013	-29.9305	-32.8481				34301	F6064-0942	ph5	-21.7667	-19.4199	-20.5933	-21.7667
47752	F3406-6216	ph5	-25.4701	-32.8375	-29.1538	-32.8375				9587	F6514-1919	ph5	-21.7651	-21.4676	-21.6163	-21.7651
55480	F6261-3910	ph7	-26.3488	-32.837	-29.5929	-32.837				8165	F6523-3693	ph5	-21.7576	-20.4602	-21.1089	-21.7576
52606	F2791-0150	ph7	-32.8288	-29.3066	-31.0677	-32.8288				17116	F6514-4525	ph5	-21.7545	-20.8086	-21.2815	-21.7545
36510	F3167-0604	ph5	-26.5558	-32.8282	-29.692	-32.8282				42728	F0657-0258	ph5	-21.7527	-21.4737	-21.6132	-21.7527
34301	F6064-0942	ph5	-32.8264	-32.6501	-32.7382	-32.8264				28189	F6363-0056	ph5	-21.7482	-20.2782	-21.0132	-21.7482
26461	F6559-0483	ph5	-32.4534	-32.8187	-32.636	-32.8187				34974	F6523-3305	ph5	-21.7444	-17.3429	-19.5437	-21.7444
10881	F6564-5149	ph5	-32.8157	-24.9077	-28.8617	-32.8157				6707	F5033-2057	ph5	-18.977	-21.7362	-20.3566	-21.7362
42131	F2508-0087	ph5	-32.8135	-28.5224	-30.668	-32.8135				17006	F6438-3181	ph5	-21.7342	-20.1023	-20.9182	-21.7342
36850	F0922-0257	ph5	-32.7953	-30.7647	-31.78	-32.7953				37001	F5098-1070	ph5	-21.7298	-20.4008	-21.0653	-21.7298
12557	F6480-5880	ph5	-32.1546	-32.7943	-32.4745	-32.7943				44442	F5264-0359	ph5	-21.7279	-19.8247	-20.7763	-21.7279
32093	F6363-0817	ph5	-28.0393	-32.7932	-30.4163	-32.7932				32682	F2318-0204	ph5	-21.7216	-21.4835	-21.6025	-21.7216
42356	F6514-4057	ph5	-32.7931	-32.3841	-32.5886	-32.7931				18569	F6089-2216	ph5	-21.7212	-19.5591	-20.6401	-21.7212
13074	F6438-2619	ph5	-30.3108	-32.7867	-31.5487	-32.7867				15817	F2774-0996	ph5	-21.715	-20.2654	-20.9902	-21.715
2686	F6495-5311	ph5	-32.7861	-30.4609	-31.6235	-32.7861				24458	F6482-7994	ph5	-20.5844	-21.7147	-21.1495	-21.7147
23871	F6564-9003	ph5	-30.6564	-32.7839	-31.7201	-32.7839				24940	F2073-0114	ph5	-21.7129	-20.5666	-21.1397	-21.7129
47582	F6262-3326	ph5	-29.2072	-32.7823	-30.9947	-32.7823				1324	F6480-2901	ph5	-19.3194	-21.7123	-20.5158	-21.7123
37786	F2743-0236	ph5	-32.7809	-25.2965	-29.0387	-32.7809				33946	F2783-0496	ph5	-21.7094	-20.0807	-20.895	-21.7094
39498	F6411-2588	ph5	-27.9135	-32.7647	-30.3391	-32.7647				13945	F6438-0873	ph5	-21.7027	-21.3458	-21.5243	-21.7027
54235	F6495-5910	ph7	-32.7582	-32.6796	-32.7189	-32.7582				19264	F6573-7501	ph5	-21.6988	-20.6624	-21.1806	-21.6988
20122	F2791-0150	ph5	-27.5745	-32.7524	-30.1634	-32.7524				31513	F3321-0053	ph5	-21.6972	-20.5929	-21.145	-21.6972
22402	F6550-6615	ph5	-32.7432	-27.2174	-29.9803	-32.7432				6926	F6562-2532	ph5	-21.2143	-21.6939	-21.4541	-21.6939
1210	F6442-5772	ph5	-32.7378	-27.7291	-30.2335	-32.7378				11221	F6550-4649	ph5	-21.6922	-17.87	-19.7811	-21.6922
37960	F2685-0338	ph5	-30.8436	-32.7224	-31.783	-32.7224				5143	F6560-2333	ph5	-21.6891	-20.2595	-20.9743	-21.6891
40774	F2516-0451	ph5	-27.8551	-32.7219	-30.2885	-32.7219				19695	F2073-0415	ph5	-21.6827	-21.3316	-21.5072	-21.6827
4240	F6438-2596	ph5	-32.714	-24.2985	-28.5063	-32.714				39581	F2501-0169	ph5	-20.5521	-21.6729	-21.1125	-21.6729
10169	F6438-0813	ph5	-32.698	-30.7026	-31.7003	-32.698				43386	F6469-2004	ph5	-20.7351	-21.6728	-21.204	-21.6728
13443	F6497-1077	ph5	-26.7019	-32.6978	-29.6998	-32.6978				30527	F6036-0330	ph5	-19.154	-21.6681	-20.4111	-21.6681
55986	F2604-0229	ph7	-32.4149	-32.6955	-32.5552	-32.6955				1910	F6523-3985	ph5	-21.6632	-19.5116	-20.5874	-21.6632
16224	F6443-6788	ph5	-32.6887	-28.3889	-30.5388	-32.6887				6442	F6523-3913	ph5	-20.4249	-21.6612	-21.043	-21.6612
25332	F3398-3515	ph5	-32.3061	-32.6843	-32.4952	-32.6843				25583	F2075-0877	ph5	-20.7188	-21.6578	-21.1883	-21.6578
29879	F6262-1733	ph5	-32.6762	-24.1816	-28.4289	-32.6762				43270	F2784-0260	ph5	-20.7486	-21.6552	-21.2019	-21.6552
35026	F6514-3970	ph5	-32.6752	-30.5668	-31.621	-32.6752				9739	F6475-2631	ph5	-16.418	-21.6479	-19.0329	-21.6479
2784	F6564-8554	ph5	-32.6624	-28.2273	-30.4449	-32.6624				48855	F1897-0034	ph5	-21.6461	-19.8819	-20.764	-21.6461
14465	F2543-0455	ph5	-32.6588	-16.4537	-24.5562	-32.6588				43538	F0657-0192	ph5	-21.6455	-20.4092	-21.0273	-21.6455
29770	F6445-0236	ph5	-32.6566	-32.3133	-32.485	-32.6566				32034	F6174-1384	ph5	-21.6417	-17.4735	-19.5576	-21.6417
23895	F6573-0084	ph5	-32.6486	-26.5607	-29.6046	-32.6486				15847	F6475-2897	ph5	-20.3861	-21.6412	-21.0136	-21.6412
35867	F6514-4539	ph5	-32.6465	-31.9099	-32.2782	-32.6465				47759	F2204-0058	ph5	-19.8062	-21.631	-20.7186	-21.631
34372	F6412-1325	ph5	-32.6449	-32.2123	-32.4286	-32.6449				44879	F5607-0019	ph5	-21.6277	-20.6179	-21.1228	-21.6277
30619	F6363-0882	ph5	-32.6367	-31.0063	-31.8215	-32.6367				20721	F6514-4075	ph5	-20.3498	-21.6186	-20.9842	-21.6186
32034	F6174-1384	ph5	-32.6344	-32.564	-32.5992	-32.6344				10588	F6473-6558	ph5	-18.7589	-21.6175	-20.1882	-21.6175
39071	F2724-0175	ph5	-24.25	-32.6333	-28.4417	-32.6333				24381	F3253-0047	ph5	-21.2429	-21.6131	-21.428	-21.6131
32628	F6443-1556	ph5	-32.6313	-27.245	-29.9382	-32.6313				6912	F6524-0451	ph5	-21.6083	-19.9789	-20.7936	-21.6083
10814	F6438-0824	ph5	-32.6309	-32.5888	-32.6099	-32.6309				23895	F6573-0084	ph5	-21.6077	-19.0482	-20.328	-21.6077
46677	F5857-2399	ph5	-32.6247	-24.2119	-28.4183	-32.6247				38552	F6438-2083	ph5	-19.5274	-21.6056	-20.5665	-21.6056
42181	F5088-1004	ph5	-32.6129	-29.5831	-31.098	-32.6129				31995	F6456-1028	ph5	-18.438	-21.6013	-20.0197	-21.6013
8229	F6513-1261	ph5	-32.6099	-20.1984	-26.4042	-32.6099				11110	F6414-0059	ph5	-21.5995	-16.9547	-19.2771	-21.5995
42130	F2493-0850	ph5	-32.6052	-29.5693	-31.0872	-32.6052				19150	F6560-1392	ph5	-19.6331	-21.5924	-20.6127	-21.5924
30874	F6521-9283	ph5	-26.9955	-32.6026	-29.7991	-32.6026				2548	F6489-1749	ph5	-19.9791	-21.5903	-20.7847	-21.5903
32435	F5528-0208	ph5	-32.6015	-25.6449	-29.1232	-32.6015				23141	F2482-0157	ph5	-20.4222	-21.5828	-21.0025	-21.5828
29979	F6230-0129	ph5	-23.4393	-32.6014	-28.0204	-32.6014				39860	F6125-1150	ph5	-19.3867	-21.5828	-20.4848	-21.5828
1972	F6475-2097	ph5	-32.6004	-24.0687	-28.3346	-32.6004				47294	F5226-0500	ph5	-19.7015	-21.5825	-20.642	-21.5825
50115	F3407-3194	ph5	-32.5893	-29.6211	-31.1052	-32.5893				37285	F5098-0629	ph5	-21.5789	-20.3652	-20.972	-21.5789
25403	F6469-2254	ph5	-32.5868	-31.3443	-31.9656	-32.5868				10851	F5971-1036	ph5	-19.7652	-21.577	-20.6711	-21.577
30288	F2442-0730	ph5	-32.5858	-29.2126	-30.8992	-32.5858				27335	F1836-0158	ph5	-21.5761	-19.5954	-20.5858	-21.5761
11177	F6564-9196	ph5	-18.6339	-32.5855	-25.6097	-32.5855				24330	F6064-0768	ph5	-19.435	-21.5588	-20.4969	-21.5588
19650	F2947-0628	ph5	-32.5726	-31.0385	-31.8056	-32.5726				19432	F2947-0667	ph5	-21.0783	-21.5586	-21.3184	-21.5586
16829	F6199-0119	ph5	-27.1779	-32.572	-29.875	-32.572				46181	F6247-1810	ph5	-21.5489	-21.3252	-21.4371	-21.5489
24527	F5078-0057	ph5	-31.4573	-32.5637	-32.0105	-32.5637				33891	F6403-1154	ph5	-21.5487	-18.8875	-20.2181	-21.5487
29779	F6469-2366	ph5	-32.5633	-29.9595	-31.2614	-32.5633				33873	F6258-0271	ph5	-21.5481	-19.1799	-20.364	-21.5481
55562	F6469-1685	ph7	-25.2099	-32.5623	-28.8861	-32.5623				35026	F6514-3970	ph5	-21.5463	-20.4614	-21.0038	-21.5463
26967	F6178-3544	ph5	-30.4104	-32.5621	-31.4862	-32.5621				21533	F5505-0055	ph5	-21.545	-21.4804	-21.5127	-21.545
43813	F2269-0218	ph5	-29.8283	-32.5613	-31.1948	-32.5613				20879	F6255-0235	ph5	-15.8554	-21.5421	-18.6987	-21.5421
3839	F6438-3847	ph5	-28.4327	-32.5535	-30.4931	-32.5535				53398	F2482-0294	ph7	-21.5389	-18.0848	-19.8119	-21.5389
56099	F5604-0029	ph7	-32.5486	-24.8263	-28.6875	-32.5486				46285	F3382-7922	ph5	-21.5368	-20.9015	-21.2192	-21.5368
11989	F6210-0107	ph5	-32.5383	-32.3141	-32.4262	-32.5383				38699	F6367-0216	ph5	-18.8435	-21.531	-20.1873	-21.531
29600	F6475-1847	ph5	-22.1536	-32.5354	-27.3445	-32.5354				7436	F6562-5271	ph5	-18.8721	-21.5172	-20.1947	-21.5172
16089	F5835-0173	ph5	-32.5327	-22.1965	-27.3646	-32.5327				636	F6524-1638	ph5	-21.5145	-20.231	-20.8728	-21.5145
29658	F6482-8083	ph5	-21.3769	-32.5315	-26.9542	-32.5315				8102	F6473-4279	ph5	-21.5099	-21.0806	-21.2953	-21.5099
50908	F6560-2333	ph7	-32.5257	-25.2299	-28.8778	-32.5257				31695	F1836-0129	ph5	-21.4954	-19.9225	-20.709	-21.4954
29130	F6438-3665	ph5	-32.5108	-32.5255	-32.5181	-32.5255				8335	F5971-0062	ph5	-19.2571	-21.4936	-20.3754	-21.4936
24768	F6279-0501	ph5	-32.5171	-25.2931	-28.9051	-32.5171				37705	F6471-0710	ph5	-19.9202	-21.4927	-20.7065	-21.4927
497	F6564-7788	ph5	-32.5161	-25.9906	-29.2534	-32.5161				21484	F6562-5470	ph5	-20.916	-21.4899	-21.203	-21.4899
29559	F6529-2442	ph5	-29.3382	-32.5137	-30.9259	-32.5137				3905	F6514-4303	ph5	-21.4852	-18.8845	-20.1848	-21.4852
30461	F5040-0252	ph5	-31.9843	-32.5069	-32.2456	-32.5069				30489	F5791-0768	ph5	-21.4835	-19.3034	-20.3934	-21.4835
3365	F6514-4293	ph5	-32.4975	-26.3278	-29.4127	-32.4975				28781	F6524-5770	ph5	-17.5715	-21.4742	-19.5229	-21.4742
2531	F6550-6269	ph5	-32.4893	-27.5137	-30.0015	-32.4893				42542	F0657-0295	ph5	-21.4694	-20.4678	-20.9686	-21.4694
45835	F2024-1646	ph5	-32.4888	-18.1386	-25.3137	-32.4888				14367	F6514-1883	ph5	-21.4688	-17.8084	-19.6386	-21.4688
21895	F6455-1440	ph5	-32.4823	-20.4688	-26.4756	-32.4823				26257	F2501-0266	ph5	-21.4661	-19.7056	-20.5858	-21.4661
15126	F6108-0128	ph5	-32.4731	-30.8886	-31.6808	-32.4731				46768	F0015-0107	ph5	-21.466	-21.1983	-21.3321	-21.466
41578	F6469-1609	ph5	-32.4702	-26.8061	-29.6381	-32.4702				41360	F5051-0116	ph5	-19.0921	-21.465	-20.2786	-21.465
48352	F0344-1355	ph5	-32.4648	-26.8285	-29.6466	-32.4648				28149	F6438-2487	ph5	-19.9466	-21.4615	-20.704	-21.4615
43741	F6469-1685	ph5	-29.8706	-32.4642	-31.1674	-32.4642				40818	F6436-1191	ph5	-19.4031	-21.4593	-20.4312	-21.4593
38544	F2696-0334	ph5	-24.0547	-32.4635	-28.2591	-32.4635				31458	F1839-0041	ph5	-21.4576	-20.7903	-21.1239	-21.4576
54706	F5238-0027	ph7	-30.9671	-32.463	-31.7151	-32.463				18006	F6257-2740	ph5	-21.4556	-19.1484	-20.302	-21.4556
10588	F6473-6558	ph5	-32.4624	-30.987	-31.7247	-32.4624				40929	F6252-5093	ph5	-19.4759	-21.454	-20.4649	-21.454
16342	F5558-0011	ph5	-27.9452	-32.4614	-30.2033	-32.4614				12734	F6564-9162	ph5	-21.4538	-16.0087	-18.7313	-21.4538
50241	F6541-4871	ph7	-32.4586	-23.9042	-28.1814	-32.4586				27103	F6436-1196	ph5	-21.439	-19.3666	-20.4028	-21.439
18113	F6363-0228	ph5	-32.2847	-32.4568	-32.3707	-32.4568				42388	F0657-0475	ph5	-18.8647	-21.4312	-20.148	-21.4312
29185	F6561-9488	ph5	-30.6497	-32.4547	-31.5522	-32.4547				47269	F2075-0207	ph5	-21.4306	-19.1357	-20.2832	-21.4306
23482	F5001-2212	ph5	-32.4503	-31.9977	-32.224	-32.4503				16114	F6609-7117	ph5	-19.6898	-21.4304	-20.5601	-21.4304
59118	F6363-0886	ph9	-32.448	-24.5084	-28.4782	-32.448				45297	F6252-4142	ph5	-21.3227	-21.427	-21.3749	-21.427
57176	F6658-5699	ph9	-32.4476	-31.8969	-32.1722	-32.4476				44574	F2269-0487	ph5	-21.4246	-19.4314	-20.428	-21.4246
30973	F6443-5772	ph5	-26.3103	-32.4416	-29.376	-32.4416				1092	F6562-2456	ph5	-21.4246	-20.3943	-20.9094	-21.4246
11973	F6514-4364	ph5	-31.0891	-32.4375	-31.7633	-32.4375				19192	F2529-0032	ph5	-21.4242	-19.7163	-20.5703	-21.4242
8166	F6523-4628	ph5	-21.2279	-32.4344	-26.8311	-32.4344				23640	F6514-3985	ph5	-21.4183	-16.8661	-19.1422	-21.4183
8588	F6475-0933	ph5	-32.4282	-24.3503	-28.3893	-32.4282				29136	F6524-5551	ph5	-21.4181	-20.9741	-21.1961	-21.4181
18749	F5095-0043	ph5	-32.426	-23.4633	-27.9446	-32.426				25242	F6438-2938	ph5	-20.4377	-21.4156	-20.9267	-21.4156
50079	F3409-0021	ph5	-32.4231	-29.1201	-30.7716	-32.4231				25580	F6514-4497	ph5	-21.4115	-18.2505	-19.831	-21.4115
17135	F5283-0160	ph5	-32.4211	-25.9013	-29.1612	-32.4211				22906	F5479-0254	ph5	-21.4098	-19.6055	-20.5077	-21.4098
42907	F6458-0055	ph5	-32.4205	-32.3756	-32.3981	-32.4205				8469	F6473-9279	ph5	-21.4094	-19.4397	-20.4246	-21.4094
30438	F6257-3066	ph5	-32.4205	-25.7721	-29.0963	-32.4205				21057	F6125-2827	ph5	-21.0508	-21.4092	-21.23	-21.4092
18677	F6279-0415	ph5	-20.0078	-32.4198	-26.2138	-32.4198				25128	F6245-6317	ph5	-18.4546	-21.4076	-19.9311	-21.4076
42569	F0657-0137	ph5	-32.4102	-28.2576	-30.3339	-32.4102				11620	F6480-6115	ph5	-21.4067	-20.821	-21.1138	-21.4067
37018	F5258-0110	ph5	-32.4068	-25.0726	-28.7397	-32.4068				48994	F2269-0013	ph5	-21.4061	-19.0974	-20.2517	-21.4061
51221	F6480-0844	ph7	-31.8144	-32.3951	-32.1047	-32.3951				39125	F6064-3172	ph5	-19.8176	-21.4051	-20.6113	-21.4051
10770	F6438-0826	ph5	-21.5212	-32.3871	-26.9541	-32.3871				41909	F6514-4036	ph5	-17.1082	-21.4042	-19.2562	-21.4042
13642	F6258-2961	ph5	-32.3794	-22.3488	-27.3641	-32.3794				40105	F6443-3498	ph5	-18.5128	-21.4013	-19.9571	-21.4013
19180	F6438-1942	ph5	-32.3543	-32.3529	-32.3536	-32.3543				4358	F6514-4338	ph5	-20.5041	-21.3998	-20.952	-21.3998
44847	F3385-4152	ph5	-32.3532	-32.2285	-32.2908	-32.3532				38735	F5097-1365	ph5	-18.835	-21.3996	-20.1173	-21.3996
46943	F3406-5572	ph5	-32.3484	-32.1468	-32.2476	-32.3484				43279	F0789-0001	ph5	-21.3988	-20.7058	-21.0523	-21.3988
47706	F2077-0748	ph5	-32.3443	-32.2517	-32.298	-32.3443				43001	F6363-0862	ph5	-21.3969	-15.8415	-18.6192	-21.3969
31375	F6261-3522	ph5	-32.3407	-26.1769	-29.2588	-32.3407				36381	F2874-0012	ph5	-19.7689	-21.3954	-20.5821	-21.3954
36687	F5097-0829	ph5	-32.3387	-32.2825	-32.3106	-32.3387				35086	F5530-0805	ph5	-20.4836	-21.3924	-20.938	-21.3924
22546	F6476-5204	ph5	-30.3051	-32.3371	-31.3211	-32.3371				48181	F5882-6248	ph5	-21.3922	-17.6414	-19.5168	-21.3922
35774	F3406-5439	ph5	-32.2776	-32.3324	-32.305	-32.3324				43918	F2318-0214	ph5	-19.8635	-21.3916	-20.6275	-21.3916
49586	F2416-0841	ph5	-28.0969	-32.3316	-30.2142	-32.3316				33575	F6411-2022	ph5	-20.8317	-21.3901	-21.1109	-21.3901
43972	F6111-0520	ph5	-32.2749	-32.3261	-32.3005	-32.3261				18749	F5095-0043	ph5	-21.3872	-19.3491	-20.3681	-21.3872
10851	F5971-1036	ph5	-29.5761	-32.323	-30.9496	-32.323				4924	F6523-3667	ph5	-21.3867	-20.1944	-20.7905	-21.3867
28671	F6469-2307	ph5	-32.3179	-30.787	-31.5525	-32.3179				11528	F6514-1691	ph5	-21.3826	-18.7442	-20.0634	-21.3826
37172	F5591-0387	ph5	-28.8342	-32.3163	-30.5753	-32.3163				20330	F6191-0484	ph5	-19.0338	-21.3813	-20.2076	-21.3813
33876	F6412-1354	ph5	-32.3125	-29.0548	-30.6837	-32.3125				35647	F2482-0300	ph5	-20.5223	-21.3768	-20.9496	-21.3768
25394	F5834-2458	ph5	-32.3103	-21.5495	-26.9299	-32.3103				27053	F6514-4565	ph5	-21.2022	-21.3746	-21.2884	-21.3746
3367	F6524-1059	ph5	-32.3074	-29.8448	-31.0761	-32.3074				37235	F5097-0835	ph5	-21.3714	-17.1104	-19.2409	-21.3714
18285	F6241-0369	ph5	-32.3043	-28.376	-30.3401	-32.3043				25244	F6438-3621	ph5	-21.3691	-18.6601	-20.0146	-21.3691
17215	F6524-0456	ph5	-31.162	-32.2988	-31.7304	-32.2988				25092	F6125-2010	ph5	-21.3681	-20.6842	-21.0262	-21.3681
36404	F6443-1425	ph5	-32.2936	-27.6863	-29.9899	-32.2936				48971	F2269-0061	ph5	-21.3587	-20.3325	-20.8456	-21.3587
43001	F6363-0862	ph5	-32.2877	-24.1556	-28.2217	-32.2877				47623	F6445-0043	ph5	-19.2492	-21.3582	-20.3037	-21.3582
43407	F5596-0842	ph5	-23.9366	-32.2845	-28.1106	-32.2845				42481	F6443-5667	ph5	-21.3562	-21.1482	-21.2522	-21.3562
6926	F6562-2532	ph5	-32.2796	-32.1829	-32.2312	-32.2796				28982	F6475-0777	ph5	-17.5139	-21.3543	-19.4341	-21.3543
18842	F5871-2030	ph5	-28.9257	-32.2795	-30.6026	-32.2795				3318	F6550-6849	ph5	-21.3536	-18.8278	-20.0907	-21.3536
5789	F6562-2463	ph5	-32.2774	-31.7563	-32.0168	-32.2774				12991	F6440-3198	ph5	-21.3481	-21.2592	-21.3036	-21.3481
29106	F6524-4798	ph5	-32.2742	-29.1107	-30.6925	-32.2742				22917	F6438-3138	ph5	-20.1814	-21.3404	-20.7609	-21.3404
3007	F6480-6123	ph5	-31.8447	-32.2731	-32.0589	-32.2731				3789	F6514-4323	ph5	-21.3404	-21.1296	-21.235	-21.3404
19027	F6244-2429	ph5	-26.2583	-32.2699	-29.2641	-32.2699				44322	F5607-0017	ph5	-17.4669	-21.34	-19.4034	-21.34
6200	F6564-8301	ph5	-32.1927	-32.2666	-32.2297	-32.2666				48840	F3398-5085	ph5	-18.4982	-21.3372	-19.9177	-21.3372
5250	F6476-0906	ph5	-32.2608	-27.2109	-29.7358	-32.2608				25433	F6438-3003	ph5	-21.3333	-21.0614	-21.1974	-21.3333
13024	F6089-9674	ph5	-31.4377	-32.2577	-31.8477	-32.2577				10608	F6562-5385	ph5	-21.3323	-19.2088	-20.2706	-21.3323
19771	F6389-1897	ph5	-28.6264	-32.2566	-30.4415	-32.2566				9766	F6473-6588	ph5	-21.3322	-20.3285	-20.8304	-21.3322
30042	F5791-0793	ph5	-32.2543	-23.7224	-27.9883	-32.2543				7437	F6562-5275	ph5	-21.3317	-20.6322	-20.982	-21.3317
28844	F6438-3628	ph5	-32.2436	-21.0938	-26.6687	-32.2436				49407	F5530-0723	ph5	-21.3299	-19.5724	-20.4512	-21.3299
35783	F6514-4079	ph5	-24.1173	-32.239	-28.1781	-32.239				41748	F5530-0486	ph5	-18.8875	-21.3281	-20.1078	-21.3281
55013	F6411-3606	ph7	-32.2311	-26.7713	-29.5012	-32.2311				20941	F6438-3047	ph5	-21.3239	-19.8634	-20.5936	-21.3239
37235	F5097-0835	ph5	-32.224	-30.9772	-31.6006	-32.224				32640	F5234-0010	ph5	-21.3232	-20.7096	-21.0164	-21.3232
20585	F6438-2929	ph5	-25.1683	-32.2222	-28.6952	-32.2222				11432	F6550-6633	ph5	-20.2306	-21.3186	-20.7746	-21.3186
2393	F6445-7363	ph5	-30.8501	-32.2208	-31.5355	-32.2208				47420	F2654-0438	ph5	-21.3143	-20.1204	-20.7174	-21.3143
25031	F5075-4533	ph5	-32.2177	-27.6905	-29.9541	-32.2177				34117	F5607-0130	ph5	-19.7627	-21.3134	-20.538	-21.3134
25598	F6473-2091	ph5	-32.2129	-31.7778	-31.9954	-32.2129				10226	F6523-3952	ph5	-21.3123	-20.2122	-20.7622	-21.3123
14901	F6438-3120	ph5	-27.0127	-32.2091	-29.6109	-32.2091				20519	F2073-0587	ph5	-20.3203	-21.312	-20.8161	-21.312
55602	F6381-6510	ph7	-32.2088	-29.26	-30.7344	-32.2088				41687	F6255-0376	ph5	-20.3955	-21.3118	-20.8536	-21.3118
14069	F6524-5844	ph5	-21.6067	-32.208	-26.9074	-32.208				15830	F6255-0327	ph5	-21.311	-20.0637	-20.6873	-21.311
53434	F6495-5874	ph7	-23.5333	-32.2042	-27.8687	-32.2042				31077	F6363-0812	ph5	-18.0603	-21.3055	-19.6829	-21.3055
42892	F5495-0092	ph5	-20.6977	-32.2036	-26.4507	-32.2036				9326	F6477-5324	ph5	-21.3043	-18.0786	-19.6914	-21.3043
7981	F6108-0158	ph5	-29.2669	-32.1976	-30.7323	-32.1976				4108	F6487-0597	ph5	-21.3008	-21.2253	-21.2631	-21.3008
10510	F6479-2461	ph5	-32.1905	-21.7314	-26.9609	-32.1905				42223	F2202-0182	ph5	-19.5154	-21.2938	-20.4046	-21.2938
9644	F2455-0294	ph5	-32.1899	-31.9882	-32.089	-32.1899				12215	F2783-0648	ph5	-21.2927	-19.7281	-20.5104	-21.2927
33005	F6514-4097	ph5	-32.1888	-32.1692	-32.179	-32.1888				47370	F2806-0188	ph5	-19.5985	-21.2896	-20.444	-21.2896
41404	F3411-8568	ph5	-32.1844	-31.2954	-31.7399	-32.1844				17398	F6445-0190	ph5	-21.289	-18.1718	-19.7304	-21.289
42781	F6368-0220	ph5	-26.0033	-32.1822	-29.0928	-32.1822				9042	F6514-1949	ph5	-21.2881	-20.0699	-20.679	-21.2881
48524	F6403-0853	ph5	-32.1815	-27.6153	-29.8984	-32.1815				47732	F6412-1369	ph5	-17.028	-21.2821	-19.155	-21.2821
29813	F6473-3686	ph5	-20.638	-32.1768	-26.4074	-32.1768				32917	F6240-6580	ph5	-21.2813	-20.2661	-20.7737	-21.2813
10917	F6524-0498	ph5	-32.1679	-26.0474	-29.1077	-32.1679				4415	F6514-9131	ph5	-20.3079	-21.2794	-20.7936	-21.2794
26887	F2075-0520	ph5	-29.3475	-32.1647	-30.7561	-32.1647				14343	F6616-2287	ph5	-21.2766	-18.2216	-19.7491	-21.2766
27677	F6480-4347	ph5	-29.645	-32.1625	-30.9038	-32.1625				22227	F5098-0916	ph5	-19.5893	-21.2751	-20.4322	-21.2751
62	F8889-8903	ph5	-31.102	-32.1575	-31.6297	-32.1575				43274	F5763-0216	ph5	-21.2703	-17.4728	-19.3716	-21.2703
5143	F6560-2333	ph5	-29.2811	-32.1574	-30.7193	-32.1574				23910	F6064-0689	ph5	-21.27	-21.1975	-21.2337	-21.27
19681	F6479-2619	ph5	-32.1555	-27.9624	-30.0589	-32.1555				51914	F6438-1234	ph7	-21.2655	-19.9305	-20.598	-21.2655
43377	F2508-0401	ph5	-32.1535	-28.7145	-30.434	-32.1535				18996	F6438-3117	ph5	-21.2604	-20.1954	-20.7279	-21.2604
43473	F5072-5057	ph5	-32.1517	-29.3675	-30.7596	-32.1517				27429	F2075-0036	ph5	-21.2584	-18.2144	-19.7364	-21.2584
6705	F1468-0042	ph5	-28.1854	-32.1424	-30.1639	-32.1424				47184	F2638-0294	ph5	-18.7246	-21.2511	-19.9879	-21.2511
31060	F6235-0146	ph5	-31.13	-32.1368	-31.6334	-32.1368				5141	F6524-0543	ph5	-20.4984	-21.2509	-20.8747	-21.2509
3058	F6514-4304	ph5	-32.1337	-26.7725	-29.4531	-32.1337				25395	F6125-2022	ph5	-21.2455	-17.8182	-19.5319	-21.2455
3317	F6529-6776	ph5	-24.9667	-32.1323	-28.5495	-32.1323				19174	F6258-0379	ph5	-21.2427	-20.7634	-21.003	-21.2427
42177	F3406-6220	ph5	-31.3788	-32.1317	-31.7553	-32.1317				14978	F6438-3461	ph5	-21.2368	-20.7899	-21.0134	-21.2368
19516	F6524-4811	ph5	-32.1254	-24.6686	-28.397	-32.1254				45579	F5532-0092	ph5	-20.6454	-21.2361	-20.9407	-21.2361
23227	F6448-0528	ph5	-32.1218	-26.6537	-29.3878	-32.1218				11724	F2543-0334	ph5	-21.2307	-21.2359	-21.2333	-21.2359
8936	F6502-2517	ph5	-18.966	-32.121	-25.5435	-32.121				25117	F2202-1155	ph5	-20.3366	-21.2359	-20.7862	-21.2359
24449	F6279-0570	ph5	-32.1154	-31.9524	-32.0339	-32.1154				11251	F2947-0559	ph5	-20.1708	-21.2348	-20.7028	-21.2348
28159	F6523-2165	ph5	-32.0945	-28.5825	-30.3385	-32.0945				51632	F6438-0870	ph7	-19.6153	-21.2339	-20.4246	-21.2339
40697	F6469-1536	ph5	-27.2739	-32.0937	-29.6838	-32.0937				13264	F6475-1238	ph5	-18.8807	-21.2336	-20.0571	-21.2336
52548	F3385-5961	ph7	-20.674	-32.0888	-26.3814	-32.0888				11595	F6475-1234	ph5	-21.2309	-21.1947	-21.2128	-21.2309
31379	F6438-2257	ph5	-32.0865	-29.4513	-30.7689	-32.0865				37485	F1082-0069	ph5	-20.4674	-21.2303	-20.8489	-21.2303
9096	F6480-5883	ph5	-31.9831	-32.0848	-32.034	-32.0848				17823	F6478-1164	ph5	-21.2268	-14.9763	-18.1015	-21.2268
48326	F6443-5563	ph5	-32.0819	-28.2356	-30.1588	-32.0819				49216	F5607-0016	ph5	-18.0775	-21.2261	-19.6518	-21.2261
42798	F5596-0871	ph5	-22.4245	-32.0698	-27.2472	-32.0698				42731	F2874-0033	ph5	-21.2261	-19.4645	-20.3453	-21.2261
28643	F2501-0290	ph5	-32.0589	-30.5802	-31.3196	-32.0589				31737	F5558-0032	ph5	-20.539	-21.2238	-20.8814	-21.2238
54368	F5257-0432	ph7	-32.0555	-25.6808	-28.8681	-32.0555				34305	F6363-0028	ph5	-21.2238	-20.5399	-20.8818	-21.2238
9250	F6255-0343	ph5	-32.053	-31.6947	-31.8738	-32.053				21564	F6550-4450	ph5	-21.218	-18.899	-20.0585	-21.218
39173	F6570-2623	ph5	-22.8942	-32.0511	-27.4726	-32.0511				9484	F6604-1140	ph5	-19.1354	-21.2158	-20.1756	-21.2158
43918	F2318-0214	ph5	-31.0349	-32.0488	-31.5419	-32.0488				22673	F6560-7999	ph5	-21.2148	-18.6489	-19.9318	-21.2148
52668	F6550-6249	ph7	-24.7195	-32.0444	-28.3819	-32.0444				25538	F6475-1348	ph5	-18.7977	-21.2082	-20.003	-21.2082
33551	F5607-0043	ph5	-32.0433	-31.104	-31.5737	-32.0433				18663	F5075-4381	ph5	-20.6315	-21.2055	-20.9185	-21.2055
27615	F6573-2455	ph5	-32.0392	-28.9811	-30.5101	-32.0392				27802	F6524-5539	ph5	-20.995	-21.2054	-21.1002	-21.2054
40925	F2516-0253	ph5	-32.0378	-31.8792	-31.9585	-32.0378				49912	F1105-0075	ph5	-19.7262	-21.2048	-20.4655	-21.2048
11926	F6480-5898	ph5	-32.0374	-31.9172	-31.9773	-32.0374				49685	F2320-0316	ph5	-21.2003	-19.6824	-20.4414	-21.2003
14018	F6253-5669	ph5	-32.0346	-27.801	-29.9178	-32.0346				9823	F6559-3592	ph5	-21.1956	-19.6545	-20.4251	-21.1956
42621	F2493-0621	ph5	-29.5221	-32.033	-30.7776	-32.033				33418	F6412-6660	ph5	-21.0867	-21.195	-21.1408	-21.195
11518	F6465-0042	ph5	-27.3718	-32.025	-29.6984	-32.025				40638	F2724-1017	ph5	-21.1943	-20.667	-20.9306	-21.1943
40852	F2775-1134	ph5	-32.0248	-23.3153	-27.67	-32.0248				33442	F0700-0005	ph5	-21.1942	-19.7312	-20.4627	-21.1942
27787	F3348-0138	ph5	-32.0237	-28.3962	-30.21	-32.0237				23367	F6438-2946	ph5	-21.1939	-20.8419	-21.0179	-21.1939
47542	F3328-0060	ph5	-16.9187	-32.023	-24.4709	-32.023				38773	F6125-2105	ph5	-20.6038	-21.1849	-20.8943	-21.1849
27416	F3398-5054	ph5	-30.6495	-32.0224	-31.336	-32.0224				49972	F5530-0155	ph5	-21.1845	-20.2116	-20.6981	-21.1845
48241	F6469-3259	ph5	-25.3534	-32.0161	-28.6848	-32.0161				46506	F5226-0498	ph5	-19.7996	-21.1822	-20.4909	-21.1822
11620	F6480-6115	ph5	-32.0152	-29.6969	-30.856	-32.0152				9891	F6554-0716	ph5	-19.8403	-21.1794	-20.5099	-21.1794
8469	F6473-9279	ph5	-31.8587	-32.0118	-31.9353	-32.0118				15167	F2202-1264	ph5	-19.3748	-21.1773	-20.2761	-21.1773
33067	F2622-0064	ph5	-28.2492	-32.0112	-30.1302	-32.0112				32076	F3215-0116	ph5	-18.6711	-21.1725	-19.9218	-21.1725
52574	F6495-5970	ph7	-31.7976	-32.0101	-31.9038	-32.0101				34475	F6253-2807	ph5	-21.1703	-19.5473	-20.3588	-21.1703
7453	F6442-7402	ph5	-32.0057	-31.5643	-31.785	-32.0057				27767	F6438-2088	ph5	-21.1692	-19.3207	-20.245	-21.1692
12483	F6473-8769	ph5	-32.0027	-25.4769	-28.7398	-32.0027				5309	F6523-3689	ph5	-21.1688	-19.579	-20.3739	-21.1688
20496	F5833-5799	ph5	-26.0719	-32.002	-29.037	-32.002				10976	F6474-0106	ph5	-21.1644	-18.7803	-19.9724	-21.1644
43524	F2444-0022	ph5	-31.9991	-29.3382	-30.6686	-31.9991				17657	F2482-0081	ph5	-21.1637	-19.6775	-20.4206	-21.1637
41748	F5530-0486	ph5	-31.9545	-31.9977	-31.9761	-31.9977				46685	F3371-0811	ph5	-21.1596	-19.5899	-20.3748	-21.1596
16394	F6475-1188	ph5	-31.9955	-22.8882	-27.4418	-31.9955				19983	F6559-3264	ph5	-19.3909	-21.1595	-20.2752	-21.1595
8359	F6559-0805	ph5	-31.9871	-27.5102	-29.7487	-31.9871				27989	F6529-2202	ph5	-21.1549	-20.212	-20.6835	-21.1549
59336	F6363-0883	ph9	-31.9827	-31.9487	-31.9657	-31.9827				29424	F6438-0049	ph5	-16.1627	-21.1502	-18.6564	-21.1502
45579	F5532-0092	ph5	-31.978	-27.0068	-29.4924	-31.978				2874	F6478-5781	ph5	-21.1499	-19.6846	-20.4172	-21.1499
24782	F6571-0735	ph5	-31.4255	-31.9746	-31.7001	-31.9746				1903	F6478-4062	ph5	-21.1488	-17.2447	-19.1968	-21.1488
29954	F6502-0486	ph5	-30.854	-31.969	-31.4115	-31.969				35916	F6245-7163	ph5	-21.1469	-18.9307	-20.0388	-21.1469
2573	F6564-1538	ph5	-25.6391	-31.963	-28.801	-31.963				45057	F5097-1420	ph5	-21.1386	-17.154	-19.1463	-21.1386
19339	F6473-8744	ph5	-31.9627	-31.9457	-31.9542	-31.9627				28536	F6438-3197	ph5	-19.89	-21.1366	-20.5133	-21.1366
36715	F6548-0980	ph5	-26.5636	-31.9529	-29.2583	-31.9529				3367	F6524-1059	ph5	-20.5535	-21.135	-20.8443	-21.135
18025	F2604-0500	ph5	-31.9494	-29.1951	-30.5722	-31.9494				857	F6564-2364	ph5	-21.1347	-18.9112	-20.023	-21.1347
45547	F6412-1420	ph5	-24.4816	-31.9468	-28.2142	-31.9468				25601	F6495-5356	ph5	-21.1274	-19.1415	-20.1345	-21.1274
42706	F6570-2488	ph5	-27.2562	-31.944	-29.6001	-31.944				32188	F6193-0122	ph5	-20.9695	-21.1258	-21.0477	-21.1258
13731	F6400-1378	ph5	-25.2212	-31.9426	-28.5819	-31.9426				4887	F6514-1943	ph5	-20.01	-21.1195	-20.5647	-21.1195
32917	F6240-6580	ph5	-29.9691	-31.9399	-30.9545	-31.9399				40619	F6514-4015	ph5	-19.1891	-21.119	-20.154	-21.119
34641	F5033-0263	ph5	-31.9359	-23.1601	-27.548	-31.9359				11535	F6559-0005	ph5	-21.1188	-18.39	-19.7544	-21.1188
18287	F6257-2242	ph5	-31.4348	-31.9335	-31.6842	-31.9335				32831	F6469-2194	ph5	-21.112	-19.3586	-20.2353	-21.112
17414	F6473-4333	ph5	-31.9322	-31.8582	-31.8952	-31.9322				32410	F2784-0450	ph5	-19.3573	-21.1117	-20.2345	-21.1117
7508	F6562-1808	ph5	-31.9293	-26.5145	-29.2219	-31.9293				7159	F6573-4532	ph5	-21.1111	-18.896	-20.0036	-21.1111
43084	F3406-5452	ph5	-31.9203	-26.3885	-29.1544	-31.9203				31404	F5014-0158	ph5	-21.1086	-20.5664	-20.8375	-21.1086
25020	F6559-0846	ph5	-31.9189	-27.0094	-29.4642	-31.9189				21424	F2543-0693	ph5	-20.4132	-21.1055	-20.7594	-21.1055
23704	F6438-3487	ph5	-31.3697	-31.9171	-31.6434	-31.9171				17525	F2550-0115	ph5	-17.6371	-21.1014	-19.3692	-21.1014
32975	F6363-0887	ph5	-31.2504	-31.9168	-31.5836	-31.9168				10938	F6438-3768	ph5	-21.0978	-19.3102	-20.204	-21.0978
9971	F6559-0016	ph5	-30.0339	-31.916	-30.9749	-31.916				17531	F5624-0198	ph5	-21.097	-11.5256	-16.3113	-21.097
7792	F6530-0398	ph5	-22.9807	-31.911	-27.4459	-31.911				6809	F6561-0597	ph5	-21.0939	-19.3044	-20.1992	-21.0939
21490	F2743-0333	ph5	-31.9105	-28.9271	-30.4188	-31.9105				33685	F6411-1014	ph5	-21.0898	-17.2392	-19.1645	-21.0898
24313	F6525-2092	ph5	-26.9556	-31.9069	-29.4312	-31.9069				17294	F6479-4143	ph5	-21.0875	-19.6419	-20.3647	-21.0875
32640	F5234-0010	ph5	-29.6007	-31.9016	-30.7512	-31.9016				22885	F6473-8591	ph5	-21.0853	-20.0328	-20.559	-21.0853
32849	F6431-0220	ph5	-31.9011	-22.5531	-27.2271	-31.9011				13978	F3411-5555	ph5	-21.0813	-20.8118	-20.9465	-21.0813
4538	F6554-0938	ph5	-24.3046	-31.8994	-28.102	-31.8994				27137	F6524-1066	ph5	-20.5981	-21.0795	-20.8388	-21.0795
17144	F6215-0042	ph5	-31.8915	-30.355	-31.1232	-31.8915				11959	F6473-0584	ph5	-21.0788	-19.4021	-20.2405	-21.0788
48149	F2018-2985	ph5	-26.1686	-31.8885	-29.0286	-31.8885				5114	F6523-3968	ph5	-21.0762	-19.2923	-20.1842	-21.0762
49997	F0919-6648	ph5	-31.8871	-26.624	-29.2555	-31.8871				27127	F6235-0041	ph5	-21.0719	-20.9012	-20.9866	-21.0719
49424	F2972-0725	ph5	-23.475	-31.8868	-27.6809	-31.8868				42638	F0657-0265	ph5	-20.73	-21.0674	-20.8987	-21.0674
19592	F6438-3069	ph5	-31.8867	-31.2142	-31.5505	-31.8867				42543	F2202-0045	ph5	-20.0718	-21.0646	-20.5682	-21.0646
1212	F6485-0014	ph5	-31.8791	-18.5042	-25.1916	-31.8791				17923	F6245-6333	ph5	-21.0631	-19.4622	-20.2626	-21.0631
7955	F6473-8520	ph5	-31.8786	-29.6715	-30.775	-31.8786				19137	F6480-2433	ph5	-21.0631	-19.9978	-20.5305	-21.0631
39444	F6252-3262	ph5	-31.8782	-27.0784	-29.4783	-31.8782				54912	F5238-0055	ph7	-20.6501	-21.062	-20.856	-21.062
43279	F0789-0001	ph5	-31.8735	-24.7852	-28.3293	-31.8735				36949	F6125-1997	ph5	-19.8978	-21.0617	-20.4797	-21.0617
33973	F2783-0475	ph5	-30.7776	-31.8679	-31.3227	-31.8679				4538	F6554-0938	ph5	-17.2767	-21.0616	-19.1691	-21.0616
47428	F2881-0283	ph5	-31.8669	-28.5948	-30.2308	-31.8669				4245	F6443-6559	ph5	-21.0604	-20.9939	-21.0272	-21.0604
14598	F6478-4390	ph5	-31.7095	-31.8561	-31.7828	-31.8561				32923	F6514-7748	ph5	-21.0591	-18.2947	-19.6769	-21.0591
31839	F6458-0196	ph5	-31.8553	-19.6356	-25.7455	-31.8553				41804	F6495-5840	ph5	-18.8272	-21.0591	-19.9432	-21.0591
28978	F6247-1125	ph5	-26.2316	-31.8479	-29.0397	-31.8479				47352	F2929-0058	ph5	-21.0583	-18.8931	-19.9757	-21.0583
32553	F5558-0038	ph5	-31.8471	-31.4152	-31.6312	-31.8471				43242	F2269-0259	ph5	-21.0552	-20.4293	-20.7422	-21.0552
23243	F6252-4698	ph5	-31.8468	-23.9015	-27.8741	-31.8468				48932	F2269-0221	ph5	-21.0551	-18.0704	-19.5627	-21.0551
44557	F5033-5475	ph5	-23.5448	-31.8447	-27.6947	-31.8447				31379	F6438-2257	ph5	-21.0027	-21.05	-21.0264	-21.05
27586	F6438-3513	ph5	-22.216	-31.8444	-27.0302	-31.8444				41920	F6125-2092	ph5	-21.0496	-19.4394	-20.2445	-21.0496
9815	F6524-0443	ph5	-27.8732	-31.8436	-29.8584	-31.8436				38650	F3398-3642	ph5	-21.0473	-20.7749	-20.9111	-21.0473
44806	F6514-3990	ph5	-31.8394	-30.5526	-31.196	-31.8394				19738	F6524-0948	ph5	-21.0449	-19.2239	-20.1344	-21.0449
43668	F6368-0052	ph5	-31.8359	-25.2894	-28.5626	-31.8359				31998	F6495-4438	ph5	-19.4321	-21.0445	-20.2383	-21.0445
25580	F6514-4497	ph5	-31.1156	-31.8347	-31.4752	-31.8347				11973	F6514-4364	ph5	-21.0428	-20.9866	-21.0147	-21.0428
16588	F6465-0003	ph5	-27.0854	-31.8291	-29.4572	-31.8291				44567	F2865-0991	ph5	-21.0427	-19.3746	-20.2086	-21.0427
10204	F6658-4663	ph5	-31.8278	-23.5138	-27.6708	-31.8278				1398	F6514-1790	ph5	-18.5172	-21.0371	-19.7771	-21.0371
28189	F6363-0056	ph5	-31.1423	-31.8245	-31.4834	-31.8245				33409	F5382-0548	ph5	-21.036	-20.1094	-20.5727	-21.036
12420	F6564-9557	ph5	-29.1357	-31.8238	-30.4797	-31.8238				15826	F6200-3026	ph5	-21.0351	-20.1024	-20.5688	-21.0351
18083	F6523-0618	ph5	-31.8186	-27.1699	-29.4942	-31.8186				33162	F6559-7940	ph5	-18.8588	-21.0343	-19.9465	-21.0343
55356	F6495-5840	ph7	-31.7331	-31.816	-31.7745	-31.816				13181	F6562-2363	ph5	-21.034	-19.6564	-20.3452	-21.034
12810	F6474-0091	ph5	-31.8085	-23.0991	-27.4538	-31.8085				33772	F6412-6636	ph5	-21.0304	-16.8896	-18.96	-21.0304
43768	F3368-0097	ph5	-31.8028	-26.6	-29.2014	-31.8028				38557	F6471-0779	ph5	-21.0266	-21.0121	-21.0194	-21.0266
54380	F5558-0212	ph7	-31.7954	-31.601	-31.6982	-31.7954				30898	F6262-2463	ph5	-20.7645	-21.018	-20.8913	-21.018
31914	F6514-4801	ph5	-29.1379	-31.7923	-30.4651	-31.7923				36254	F6561-0681	ph5	-21.0169	-17.5525	-19.2847	-21.0169
4572	F6529-2916	ph5	-31.7914	-31.7196	-31.7555	-31.7914				30724	F6473-4274	ph5	-21.0158	-18.278	-19.6469	-21.0158
40368	F6573-4254	ph5	-31.7894	-22.0328	-26.9111	-31.7894				7955	F6473-8520	ph5	-20.667	-21.0123	-20.8397	-21.0123
9293	F6363-0892	ph5	-31.7814	-25.364	-28.5727	-31.7814				17051	F6438-3165	ph5	-21.0115	-20.3983	-20.7049	-21.0115
48302	F2704-0115	ph5	-31.7789	-27.4544	-29.6167	-31.7789				43089	F0657-0156	ph5	-20.606	-21.0109	-20.8085	-21.0109
19367	F6257-2848	ph5	-31.7755	-29.9154	-30.8454	-31.7755				24496	F2075-0018	ph5	-19.2933	-21.0073	-20.1503	-21.0073
46589	F3398-2900	ph5	-31.7744	-27.6846	-29.7295	-31.7744				47856	F2204-0548	ph5	-20.2935	-21.0009	-20.6472	-21.0009
21806	F6438-2992	ph5	-24.4013	-31.7582	-28.0797	-31.7582				40295	F6411-2601	ph5	-20.318	-20.9977	-20.6579	-20.9977
4175	F6259-0770	ph5	-24.5901	-31.7554	-28.1727	-31.7554				26389	F2202-1436	ph5	-20.9975	-20.0487	-20.5231	-20.9975
2065	F6480-6121	ph5	-31.7549	-27.0377	-29.3963	-31.7549				40437	F2516-0126	ph5	-19.3944	-20.9956	-20.195	-20.9956
29160	F6235-0020	ph5	-31.1964	-31.7541	-31.4752	-31.7541				23315	F2743-0907	ph5	-20.9952	-18.5046	-19.7499	-20.9952
6752	F6562-5473	ph5	-31.7538	-24.5858	-28.1698	-31.7538				3347	F6564-2189	ph5	-20.9885	-19.6621	-20.3253	-20.9885
18026	F2674-0189	ph5	-31.7509	-28.6973	-30.2241	-31.7509				44557	F5033-5475	ph5	-17.8166	-20.9863	-19.4014	-20.9863
1324	F6480-2901	ph5	-27.8743	-31.7504	-29.8124	-31.7504				35427	F5234-0021	ph5	-20.9853	-20.5107	-20.748	-20.9853
47519	F5448-0421	ph5	-31.7504	-30.6017	-31.176	-31.7504				42765	F0466-0040	ph5	-20.8176	-20.9799	-20.8988	-20.9799
16606	F6178-4656	ph5	-24.2965	-31.7495	-28.023	-31.7495				26676	F6349-0934	ph5	-20.9763	-19.9113	-20.4438	-20.9763
32916	F6178-3561	ph5	-31.7469	-24.9629	-28.3549	-31.7469				49738	F3143-0057	ph5	-20.9721	-19.5937	-20.2829	-20.9721
39860	F6125-1150	ph5	-29.8015	-31.7468	-30.7742	-31.7468				34240	F1776-0060	ph5	-20.97	-17.7941	-19.382	-20.97
47613	F2442-0300	ph5	-31.7358	-30.3228	-31.0293	-31.7358				20230	F6550-4670	ph5	-20.9678	-20.1393	-20.5535	-20.9678
3791	F6525-2530	ph5	-31.7341	-23.5993	-27.6667	-31.7341				3294	F6541-1415	ph5	-20.3975	-20.9635	-20.6805	-20.9635
50099	F5826-0149	ph5	-25.1938	-31.7328	-28.4633	-31.7328				8908	F6573-3124	ph5	-20.9632	-20.421	-20.6921	-20.9632
662	F6526-0172	ph5	-31.218	-31.7322	-31.4751	-31.7322				52938	F6524-0555	ph7	-17.0472	-20.963	-19.0051	-20.963
10268	F6606-1277	ph5	-31.7311	-22.8233	-27.2772	-31.7311				29824	F3406-4650	ph5	-20.9607	-17.7099	-19.3353	-20.9607
24774	F6469-2464	ph5	-31.5668	-31.7271	-31.6469	-31.7271				38386	F5232-0080	ph5	-20.9572	-17.3151	-19.1362	-20.9572
44879	F5607-0019	ph5	-29.9382	-31.7255	-30.8318	-31.7255				17725	F6438-3812	ph5	-20.9537	-19.1168	-20.0353	-20.9537
42229	F6548-1187	ph5	-28.2808	-31.7139	-29.9973	-31.7139				33219	F5527-0739	ph5	-20.6142	-20.9531	-20.7837	-20.9531
29832	F6228-0428	ph5	-22.6998	-31.7129	-27.2064	-31.7129				40537	F3398-0095	ph5	-19.1899	-20.9524	-20.0711	-20.9524
29548	F5607-0024	ph5	-28.488	-31.7114	-30.0997	-31.7114				9091	F6559-1863	ph5	-20.9119	-20.9505	-20.9312	-20.9505
11812	F6438-0823	ph5	-31.7112	-31.4982	-31.6047	-31.7112				1116	F6523-3953	ph5	-20.9477	-18.5415	-19.7446	-20.9477
40142	F6443-5549	ph5	-31.7024	-25.6801	-28.6912	-31.7024				37137	F2236-0213	ph5	-20.9429	-17.9373	-19.4401	-20.9429
31361	F6548-1105	ph5	-31.6957	-23.1556	-27.4257	-31.6957				25460	F2482-0294	ph5	-19.0013	-20.9421	-19.9717	-20.9421
51302	F2455-0510	ph7	-20.7791	-31.6841	-26.2316	-31.6841				9013	F6495-4160	ph5	-20.69	-20.939	-20.8145	-20.939
39670	F6514-9350	ph5	-28.9494	-31.6791	-30.3143	-31.6791				36967	F6495-4063	ph5	-18.8898	-20.9388	-19.9143	-20.9388
5105	F6475-1760	ph5	-31.413	-31.679	-31.546	-31.679				42356	F6514-4057	ph5	-17.8918	-20.9376	-19.4147	-20.9376
41070	F3406-8277	ph5	-31.6765	-28.4129	-30.0447	-31.6765				40470	F5641-0004	ph5	-19.8299	-20.9367	-20.3833	-20.9367
47890	F6412-1262	ph5	-19.7309	-31.6741	-25.7025	-31.6741				32694	F6471-0565	ph5	-20.6282	-20.9359	-20.7821	-20.9359
10735	F6480-3575	ph5	-31.3617	-31.6732	-31.5175	-31.6732				60866	F6363-0866	ph9	-18.6341	-20.9357	-19.7849	-20.9357
22210	F6523-4551	ph5	-31.6661	-30.2363	-30.9512	-31.6661				16364	F6560-1361	ph5	-20.9345	-19.0238	-19.9792	-20.9345
4133	F6524-1744	ph5	-21.6838	-31.6659	-26.6749	-31.6659				14904	F6445-7588	ph5	-20.04	-20.9308	-20.4854	-20.9308
35803	F6414-0485	ph5	-31.6651	-21.8075	-26.7363	-31.6651				13024	F6089-9674	ph5	-20.626	-20.9279	-20.7769	-20.9279
4995	F6480-6027	ph5	-25.3526	-31.6648	-28.5087	-31.6648				28822	F6431-0714	ph5	-20.9243	-18.7471	-19.8357	-20.9243
3040	F6561-0867	ph5	-26.2287	-31.661	-28.9449	-31.661				424	F6523-4609	ph5	-20.9233	-15.4947	-18.209	-20.9233
18027	F2684-0021	ph5	-31.6589	-29.9857	-30.8223	-31.6589				19193	F2947-0872	ph5	-20.9201	-20.9064	-20.9133	-20.9201
8425	F2455-0053	ph5	-31.6582	-31.5535	-31.6058	-31.6582				11106	F6210-0129	ph5	-20.1683	-20.92	-20.5442	-20.92
45293	F2024-0202	ph5	-31.6552	-30.6589	-31.1571	-31.6552				32594	F6363-0883	ph5	-20.9189	-19.3366	-20.1278	-20.9189
47167	F6609-6244	ph5	-31.6462	-25.0447	-28.3454	-31.6462				32558	F6363-0884	ph5	-20.9156	-19.6886	-20.3021	-20.9156
1523	F6472-8702	ph5	-31.6421	-31.3994	-31.5208	-31.6421				27693	F6438-3664	ph5	-20.9121	-19.9528	-20.4325	-20.9121
22907	F5600-0026	ph5	-20.7568	-31.6411	-26.1989	-31.6411				8056	F6562-5240	ph5	-20.908	-17.047	-18.9775	-20.908
16300	F6412-1276	ph5	-31.64	-31.5786	-31.6093	-31.64				26207	F6125-2107	ph5	-20.9063	-20.5966	-20.7514	-20.9063
34469	F2018-1692	ph5	-24.2222	-31.6298	-27.926	-31.6298				26832	F6479-4054	ph5	-18.528	-20.9046	-19.7163	-20.9046
39614	F2972-0422	ph5	-31.6297	-26.3927	-29.0112	-31.6297				24773	F6448-0860	ph5	-20.9028	-18.9028	-19.9028	-20.9028
4969	F6562-5522	ph5	-31.625	-30.6363	-31.1306	-31.625				21364	F6560-1346	ph5	-20.8972	-20.025	-20.4611	-20.8972
13938	F6108-0081	ph5	-31.621	-24.5178	-28.0694	-31.621				16643	F6560-1172	ph5	-20.897	-20.7412	-20.8191	-20.897
55429	F6495-5837	ph7	-31.6185	-24.5545	-28.0865	-31.6185				29771	F6445-0241	ph5	-18.8466	-20.8932	-19.8699	-20.8932
34684	F6521-4170	ph5	-31.6165	-28.9858	-30.3011	-31.6165				8046	F6523-4011	ph5	-20.8898	-20.1911	-20.5405	-20.8898
42709	F6349-1119	ph5	-31.5867	-31.6104	-31.5985	-31.6104				29341	F6445-0068	ph5	-20.8893	-19.6402	-20.2648	-20.8893
32167	F6363-0912	ph5	-31.6092	-24.4629	-28.036	-31.6092				21319	F2516-0108	ph5	-20.7976	-20.888	-20.8428	-20.888
51399	F6492-0434	ph7	-31.6085	-22.6687	-27.1386	-31.6085				19613	F2073-0032	ph5	-20.8854	-18.8724	-19.8789	-20.8854
11983	F2811-0131	ph5	-28.4087	-31.6061	-30.0074	-31.6061				13718	F6125-2699	ph5	-20.8837	-20.0688	-20.4763	-20.8837
18483	F6210-1068	ph5	-25.5092	-31.606	-28.5576	-31.606				28036	F6438-3708	ph5	-20.8812	-19.2169	-20.049	-20.8812
14400	F6438-3543	ph5	-26.7607	-31.6057	-29.1832	-31.6057				32475	F6230-0037	ph5	-20.881	-17.9599	-19.4205	-20.881
43274	F5763-0216	ph5	-28.8427	-31.5972	-30.22	-31.5972				33067	F2622-0064	ph5	-19.5067	-20.8805	-20.1936	-20.8805
36285	F2318-0468	ph5	-31.5317	-31.597	-31.5643	-31.597				26887	F2075-0520	ph5	-20.0928	-20.8759	-20.4843	-20.8759
27546	F6472-8711	ph5	-31.5941	-19.3908	-25.4925	-31.5941				37305	F6474-3263	ph5	-20.8674	-19.1649	-20.0162	-20.8674
13249	F6476-5567	ph5	-29.1398	-31.5911	-30.3654	-31.5911				31643	F6252-4134	ph5	-20.866	-19.6159	-20.2409	-20.866
56345	F2264-0133	ph7	-31.5852	-16.8134	-24.1993	-31.5852				26775	F6221-0172	ph5	-20.3382	-20.8647	-20.6015	-20.8647
54800	F6495-4063	ph7	-31.584	-21.7592	-26.6716	-31.584				19516	F6524-4811	ph5	-20.3729	-20.8623	-20.6176	-20.8623
32346	F5074-0118	ph5	-31.581	-23.7899	-27.6854	-31.581				29599	F6403-2618	ph5	-20.6873	-20.8614	-20.7744	-20.8614
24287	F6562-1980	ph5	-30.8066	-31.5738	-31.1902	-31.5738				4587	F2167-1184	ph5	-20.8601	-19.4572	-20.1586	-20.8601
1064	F6658-5531	ph5	-31.5661	-30.2823	-30.9242	-31.5661				42602	F0657-0134	ph5	-20.8596	-19.7863	-20.323	-20.8596
6785	F6475-4618	ph5	-31.5649	-25.5793	-28.5721	-31.5649				24379	F2482-0306	ph5	-20.8593	-19.6877	-20.2735	-20.8593
12218	F6178-7103	ph5	-31.564	-16.3474	-23.9557	-31.564				29160	F6235-0020	ph5	-18.8368	-20.854	-19.8454	-20.854
45878	F2493-0828	ph5	-31.5603	-28.8638	-30.2121	-31.5603				9626	F6448-0745	ph5	-20.8527	-19.9984	-20.4256	-20.8527
9880	F6475-1904	ph5	-31.5592	-30.598	-31.0786	-31.5592				3238	F6473-4033	ph5	-20.8516	-19.7509	-20.3012	-20.8516
44447	F6403-1041	ph5	-29.2262	-31.5548	-30.3905	-31.5548				18843	F5959-0137	ph5	-20.8515	-19.8749	-20.3632	-20.8515
26023	F6438-0833	ph5	-31.5502	-21.1248	-26.3375	-31.5502				32142	F6064-0596	ph5	-20.1554	-20.8484	-20.5019	-20.8484
12832	F6473-8584	ph5	-31.5455	-31.1431	-31.3443	-31.5455				34077	F3407-3786	ph5	-20.8465	-18.7476	-19.7971	-20.8465
7053	F6445-0467	ph5	-27.0699	-31.5397	-29.3048	-31.5397				46408	F6495-4070	ph5	-19.8382	-20.8453	-20.3417	-20.8453
11361	F6465-0127	ph5	-27.7641	-31.538	-29.651	-31.538				10053	F6514-4616	ph5	-20.8442	-19.9144	-20.3793	-20.8442
27050	F6469-2302	ph5	-31.5029	-31.5301	-31.5165	-31.5301				22185	F5871-3621	ph5	-20.844	-18.9405	-19.8922	-20.844
11402	F6658-5646	ph5	-31.5272	-30.8636	-31.1954	-31.5272				14866	F6561-0740	ph5	-18.1115	-20.8432	-19.4774	-20.8432
35018	F6412-1388	ph5	-31.5245	-30.6314	-31.0779	-31.5245				31314	F5493-0204	ph5	-16.9737	-20.8416	-18.9076	-20.8416
15964	F6514-1722	ph5	-31.5226	-29.2235	-30.3731	-31.5226				3640	F6564-8105	ph5	-20.8406	-19.6809	-20.2608	-20.8406
30536	F6247-0717	ph5	-23.7393	-31.5219	-27.6306	-31.5219				45832	F3382-3569	ph5	-17.5845	-20.8373	-19.2109	-20.8373
20812	F2743-0206	ph5	-26.1077	-31.5212	-28.8144	-31.5212				20509	F6524-0473	ph5	-18.2583	-20.8347	-19.5465	-20.8347
18588	F6475-2963	ph5	-24.1944	-31.5166	-27.8555	-31.5166				3790	F6525-2416	ph5	-20.8344	-17.022	-18.9282	-20.8344
55655	F5258-0090	ph7	-31.5109	-25.9912	-28.751	-31.5109				8382	F6473-6772	ph5	-20.332	-20.8292	-20.5806	-20.8292
41861	F5528-0766	ph5	-31.5107	-21.9464	-26.7285	-31.5107				12893	F6296-0058	ph5	-20.8276	-18.9715	-19.8996	-20.8276
646	F6523-1033	ph5	-23.9756	-31.5091	-27.7423	-31.5091				40153	F6240-2393	ph5	-20.8246	-20.6813	-20.7529	-20.8246
37248	F2685-0327	ph5	-24.6549	-31.5071	-28.081	-31.5071				43708	F2722-0163	ph5	-20.8241	-17.9333	-19.3787	-20.8241
17098	F6089-9706	ph5	-31.5043	-19.9417	-25.723	-31.5043				8426	F5033-1296	ph5	-20.8238	-19.8693	-20.3465	-20.8238
36325	F6529-2114	ph5	-31.5033	-31.4059	-31.4546	-31.5033				54290	F6125-1083	ph7	-20.8236	-17.1402	-18.9819	-20.8236
17993	F6438-2603	ph5	-31.5021	-24.8942	-28.1982	-31.5021				20193	F6438-3738	ph5	-20.8221	-18.6568	-19.7395	-20.8221
51887	F6495-5378	ph7	-28.0796	-31.5021	-29.7909	-31.5021				7022	F6495-5646	ph5	-17.7362	-20.822	-19.2791	-20.822
10463	F6573-4411	ph5	-31.5004	-29.1096	-30.305	-31.5004				49736	F5564-0063	ph5	-20.8207	-20.2821	-20.5514	-20.8207
20423	F6562-2600	ph5	-31.4957	-29.7177	-30.6067	-31.4957				25333	F6125-0026	ph5	-17.3209	-20.8195	-19.0702	-20.8195
29834	F6438-3260	ph5	-31.4933	-31.4366	-31.4649	-31.4933				52988	F5600-0018	ph7	-20.8191	-18.2989	-19.559	-20.8191
55623	F5235-0038	ph7	-25.4318	-31.492	-28.4619	-31.492				20318	F6438-2991	ph5	-19.2129	-20.8144	-20.0137	-20.8144
33242	F6403-1393	ph5	-31.4907	-31.39	-31.4404	-31.4907				37172	F5591-0387	ph5	-17.7485	-20.8135	-19.281	-20.8135
33628	F6438-3752	ph5	-23.2895	-31.4891	-27.3893	-31.4891				18782	F6559-2344	ph5	-19.1254	-20.8118	-19.9686	-20.8118
4105	F6473-8523	ph5	-26.8596	-31.4865	-29.173	-31.4865				16363	F6560-1192	ph5	-20.4398	-20.8106	-20.6252	-20.8106
3351	F2585-0311	ph5	-31.4844	-28.5367	-30.0106	-31.4844				42600	F1883-0783	ph5	-19.9492	-20.8091	-20.3792	-20.8091
10976	F6474-0106	ph5	-31.4652	-31.4838	-31.4745	-31.4838				15462	F6445-7602	ph5	-20.2486	-20.8034	-20.526	-20.8034
6871	F6475-1504	ph5	-19.326	-31.4749	-25.4005	-31.4749				21962	F6564-5208	ph5	-20.7997	-20.2736	-20.5367	-20.7997
55661	F5233-0035	ph7	-31.1442	-31.4741	-31.3091	-31.4741				28659	F6524-5852	ph5	-18.0734	-20.7996	-19.4365	-20.7996
9891	F6554-0716	ph5	-25.585	-31.473	-28.529	-31.473				14456	F6523-3659	ph5	-20.401	-20.7949	-20.5979	-20.7949
23950	F2442-0655	ph5	-20.1238	-31.4711	-25.7975	-31.4711				17912	F2199-0369	ph5	-20.7919	-20.3027	-20.5473	-20.7919
17	F6541-4871	ph5	-20.2824	-31.4706	-25.8765	-31.4706				43953	F2783-0667	ph5	-17.0839	-20.7908	-18.9373	-20.7908
24329	F6064-0699	ph5	-31.4706	-31.4436	-31.4571	-31.4706				13450	F6564-5476	ph5	-17.059	-20.7893	-18.9241	-20.7893
49864	F0882-0550	ph5	-31.4689	-31.3167	-31.3928	-31.4689				24662	F6438-3057	ph5	-20.7885	-20.7234	-20.756	-20.7885
29599	F6403-2618	ph5	-29.5853	-31.4683	-30.5268	-31.4683				23750	F6550-4629	ph5	-20.1203	-20.7876	-20.454	-20.7876
14784	F6465-0054	ph5	-31.4643	-29.4614	-30.4628	-31.4643				52158	F6438-1311	ph7	-19.2309	-20.787	-20.009	-20.787
1478	F6523-3935	ph5	-31.3226	-31.4593	-31.391	-31.4593				2784	F6564-8554	ph5	-19.6644	-20.7854	-20.2249	-20.7854
7411	F6443-3415	ph5	-30.9442	-31.459	-31.2016	-31.459				44951	F3411-4078	ph5	-20.7821	-19.7856	-20.2839	-20.7821
6160	F6562-2658	ph5	-23.2184	-31.4574	-27.3379	-31.4574				44128	F6469-1808	ph5	-20.2754	-20.782	-20.5287	-20.782
14710	F6125-1285	ph5	-27.4158	-31.4558	-29.4358	-31.4558				22433	F6559-1753	ph5	-20.7814	-19.0388	-19.9101	-20.7814
37586	F5558-0407	ph5	-31.4547	-28.365	-29.9098	-31.4547				29103	F6445-0130	ph5	-19.0048	-20.7792	-19.892	-20.7792
26979	F6480-5987	ph5	-31.4438	-25.5466	-28.4952	-31.4438				55337	F6495-4058	ph7	-20.777	-16.5193	-18.6482	-20.777
41691	F1573-0209	ph5	-31.4425	-21.1923	-26.3174	-31.4425				34851	F6524-1109	ph5	-20.7769	-19.6486	-20.2127	-20.7769
7334	F6478-1521	ph5	-19.8348	-31.4382	-25.6365	-31.4382				3181	F6564-8326	ph5	-20.7763	-19.5508	-20.1635	-20.7763
34708	F6478-4184	ph5	-26.8303	-31.4373	-29.1338	-31.4373				34341	F3350-0738	ph5	-20.1199	-20.7761	-20.448	-20.7761
34226	F2580-0324	ph5	-31.3932	-31.4344	-31.4138	-31.4344				17174	F6495-5561	ph5	-20.7732	-20.5521	-20.6626	-20.7732
17369	F2580-2091	ph5	-23.7439	-31.4335	-27.5887	-31.4335				30844	F2184-0181	ph5	-20.773	-19.9475	-20.3603	-20.773
19551	F6445-1464	ph5	-31.4332	-22.9888	-27.211	-31.4332				18853	F6438-2450	ph5	-20.7721	-20.435	-20.6036	-20.7721
5115	F6523-4652	ph5	-31.4317	-21.7034	-26.5676	-31.4317				14865	F6524-0485	ph5	-20.7684	-19.5575	-20.1629	-20.7684
23311	F6561-6423	ph5	-31.4297	-20.6408	-26.0352	-31.4297				20218	F6562-2502	ph5	-17.4391	-20.7677	-19.1034	-20.7677
54500	F6456-1370	ph7	-31.4276	-29.4644	-30.446	-31.4276				41606	F6471-0744	ph5	-20.7677	-20.1694	-20.4685	-20.7677
17195	F6089-9702	ph5	-30.3689	-31.4238	-30.8964	-31.4238				22546	F6476-5204	ph5	-20.7666	-18.1696	-19.4681	-20.7666
50592	F6550-6757	ph7	-31.4237	-24.541	-27.9823	-31.4237				28540	F6475-1151	ph5	-18.178	-20.7658	-19.4719	-20.7658
3830	F6573-4208	ph5	-31.4222	-26.0184	-28.7203	-31.4222				20220	F6562-5404	ph5	-20.765	-20.1221	-20.4435	-20.765
28128	F5033-5914	ph5	-31.4211	-25.817	-28.619	-31.4211				54380	F5558-0212	ph7	-20.4022	-20.7633	-20.5827	-20.7633
4531	F6476-5992	ph5	-31.4178	-25.6031	-28.5104	-31.4178				60857	F2075-0275	ph9	-20.3874	-20.7628	-20.5751	-20.7628
44356	F2865-0363	ph5	-31.3205	-31.4124	-31.3664	-31.4124				10082	F6473-2279	ph5	-20.7163	-20.7603	-20.7383	-20.7603
27912	F6252-5081	ph5	-31.4036	-21.0575	-26.2305	-31.4036				7247	F6562-5252	ph5	-20.2539	-20.7591	-20.5065	-20.7591
49660	F5911-0069	ph5	-30.6129	-31.3968	-31.0048	-31.3968				22137	F6438-3421	ph5	-20.7578	-19.0466	-19.9022	-20.7578
46223	F6495-3963	ph5	-24.7564	-31.3965	-28.0764	-31.3965				3656	F6474-0035	ph5	-20.7566	-20.4312	-20.5939	-20.7566
28421	F6476-1411	ph5	-21.8486	-31.3908	-26.6197	-31.3908				51885	F6438-0802	ph7	-19.0192	-20.7541	-19.8866	-20.7541
14184	F6478-1308	ph5	-25.4893	-31.3897	-28.4395	-31.3897				19639	F6438-3808	ph5	-19.3163	-20.7452	-20.0308	-20.7452
34697	F6570-2610	ph5	-31.3886	-28.7996	-30.0941	-31.3886				35539	F3053-0261	ph5	-16.8026	-20.7434	-18.773	-20.7434
46661	F2442-0344	ph5	-29.6458	-31.3826	-30.5142	-31.3826				12874	F6523-3627	ph5	-20.743	-20.5819	-20.6624	-20.743
24159	F6564-8948	ph5	-30.0036	-31.3807	-30.6921	-31.3807				8814	F6564-2370	ph5	-18.6612	-20.7339	-19.6976	-20.7339
36	F6540-0467	ph5	-18.0511	-31.3806	-24.7158	-31.3806				56206	F1510-0072	ph7	-20.7333	-19.0411	-19.8872	-20.7333
28785	F1664-0034	ph5	-31.3795	-20.2684	-25.8239	-31.3795				17628	F6438-3166	ph5	-19.0417	-20.7322	-19.8869	-20.7322
47969	F2784-0305	ph5	-26.7334	-31.3773	-29.0554	-31.3773				34860	F0643-0190	ph5	-20.7282	-19.7257	-20.2269	-20.7282
41503	F5291-0046	ph5	-31.3728	-28.0257	-29.6992	-31.3728				24803	F6448-0704	ph5	-16.3997	-20.728	-18.5638	-20.728
15043	F6480-2396	ph5	-30.8984	-31.3726	-31.1355	-31.3726				50188	F1883-1639	ph5	-20.7279	-20.5547	-20.6413	-20.7279
41842	F6474-8147	ph5	-29.015	-31.3709	-30.1929	-31.3709				15335	F6438-1316	ph5	-18.6869	-20.7265	-19.7067	-20.7265
53163	F6564-9003	ph7	-31.3685	-25.8444	-28.6064	-31.3685				56288	F5564-0137	ph7	-20.7249	-18.2076	-19.4663	-20.7249
42481	F6443-5667	ph5	-31.3671	-29.9119	-30.6395	-31.3671				7282	F6550-6808	ph5	-20.7229	-18.8743	-19.7986	-20.7229
32537	F2564-0193	ph5	-31.3534	-28.6231	-29.9883	-31.3534				55986	F2604-0229	ph7	-20.722	-19.8411	-20.2815	-20.722
6312	F6562-2354	ph5	-31.3523	-30.7459	-31.0491	-31.3523				31066	F1839-0021	ph5	-19.9988	-20.7218	-20.3603	-20.7218
1303	F6558-0449	ph5	-26.7614	-31.3508	-29.0561	-31.3508				30017	F6175-0523	ph5	-17.7542	-20.7217	-19.2379	-20.7217
52248	F6495-4986	ph7	-31.2763	-31.3481	-31.3122	-31.3481				7923	F6529-2343	ph5	-18.9841	-20.7215	-19.8528	-20.7215
14983	F6448-1223	ph5	-31.3401	-26.9013	-29.1207	-31.3401				48524	F6403-0853	ph5	-20.7208	-18.7744	-19.7476	-20.7208
21993	F6446-1254	ph5	-31.3401	-23.674	-27.5071	-31.3401				25098	F6436-1453	ph5	-20.7207	-19.7847	-20.2527	-20.7207
13279	F6258-1169	ph5	-31.3374	-26.2252	-28.7813	-31.3374				54800	F6495-4063	ph7	-20.7184	-15.5327	-18.1256	-20.7184
43334	F2246-0082	ph5	-31.336	-31.1278	-31.2319	-31.336				20926	F5075-4110	ph5	-20.7173	-19.1253	-19.9213	-20.7173
22207	F6514-3757	ph5	-26.7707	-31.3342	-29.0524	-31.3342				38749	F6284-0507	ph5	-17.6958	-20.717	-19.2064	-20.717
39265	F6252-3272	ph5	-31.33	-28.4812	-29.9056	-31.33				47511	F0007-1018	ph5	-20.7137	-20.1707	-20.4422	-20.7137
32950	F2976-0652	ph5	-31.326	-30.9391	-31.1326	-31.326				34857	F2580-0181	ph5	-20.7132	-20.1378	-20.4255	-20.7132
28655	F6456-0149	ph5	-21.9719	-31.3258	-26.6488	-31.3258				20137	F6436-1158	ph5	-20.7119	-18.8959	-19.8039	-20.7119
29531	F6252-4128	ph5	-31.1491	-31.324	-31.2365	-31.324				11812	F6438-0823	ph5	-20.7119	-19.6741	-20.193	-20.7119
7188	F6523-4428	ph5	-31.3232	-22.1522	-26.7377	-31.3232				28664	F6221-0117	ph5	-20.3681	-20.7117	-20.5399	-20.7117
5315	F6559-6790	ph5	-31.3186	-19.372	-25.3453	-31.3186				17369	F2580-2091	ph5	-18.8712	-20.7111	-19.7911	-20.7111
53414	F6446-0096	ph7	-31.3168	-26.1342	-28.7255	-31.3168				10772	F6438-3509	ph5	-20.7099	-19.5661	-20.138	-20.7099
25640	F6258-1354	ph5	-27.8158	-31.3152	-29.5655	-31.3152				11518	F6465-0042	ph5	-20.7076	-20.5248	-20.6162	-20.7076
17420	F3276-0019	ph5	-31.3104	-23.7541	-27.5323	-31.3104				1977	F6523-3818	ph5	-20.7072	-20.096	-20.4016	-20.7072
9447	F6561-8663	ph5	-25.273	-31.309	-28.291	-31.309				48323	F2442-0572	ph5	-15.9061	-20.7059	-18.306	-20.7059
8863	F6211-0332	ph5	-28.1072	-31.3073	-29.7072	-31.3073				23932	F6479-4355	ph5	-19.466	-20.7051	-20.0855	-20.7051
37038	F3408-0014	ph5	-25.4699	-31.3045	-28.3872	-31.3045				50183	F5860-4273	ph5	-20.7044	-20.4177	-20.5611	-20.7044
34864	F2262-0613	ph5	-25.4164	-31.302	-28.3592	-31.302				6793	F6513-3790	ph5	-19.75	-20.7041	-20.227	-20.7041
12990	F6438-3796	ph5	-31.2989	-31.0628	-31.1809	-31.2989				6512	F6524-1081	ph5	-19.4232	-20.7033	-20.0633	-20.7033
2307	F6523-0626	ph5	-31.2984	-19.1195	-25.2089	-31.2984				10689	F6438-3178	ph5	-20.6993	-19.5746	-20.137	-20.6993
10039	F6451-0059	ph5	-22.8609	-31.2973	-27.0791	-31.2973				37083	F5098-0644	ph5	-20.6958	-19.9104	-20.3031	-20.6958
44522	F2416-0880	ph5	-31.296	-28.2039	-29.75	-31.296				38347	F3371-0685	ph5	-20.6923	-18.8266	-19.7595	-20.6923
39539	F6412-1251	ph5	-28.5321	-31.2942	-29.9131	-31.2942				45865	F6443-5773	ph5	-18.2625	-20.6915	-19.477	-20.6915
33787	F2784-0006	ph5	-24.2324	-31.2853	-27.7588	-31.2853				19113	F6057-0108	ph5	-19.5615	-20.6913	-20.1264	-20.6913
29169	F6438-3476	ph5	-21.7742	-31.279	-26.5266	-31.279				34111	F6560-1430	ph5	-20.6912	-20.0195	-20.3553	-20.6912
25604	F6559-0049	ph5	-31.279	-28.967	-30.123	-31.279				44172	F2269-0557	ph5	-20.6868	-20.365	-20.5259	-20.6868
28452	F2024-1696	ph5	-30.0242	-31.2762	-30.6502	-31.2762				34144	F6524-2752	ph5	-18.5228	-20.6866	-19.6047	-20.6866
24235	F3406-6775	ph5	-31.2718	-19.772	-25.5219	-31.2718				9971	F6559-0016	ph5	-20.6843	-18.3396	-19.5119	-20.6843
14739	F5558-0052	ph5	-31.2694	-30.3992	-30.8343	-31.2694				33655	F2257-0125	ph5	-18.9132	-20.6842	-19.7987	-20.6842
44286	F5564-0029	ph5	-25.4609	-31.267	-28.3639	-31.267				24804	F6448-0786	ph5	-17.5474	-20.6837	-19.1155	-20.6837
23420	F2874-0109	ph5	-30.7516	-31.2642	-31.0079	-31.2642				11088	F6475-1231	ph5	-19.2904	-20.6833	-19.9868	-20.6833
24840	F6523-4463	ph5	-22.8839	-31.2637	-27.0738	-31.2637				37154	F6523-2256	ph5	-20.683	-17.7795	-19.2313	-20.683
50128	F3406-0626	ph5	-31.2583	-31.2161	-31.2372	-31.2583				15043	F6480-2396	ph5	-19.1035	-20.6791	-19.8913	-20.6791
8942	F6550-4690	ph5	-31.2362	-31.2574	-31.2468	-31.2574				23326	F6255-0261	ph5	-20.679	-18.5961	-19.6376	-20.679
32310	F6424-0166	ph5	-31.257	-26.1718	-28.7144	-31.257				7695	F6438-3257	ph5	-18.5089	-20.6776	-19.5932	-20.6776
33898	F6469-2425	ph5	-31.2543	-30.2611	-30.7577	-31.2543				19339	F6473-8744	ph5	-20.6772	-20.2323	-20.4547	-20.6772
31890	F5448-0061	ph5	-31.2507	-23.5809	-27.4158	-31.2507				36546	F5833-5604	ph5	-20.6744	-18.1799	-19.4272	-20.6744
30062	F5558-0208	ph5	-22.1209	-31.2487	-26.6848	-31.2487				39776	F6064-5211	ph5	-19.8338	-20.6735	-20.2536	-20.6735
11251	F2947-0559	ph5	-27.83	-31.2487	-29.5393	-31.2487				1612	F6524-1135	ph5	-16.8283	-20.6718	-18.75	-20.6718
923	F6573-7368	ph5	-31.2483	-30.1833	-30.7158	-31.2483				37728	F5098-0971	ph5	-19.265	-20.6711	-19.968	-20.6711
32631	F6469-2370	ph5	-30.8714	-31.2438	-31.0576	-31.2438				35327	F6524-2755	ph5	-18.1881	-20.6704	-19.4293	-20.6704
857	F6564-2364	ph5	-29.8892	-31.2395	-30.5643	-31.2395				20585	F6438-2929	ph5	-18.0168	-20.6696	-19.3432	-20.6696
29693	F6443-1574	ph5	-31.2375	-22.1016	-26.6695	-31.2375				25116	F2073-0333	ph5	-20.6675	-18.8274	-19.7474	-20.6675
14532	F6438-0815	ph5	-31.1811	-31.2342	-31.2076	-31.2342				54883	F2604-0455	ph7	-20.6648	-19.4737	-20.0693	-20.6648
38081	F2442-0107	ph5	-31.2332	-30.7893	-31.0113	-31.2332				6924	F6562-1958	ph5	-20.664	-17.8332	-19.2486	-20.664
26222	F6471-7270	ph5	-31.2313	-20.6836	-25.9574	-31.2313				9480	F6523-3996	ph5	-18.4093	-20.6637	-19.5365	-20.6637
53476	F6570-2748	ph7	-31.2272	-24.5924	-27.9098	-31.2272				54104	F6259-0523	ph7	-16.9104	-20.6634	-18.7869	-20.6634
7457	F6482-8129	ph5	-31.2245	-25.7983	-28.5114	-31.2245				21054	F6125-2290	ph5	-19.6228	-20.6622	-20.1425	-20.6622
26641	F6559-0738	ph5	-31.2223	-22.8821	-27.0522	-31.2223				21869	F6473-8833	ph5	-19.964	-20.6599	-20.312	-20.6599
40825	F6436-2746	ph5	-25.8054	-31.2213	-28.5134	-31.2213				43702	F6469-2153	ph5	-20.6563	-19.506	-20.0811	-20.6563
17939	F6560-1322	ph5	-31.2208	-31.0226	-31.1217	-31.2208				48602	F2806-0252	ph5	-20.6559	-18.9677	-19.8118	-20.6559
25244	F6438-3621	ph5	-31.2195	-27.5896	-29.4046	-31.2195				42984	F0389-0004	ph5	-19.1494	-20.6524	-19.9009	-20.6524
36691	F6438-2231	ph5	-31.2183	-29.7139	-30.4661	-31.2183				14375	F2585-0317	ph5	-20.6521	-19.1788	-19.9154	-20.6521
56285	F6469-2165	ph7	-31.2122	-20.6316	-25.9219	-31.2122				20496	F5833-5799	ph5	-18.5315	-20.6516	-19.5916	-20.6516
31086	F6442-8480	ph5	-24.271	-31.2104	-27.7407	-31.2104				35358	F1105-0027	ph5	-18.5889	-20.6504	-19.6197	-20.6504
52938	F6524-0555	ph7	-25.7788	-31.2083	-28.4936	-31.2083				55863	F6495-4070	ph7	-17.1002	-20.648	-18.8741	-20.648
24708	F6524-0497	ph5	-31.2065	-28.2809	-29.7437	-31.2065				15640	F6475-2397	ph5	-20.6438	-18.397	-19.5204	-20.6438
14375	F2585-0317	ph5	-31.1975	-28.3608	-29.7792	-31.1975				6308	F6561-8340	ph5	-20.6425	-19.3135	-19.978	-20.6425
34577	F3375-2728	ph5	-31.1951	-25.5063	-28.3507	-31.1951				27570	F6438-3647	ph5	-20.6419	-16.8264	-18.7341	-20.6419
24168	F2442-0087	ph5	-31.1947	-30.9383	-31.0665	-31.1947				40926	F2724-0214	ph5	-18.4502	-20.641	-19.5456	-20.641
51066	F6550-6039	ph7	-31.1878	-25.3999	-28.2938	-31.1878				13177	F6524-1125	ph5	-20.6396	-19.4471	-20.0434	-20.6396
38438	F2600-0019	ph5	-31.1853	-24.4933	-27.8393	-31.1853				4866	F6514-1985	ph5	-18.501	-20.6396	-19.5703	-20.6396
8916	F6255-0103	ph5	-31.1802	-25.0897	-28.1349	-31.1802				27019	F6389-1138	ph5	-19.1251	-20.6382	-19.8817	-20.6382
24440	F2204-0554	ph5	-28.127	-31.1742	-29.6506	-31.1742				3124	F6562-2569	ph5	-20.6369	-20.0906	-20.3638	-20.6369
13160	F6438-3465	ph5	-27.312	-31.1686	-29.2403	-31.1686				5020	F6473-8832	ph5	-20.6367	-20.587	-20.6119	-20.6367
25137	F6475-0452	ph5	-31.1663	-26.7004	-28.9333	-31.1663				6658	F6514-7575	ph5	-17.7993	-20.6364	-19.2178	-20.6364
2999	F6565-4714	ph5	-20.3771	-31.1652	-25.7712	-31.1652				16760	F6495-5381	ph5	-15.845	-20.6358	-18.2404	-20.6358
20278	F5248-0038	ph5	-31.1641	-28.7834	-29.9738	-31.1641				42674	F2784-0637	ph5	-20.6358	-20.4337	-20.5347	-20.6358
45730	F6276-1429	ph5	-30.3937	-31.1641	-30.7789	-31.1641				47497	F6252-4135	ph5	-20.6347	-18.9479	-19.7913	-20.6347
36365	F6148-0352	ph5	-31.161	-30.4612	-30.8111	-31.161				38196	F5237-0051	ph5	-20.6336	-19.751	-20.1923	-20.6336
34296	F3406-5457	ph5	-31.1593	-31.1329	-31.1461	-31.1593				54153	F6438-0829	ph7	-20.6325	-17.6233	-19.1279	-20.6325
36787	F2580-0166	ph5	-31.1556	-21.9048	-26.5302	-31.1556				21289	F5857-0037	ph5	-20.6304	-18.1147	-19.3726	-20.6304
7265	F6474-0084	ph5	-29.8	-31.1469	-30.4735	-31.1469				36822	F5097-2746	ph5	-18.4452	-20.6279	-19.5366	-20.6279
36288	F3395-0235	ph5	-31.1457	-24.4659	-27.8058	-31.1457				19331	F6257-2934	ph5	-20.6275	-19.7978	-20.2126	-20.6275
47467	F2018-1136	ph5	-24.7469	-31.1392	-27.9431	-31.1392				12861	F6448-0815	ph5	-20.6255	-18.0822	-19.3538	-20.6255
27298	F6480-1463	ph5	-31.1338	-21.2532	-26.1935	-31.1338				21321	F2622-0100	ph5	-20.6255	-18.1507	-19.3881	-20.6255
47937	F2323-0673	ph5	-30.7477	-31.1328	-30.9402	-31.1328				20942	F6443-8331	ph5	-18.5786	-20.6226	-19.6006	-20.6226
1209	F6514-4283	ph5	-24.1316	-31.1325	-27.632	-31.1325				47508	F3398-1779	ph5	-19.6989	-20.6172	-20.1581	-20.6172
37068	F0916-6756	ph5	-26.9106	-31.1316	-29.0211	-31.1316				16595	F6523-3898	ph5	-20.6138	-20.4846	-20.5492	-20.6138
19851	F6438-0669	ph5	-30.9943	-31.1306	-31.0625	-31.1306				46668	F0317-0195	ph5	-20.2386	-20.6133	-20.426	-20.6133
30877	F6149-0102	ph5	-31.1304	-22.4749	-26.8027	-31.1304				43225	F5607-0003	ph5	-20.6129	-20.3731	-20.493	-20.6129
18293	F6363-0869	ph5	-31.1299	-28.7548	-29.9423	-31.1299				28914	F6495-5330	ph5	-20.6084	-16.3007	-18.4546	-20.6084
28172	F6363-0049	ph5	-31.129	-28.6213	-29.8752	-31.129				7344	F6524-0533	ph5	-20.2855	-20.6049	-20.4452	-20.6049
37989	F2236-0373	ph5	-25.7056	-31.1283	-28.4169	-31.1283				59459	F5559-0023	ph9	-20.6046	-17.8182	-19.2114	-20.6046
11432	F6550-6633	ph5	-31.1283	-30.5411	-30.8347	-31.1283				25072	F6469-1714	ph5	-19.0275	-20.6044	-19.816	-20.6044
8679	F6514-4367	ph5	-29.1618	-31.127	-30.1444	-31.127				14482	F6438-0802	ph5	-17.9412	-20.6014	-19.2713	-20.6014
3922	F6473-9218	ph5	-30.8083	-31.1269	-30.9676	-31.1269				7266	F6475-0775	ph5	-20.6014	-20.0107	-20.306	-20.6014
37483	F6560-8145	ph5	-31.1241	-25.3282	-28.2262	-31.1241				14533	F6438-3063	ph5	-20.6001	-18.4935	-19.5468	-20.6001
2633	F6480-2537	ph5	-31.1192	-31.1236	-31.1214	-31.1236				12726	F6514-4420	ph5	-20.5999	-18.3627	-19.4813	-20.5999
50819	F6523-4465	ph7	-31.1228	-30.2077	-30.6653	-31.1228				48846	F2638-0291	ph5	-20.5978	-19.0058	-19.8018	-20.5978
43731	F6548-0614	ph5	-24.297	-31.1142	-27.7056	-31.1142				16625	F6438-3189	ph5	-20.5325	-20.5976	-20.565	-20.5976
15687	F6438-2912	ph5	-31.1067	-30.7704	-30.9386	-31.1067				28051	F6235-0032	ph5	-20.5955	-18.551	-19.5732	-20.5955
17311	F5865-0305	ph5	-31.1059	-30.9644	-31.0351	-31.1059				50095	F3407-3202	ph5	-20.5945	-20.2132	-20.4039	-20.5945
18197	F6259-1235	ph5	-24.4546	-31.1024	-27.7785	-31.1024				29560	F6564-2466	ph5	-17.2838	-20.5939	-18.9388	-20.5939
41109	F5088-0268	ph5	-31.0935	-30.6483	-30.8709	-31.0935				26091	F6439-5543	ph5	-20.5905	-19.6159	-20.1032	-20.5905
52316	F6495-5858	ph7	-30.9354	-31.0929	-31.0141	-31.0929				17323	F6438-2915	ph5	-20.5894	-20.0536	-20.3215	-20.5894
24115	F6475-7018	ph5	-31.0902	-23.0244	-27.0573	-31.0902				7884	F6475-1118	ph5	-16.9048	-20.5881	-18.7464	-20.5881
42261	F6125-1330	ph5	-31.0881	-28.6795	-29.8838	-31.0881				54252	F5558-0032	ph7	-20.587	-19.3493	-19.9681	-20.587
51170	F6550-6019	ph7	-31.0876	-29.8135	-30.4506	-31.0876				3577	F6471-5535	ph5	-20.4433	-20.5863	-20.5148	-20.5863
11221	F6550-4649	ph5	-31.0858	-31.0685	-31.0771	-31.0858				14779	F5053-0049	ph5	-20.5847	-16.4764	-18.5306	-20.5847
19613	F2073-0032	ph5	-31.0854	-24.0174	-27.5514	-31.0854				44595	F5258-0090	ph5	-20.5843	-15.9748	-18.2796	-20.5843
15336	F6438-1318	ph5	-31.0828	-23.2473	-27.1651	-31.0828				42693	F2202-0077	ph5	-19.383	-20.5843	-19.9836	-20.5843
24825	F6495-5749	ph5	-31.0812	-24.4934	-27.7873	-31.0812				41658	F0453-0211	ph5	-20.5809	-19.3644	-19.9727	-20.5809
6834	F6474-0064	ph5	-26.0458	-31.0811	-28.5635	-31.0811				28449	F6469-1784	ph5	-20.5789	-18.4939	-19.5364	-20.5789
49685	F2320-0316	ph5	-31.0775	-26.8807	-28.9791	-31.0775				29378	F1839-0010	ph5	-17.0015	-20.576	-18.7888	-20.576
23724	F6559-0610	ph5	-31.0736	-26.1504	-28.612	-31.0736				521	F6524-0529	ph5	-19.6814	-20.5752	-20.1283	-20.5752
11673	F6480-1506	ph5	-24.6155	-31.0706	-27.843	-31.0706				47711	F6443-5569	ph5	-20.5751	-19.3877	-19.9814	-20.5751
4258	F6480-5976	ph5	-28.0744	-31.0703	-29.5723	-31.0703				4281	F6438-0869	ph5	-17.8256	-20.5717	-19.1987	-20.5717
21869	F6473-8833	ph5	-31.0703	-31.0176	-31.044	-31.0703				6160	F6562-2658	ph5	-15.9792	-20.5714	-18.2753	-20.5714
41532	F6199-0429	ph5	-29.9572	-31.0696	-30.5134	-31.0696				22702	F6473-8689	ph5	-17.3707	-20.5709	-18.9708	-20.5709
43292	F3406-8297	ph5	-31.0655	-22.5819	-26.8237	-31.0655				20802	F6559-1839	ph5	-20.5699	-19.826	-20.198	-20.5699
40106	F6443-5740	ph5	-31.0605	-28.181	-29.6208	-31.0605				26889	F2482-0241	ph5	-16.8002	-20.5691	-18.6847	-20.5691
34780	F6230-0260	ph5	-31.0604	-30.8516	-30.956	-31.0604				42778	F5729-0085	ph5	-20.5638	-17.1798	-18.8718	-20.5638
31083	F6496-3205	ph5	-28.1442	-31.0597	-29.602	-31.0597				13720	F6475-1172	ph5	-20.5628	-19.0628	-19.8128	-20.5628
44144	F3375-2769	ph5	-30.5682	-31.059	-30.8136	-31.059				10519	F6523-3632	ph5	-20.0375	-20.56	-20.2987	-20.56
30630	F6560-8176	ph5	-31.0573	-27.0058	-29.0316	-31.0573				21526	F2743-0315	ph5	-20.5568	-20.553	-20.5549	-20.5568
11524	F6479-2504	ph5	-30.8751	-31.0512	-30.9631	-31.0512				6312	F6562-2354	ph5	-20.234	-20.5566	-20.3953	-20.5566
33575	F6411-2022	ph5	-27.33	-31.0505	-29.1903	-31.0505				19296	F6475-5752	ph5	-20.5562	-20.3599	-20.458	-20.5562
22444	F2604-0523	ph5	-31.0498	-29.6099	-30.3298	-31.0498				48618	F6363-0866	ph5	-20.556	-19.5283	-20.0422	-20.556
55368	F6252-3297	ph7	-31.0442	-27.8515	-29.4478	-31.0442				37789	F5098-0710	ph5	-20.2164	-20.5496	-20.383	-20.5496
1494	F6556-2708	ph5	-26.885	-31.0401	-28.9625	-31.0401				24361	F6514-3803	ph5	-20.5487	-19.16	-19.8543	-20.5487
41727	F3382-5513	ph5	-31.034	-30.7661	-30.9	-31.034				40198	F6474-3287	ph5	-20.5465	-18.8569	-19.7017	-20.5465
36438	F6514-3807	ph5	-31.0327	-27.0344	-29.0335	-31.0327				30675	F6495-5500	ph5	-20.5461	-19.3096	-19.9279	-20.5461
19646	F6514-4501	ph5	-31.032	-29.393	-30.2125	-31.032				49653	F2252-0299	ph5	-19.1619	-20.5461	-19.854	-20.5461
26231	F6438-3620	ph5	-23.3783	-31.0318	-27.205	-31.0318				19043	F6514-4384	ph5	-20.1196	-20.5412	-20.3304	-20.5412
21861	F6524-0518	ph5	-31.0318	-28.9823	-30.007	-31.0318				51348	F6514-1875	ph7	-20.5386	-18.9289	-19.7337	-20.5386
25605	F6571-0659	ph5	-25.3846	-31.0303	-28.2075	-31.0303				22672	F6560-5825	ph5	-20.5363	-20.4619	-20.4991	-20.5363
30776	F6411-1921	ph5	-31.0293	-25.6114	-28.3203	-31.0293				52202	F6480-0705	ph7	-20.5355	-17.5871	-19.0613	-20.5355
54438	F6430-0194	ph7	-30.9584	-31.029	-30.9937	-31.029				37586	F5558-0407	ph5	-20.5341	-20.0627	-20.2984	-20.5341
47566	F3072-0063	ph5	-31.0251	-29.9478	-30.4865	-31.0251				3007	F6480-6123	ph5	-20.5335	-19.2842	-19.9089	-20.5335
9219	F6445-7260	ph5	-31.0239	-30.7068	-30.8653	-31.0239				43867	F2269-0268	ph5	-20.4173	-20.5332	-20.4752	-20.5332
21303	F6444-0767	ph5	-24.6016	-31.0228	-27.8122	-31.0228				32234	F6222-0470	ph5	-20.531	-19.8325	-20.1817	-20.531
36920	F5097-1205	ph5	-28.9854	-31.0143	-29.9999	-31.0143				28056	F6438-3174	ph5	-20.5297	-19.6626	-20.0961	-20.5297
34019	F6412-1365	ph5	-30.9925	-31.0115	-31.002	-31.0115				31478	F0608-0882	ph5	-20.5275	-19.6493	-20.0884	-20.5275
11442	F6412-1507	ph5	-31.0086	-29.6872	-30.3479	-31.0086				9394	F6445-7222	ph5	-18.9206	-20.526	-19.7233	-20.526
15167	F2202-1264	ph5	-31.0083	-29.2392	-30.1238	-31.0083				12419	F6564-8289	ph5	-20.4405	-20.5258	-20.4831	-20.5258
54593	F6456-1266	ph7	-24.3331	-31.0071	-27.6701	-31.0071				35820	F5607-0006	ph5	-20.5244	-20.384	-20.4542	-20.5244
25117	F2202-1155	ph5	-31.0066	-30.3842	-30.6954	-31.0066				17434	F6438-2918	ph5	-20.5241	-19.5107	-20.0174	-20.5241
37541	F6439-0912	ph5	-20.9548	-31.0048	-25.9798	-31.0048				29313	F6230-0042	ph5	-17.2318	-20.5226	-18.8772	-20.5226
17732	F6495-5610	ph5	-31.0042	-28.9873	-29.9957	-31.0042				42091	F6445-0149	ph5	-19.4534	-20.5218	-19.9876	-20.5218
6289	F6523-3692	ph5	-30.9552	-31.0007	-30.9779	-31.0007				6813	F6473-4064	ph5	-20.2695	-20.5207	-20.3951	-20.5207
3661	F6507-5294	ph5	-21.1799	-31.0004	-26.0901	-31.0004				26052	F6524-4910	ph5	-20.211	-20.5202	-20.3656	-20.5202
22410	F3398-5050	ph5	-24.1834	-30.9986	-27.591	-30.9986				28999	F6296-0158	ph5	-19.0566	-20.5195	-19.788	-20.5195
54719	F6363-0799	ph7	-20.5108	-30.9969	-25.7539	-30.9969				12892	F6295-0058	ph5	-17.7811	-20.5187	-19.1499	-20.5187
37325	F2373-0699	ph5	-29.6434	-30.9968	-30.3201	-30.9968				36457	F5098-0990	ph5	-20.5178	-19.8321	-20.175	-20.5178
6373	F6514-4523	ph5	-30.9965	-25.6976	-28.3471	-30.9965				15787	F6360-9268	ph5	-20.5117	-18.6177	-19.5647	-20.5117
10247	F6438-3532	ph5	-30.9965	-28.7666	-29.8815	-30.9965				40001	F3407-4355	ph5	-18.9692	-20.5093	-19.7392	-20.5093
21564	F6550-4450	ph5	-30.9964	-26.5644	-28.7804	-30.9964				11964	F6475-4454	ph5	-14.154	-20.5047	-17.3293	-20.5047
10500	F6465-0092	ph5	-30.9949	-25.9987	-28.4968	-30.9949				48431	F2722-0158	ph5	-20.5014	-20.22	-20.3607	-20.5014
16579	F6108-0193	ph5	-30.993	-23.9836	-27.4883	-30.993				16803	F6475-5172	ph5	-17.3805	-20.5	-18.9403	-20.5
53674	F5600-0403	ph7	-30.9917	-29.7111	-30.3514	-30.9917				34402	F2784-0039	ph5	-20.4984	-18.1049	-19.3016	-20.4984
36992	F6559-0426	ph5	-22.6361	-30.9908	-26.8135	-30.9908				32062	F6349-0460	ph5	-20.4982	-19.1173	-19.8078	-20.4982
47881	F5461-0286	ph5	-24.2568	-30.9897	-27.6233	-30.9897				9799	F6473-6751	ph5	-18.959	-20.4978	-19.7284	-20.4978
19432	F2947-0667	ph5	-30.9886	-30.8509	-30.9198	-30.9886				50143	F3398-2321	ph5	-18.2561	-20.4967	-19.3764	-20.4967
47029	F2704-0481	ph5	-30.9879	-28.1564	-29.5721	-30.9879				36687	F5097-0829	ph5	-19.1248	-20.4951	-19.81	-20.4951
36671	F2744-1236	ph5	-21.1504	-30.9877	-26.069	-30.9877				29291	F6529-2204	ph5	-19.8834	-20.4949	-20.1891	-20.4949
17348	F6108-0016	ph5	-30.7753	-30.9865	-30.8809	-30.9865				26204	F5382-0327	ph5	-17.11	-20.4927	-18.8014	-20.4927
6105	F6559-0804	ph5	-27.7744	-30.9858	-29.3801	-30.9858				47387	F6240-6626	ph5	-19.9386	-20.4918	-20.2152	-20.4918
47711	F6443-5569	ph5	-27.1403	-30.9834	-29.0618	-30.9834				7319	F6571-0051	ph5	-17.499	-20.4917	-18.9954	-20.4917
17912	F2199-0369	ph5	-30.9832	-26.6177	-28.8005	-30.9832				29329	F5791-2226	ph5	-20.491	-18.7301	-19.6106	-20.491
49080	F1872-0272	ph5	-30.7007	-30.9807	-30.8407	-30.9807				3212	F6524-1656	ph5	-18.359	-20.4903	-19.4246	-20.4903
28270	F5791-2199	ph5	-30.6673	-30.9792	-30.8232	-30.9792				48807	F5114-0059	ph5	-18.8928	-20.4879	-19.6904	-20.4879
20038	F6104-0238	ph5	-30.9747	-30.9668	-30.9707	-30.9747				54475	F6247-1864	ph7	-18.128	-20.4852	-19.3066	-20.4852
4988	F6472-8554	ph5	-25.1273	-30.9744	-28.0508	-30.9744				49819	F1264-2046	ph5	-20.4847	-18.5739	-19.5293	-20.4847
4794	F6514-4465	ph5	-30.9732	-29.5189	-30.2461	-30.9732				32910	F6562-5398	ph5	-20.1782	-20.481	-20.3296	-20.481
41630	F6436-2617	ph5	-18.7814	-30.9677	-24.8745	-30.9677				10770	F6438-0826	ph5	-18.2119	-20.4809	-19.3464	-20.4809
35849	F1608-0778	ph5	-23.6606	-30.9649	-27.3127	-30.9649				42040	F2224-0220	ph5	-20.4808	-18.3859	-19.4333	-20.4808
25160	F6257-2600	ph5	-29.8541	-30.9602	-30.4071	-30.9602				24966	F6495-5551	ph5	-18.9827	-20.4785	-19.7306	-20.4785
2206	F6479-4053	ph5	-30.9589	-24.0482	-27.5035	-30.9589				37029	F6514-3800	ph5	-20.4776	-19.4285	-19.953	-20.4776
37368	F2862-0431	ph5	-30.9558	-28.1007	-29.5282	-30.9558				11586	F6257-4808	ph5	-20.476	-17.6996	-19.0878	-20.476
42791	F5527-0841	ph5	-21.4205	-30.9551	-26.1878	-30.9551				7664	F6564-2516	ph5	-18.6214	-20.4757	-19.5486	-20.4757
23355	F5088-0981	ph5	-21.8585	-30.9549	-26.4067	-30.9549				48885	F6443-5786	ph5	-20.4718	-19.2697	-19.8708	-20.4718
27447	F6495-5620	ph5	-30.953	-26.7778	-28.8654	-30.953				43180	F3367-0071	ph5	-20.4714	-20.3608	-20.4161	-20.4714
11413	F6199-0179	ph5	-25.5874	-30.9527	-28.2701	-30.9527				18541	F6367-0061	ph5	-20.4652	-20.1856	-20.3254	-20.4652
10521	F6529-2315	ph5	-30.9518	-26.7171	-28.8345	-30.9518				25179	F6262-1279	ph5	-20.1523	-20.4622	-20.3073	-20.4622
14711	F6125-3756	ph5	-26.5672	-30.951	-28.7591	-30.951				9815	F6524-0443	ph5	-20.4615	-18.9994	-19.7304	-20.4615
25380	F6495-4556	ph5	-27.566	-30.9507	-29.2584	-30.9507				39173	F6570-2623	ph5	-17.8553	-20.4604	-19.1578	-20.4604
2559	F6550-6854	ph5	-24.2594	-30.9488	-27.6041	-30.9488				35348	F6363-0008	ph5	-20.3126	-20.4586	-20.3856	-20.4586
6456	F6255-0230	ph5	-30.9458	-30.1987	-30.5723	-30.9458				5789	F6562-2463	ph5	-19.2331	-20.4586	-19.8458	-20.4586
25896	F6477-3381	ph5	-21.864	-30.9454	-26.4047	-30.9454				8883	F6438-1248	ph5	-17.829	-20.458	-19.1435	-20.458
7344	F6524-0533	ph5	-30.9424	-29.5186	-30.2305	-30.9424				10839	F6550-6609	ph5	-18.5501	-20.4567	-19.5034	-20.4567
757	F6523-4306	ph5	-30.9399	-28.0691	-29.5045	-30.9399				48241	F6469-3259	ph5	-18.3156	-20.4561	-19.3859	-20.4561
18473	F5458-0010	ph5	-30.7248	-30.9396	-30.8322	-30.9396				14711	F6125-3756	ph5	-17.7326	-20.4554	-19.094	-20.4554
27460	F6469-2568	ph5	-30.9384	-29.2523	-30.0954	-30.9384				36976	F5264-0339	ph5	-20.4547	-19.238	-19.8464	-20.4547
25590	F6199-0050	ph5	-30.9358	-24.87	-27.9029	-30.9358				1756	F6559-0530	ph5	-20.4521	-18.6238	-19.538	-20.4521
52323	F2604-0500	ph7	-30.9356	-30.0028	-30.4692	-30.9356				26995	F6125-1766	ph5	-16.8618	-20.4497	-18.6558	-20.4497
2548	F6489-1749	ph5	-22.4462	-30.9348	-26.6905	-30.9348				8441	F6512-1676	ph5	-20.4492	-19.0401	-19.7447	-20.4492
12518	F6438-3677	ph5	-30.9294	-30.3977	-30.6635	-30.9294				14655	F6412-1248	ph5	-20.4464	-19.0541	-19.7502	-20.4464
19451	F6438-0671	ph5	-30.9286	-21.4027	-26.1656	-30.9286				24287	F6562-1980	ph5	-20.4455	-18.2646	-19.3551	-20.4455
36543	F3351-0345	ph5	-18.8619	-30.9277	-24.8948	-30.9277				41636	F0916-6754	ph5	-20.4454	-19.0584	-19.7519	-20.4454
26958	F2202-0017	ph5	-20.6012	-30.9269	-25.7641	-30.9269				46061	F5098-0216	ph5	-18.1226	-20.4452	-19.2839	-20.4452
42580	F2784-0521	ph5	-30.9215	-29.9767	-30.4491	-30.9215				8751	F6496-0899	ph5	-19.3145	-20.4452	-19.8798	-20.4452
19113	F6057-0108	ph5	-30.9167	-30.5213	-30.719	-30.9167				30852	F6495-4424	ph5	-20.4415	-19.6385	-20.04	-20.4415
18299	F6438-2448	ph5	-30.9147	-29.1966	-30.0557	-30.9147				39530	F6560-2484	ph5	-20.441	-19.7009	-20.0709	-20.441
6392	F6473-8806	ph5	-30.913	-30.8519	-30.8825	-30.913				18868	F6562-2530	ph5	-18.4716	-20.44	-19.4558	-20.44
11535	F6559-0005	ph5	-30.9128	-22.4069	-26.6598	-30.9128				39191	F6560-8102	ph5	-17.2037	-20.4373	-18.8205	-20.4373
42700	F5834-3179	ph5	-30.911	-24.1393	-27.5252	-30.911				32093	F6363-0817	ph5	-19.2504	-20.4366	-19.8435	-20.4366
1485	F6564-9359	ph5	-25.4048	-30.9095	-28.1571	-30.9095				43230	F2580-0178	ph5	-19.9052	-20.4346	-20.1699	-20.4346
27570	F6438-3647	ph5	-30.9069	-28.4503	-29.6786	-30.9069				36707	F2580-0543	ph5	-20.4336	-18.2782	-19.3559	-20.4336
6910	F6521-8307	ph5	-30.9063	-23.1592	-27.0327	-30.9063				32852	F2783-0594	ph5	-19.1081	-20.4322	-19.7701	-20.4322
32446	F2318-0115	ph5	-30.9058	-30.8909	-30.8984	-30.9058				40314	F6443-5682	ph5	-20.4318	-18.5162	-19.474	-20.4318
9191	F6514-1709	ph5	-28.4363	-30.9029	-29.6696	-30.9029				27087	F6436-2751	ph5	-20.4279	-15.5159	-17.9719	-20.4279
43743	F2722-0176	ph5	-28.8066	-30.9028	-29.8547	-30.9028				18057	F6524-5519	ph5	-18.3337	-20.4252	-19.3795	-20.4252
22191	F6245-4462	ph5	-30.9019	-25.3576	-28.1298	-30.9019				28403	F6296-0102	ph5	-19.9322	-20.425	-20.1786	-20.425
47759	F2204-0058	ph5	-24.8076	-30.9012	-27.8544	-30.9012				1006	F6473-4057	ph5	-18.1815	-20.4234	-19.3025	-20.4234
8561	F6524-1639	ph5	-30.2554	-30.8923	-30.5738	-30.8923				9300	F6438-3725	ph5	-20.4219	-19.6974	-20.0596	-20.4219
47184	F2638-0294	ph5	-23.4301	-30.8871	-27.1586	-30.8871				40807	F6514-3977	ph5	-20.4206	-18.3511	-19.3859	-20.4206
25061	F6178-4783	ph5	-24.7926	-30.8864	-27.8395	-30.8864				5788	F6555-0244	ph5	-20.4181	-19.9204	-20.1693	-20.4181
6682	F6482-3179	ph5	-27.5463	-30.8858	-29.216	-30.8858				6373	F6514-4523	ph5	-20.4181	-19.7357	-20.0769	-20.4181
34268	F3348-0560	ph5	-30.8818	-29.7024	-30.2921	-30.8818				7053	F6445-0467	ph5	-20.4166	-19.9521	-20.1843	-20.4166
52511	F2604-0521	ph7	-28.3314	-30.8785	-29.605	-30.8785				52606	F2791-0150	ph7	-19.3155	-20.4158	-19.8657	-20.4158
48198	F2703-0349	ph5	-30.8778	-26.7152	-28.7965	-30.8778				29324	F2202-1488	ph5	-20.4146	-19.4927	-19.9537	-20.4146
23589	F3260-0059	ph5	-30.4786	-30.8777	-30.6782	-30.8777				31880	F6514-8920	ph5	-20.4133	-18.2677	-19.3405	-20.4133
35811	F6200-4446	ph5	-25.4615	-30.8777	-28.1696	-30.8777				26414	F5075-4421	ph5	-19.9202	-20.4132	-20.1667	-20.4132
34011	F2784-0598	ph5	-30.8742	-30.446	-30.6601	-30.8742				36899	F6514-3826	ph5	-19.7834	-20.4105	-20.0969	-20.4105
26792	F6257-2859	ph5	-30.8731	-29.5449	-30.209	-30.8731				25216	F6473-2310	ph5	-16.0315	-20.4095	-18.2205	-20.4095
38871	F6367-0102	ph5	-25.2123	-30.8715	-28.0419	-30.8715				47951	F2204-0510	ph5	-20.0571	-20.4084	-20.2327	-20.4084
6159	F6562-2366	ph5	-30.87	-24.6851	-27.7776	-30.87				23945	F0920-6399	ph5	-20.4083	-20.2238	-20.316	-20.4083
48451	F6155-0214	ph5	-30.8629	-30.7464	-30.8046	-30.8629				7171	F6438-3416	ph5	-17.4712	-20.4053	-18.9383	-20.4053
41606	F6471-0744	ph5	-30.862	-30.7387	-30.8004	-30.862				17547	F6438-2917	ph5	-20.2481	-20.4021	-20.3251	-20.4021
4394	F6564-3325	ph5	-29.8613	-30.8581	-30.3597	-30.8581				29207	F6221-0032	ph5	-18.996	-20.4004	-19.6982	-20.4004
34111	F6560-1430	ph5	-30.858	-30.7038	-30.7809	-30.858				43955	F3098-1808	ph5	-20.3984	-18.8143	-19.6064	-20.3984
38061	F6497-2928	ph5	-22.0762	-30.854	-26.4651	-30.854				36365	F6148-0352	ph5	-19.018	-20.3965	-19.7073	-20.3965
30158	F6469-2400	ph5	-30.851	-26.3196	-28.5853	-30.851				32346	F5074-0118	ph5	-20.3965	-18.3888	-19.3926	-20.3965
53301	F6495-5749	ph7	-30.7423	-30.8506	-30.7964	-30.8506				47284	F6438-0560	ph5	-20.3944	-17.4882	-18.9413	-20.3944
40001	F3407-4355	ph5	-26.8501	-30.8502	-28.8502	-30.8502				1516	F6556-2653	ph5	-20.3933	-15.7957	-18.0945	-20.3933
19057	F2947-0647	ph5	-25.7138	-30.8488	-28.2813	-30.8488				14657	F6438-1234	ph5	-20.3921	-18.5257	-19.4589	-20.3921
54140	F6495-4424	ph7	-30.8445	-29.857	-30.3507	-30.8445				25762	F6524-1219	ph5	-20.392	-20.2804	-20.3362	-20.392
54885	F6495-5868	ph7	-30.8442	-16.3378	-23.591	-30.8442				18146	F6560-1332	ph5	-19.5901	-20.3917	-19.9909	-20.3917
38291	F6436-2135	ph5	-24.6673	-30.8437	-27.7555	-30.8437				13777	F6478-4441	ph5	-20.3912	-18.7438	-19.5675	-20.3912
44586	F2600-0033	ph5	-30.8101	-30.8398	-30.8249	-30.8398				43564	F3375-2773	ph5	-18.7363	-20.3875	-19.5619	-20.3875
46654	F6363-0231	ph5	-30.8395	-24.2993	-27.5694	-30.8395				30426	F6443-5488	ph5	-20.387	-18.6336	-19.5103	-20.387
38379	F6436-1200	ph5	-30.8361	-26.9823	-28.9092	-30.8361				23227	F6448-0528	ph5	-20.3862	-19.8173	-20.1018	-20.3862
28982	F6475-0777	ph5	-27.2435	-30.8319	-29.0377	-30.8319				54844	F6559-1184	ph7	-20.3844	-18.7841	-19.5843	-20.3844
16760	F6495-5381	ph5	-30.8267	-30.6181	-30.7224	-30.8267				2032	F6559-0421	ph5	-20.3836	-19.2441	-19.8139	-20.3836
37306	F6514-4082	ph5	-26.5287	-30.8266	-28.6776	-30.8266				17486	F6495-4986	ph5	-20.3832	-17.3715	-18.8773	-20.3832
55863	F6495-4070	ph7	-30.8259	-30.4622	-30.644	-30.8259				27300	F6495-5491	ph5	-20.3826	-16.8962	-18.6394	-20.3826
54147	F6235-0150	ph7	-15.9472	-30.8252	-23.3862	-30.8252				17367	F2397-0129	ph5	-18.6179	-20.3817	-19.4998	-20.3817
29417	F5591-1421	ph5	-30.823	-26.5265	-28.6747	-30.823				27655	F6514-4601	ph5	-20.3794	-19.1477	-19.7636	-20.3794
16336	F6523-3774	ph5	-30.8177	-26.0083	-28.413	-30.8177				39445	F6436-1517	ph5	-20.3774	-17.1986	-18.788	-20.3774
10018	F5857-6540	ph5	-30.8177	-28.4114	-29.6145	-30.8177				15743	F6475-2124	ph5	-16.598	-20.3773	-18.4876	-20.3773
13820	F6448-1736	ph5	-25.9643	-30.8168	-28.3905	-30.8168				46293	F1813-0064	ph5	-18.6733	-20.3773	-19.5253	-20.3773
25095	F6351-0076	ph5	-20.7081	-30.8168	-25.7624	-30.8168				38288	F5237-0060	ph5	-20.3765	-17.5822	-18.9793	-20.3765
7619	F6524-1730	ph5	-23.1281	-30.8152	-26.9716	-30.8152				49681	F3411-8578	ph5	-19.1653	-20.3742	-19.7698	-20.3742
30945	F2318-0032	ph5	-29.9212	-30.8144	-30.3678	-30.8144				20683	F5868-0483	ph5	-20.3716	-19.4572	-19.9144	-20.3716
28568	F6438-3056	ph5	-29.8678	-30.8133	-30.3405	-30.8133				12096	F6523-3738	ph5	-20.3705	-18.4084	-19.3895	-20.3705
39062	F5098-0610	ph5	-29.0466	-30.8082	-29.9274	-30.8082				30288	F2442-0730	ph5	-20.0672	-20.3703	-20.2188	-20.3703
11406	F2543-0500	ph5	-30.8058	-21.3476	-26.0767	-30.8058				19318	F2622-0111	ph5	-18.8625	-20.3685	-19.6155	-20.3685
46680	F6443-5645	ph5	-30.8057	-25.4098	-28.1077	-30.8057				17189	F5075-4792	ph5	-20.3675	-19.6944	-20.031	-20.3675
15195	F2580-2028	ph5	-30.8005	-30.3221	-30.5613	-30.8005				32871	F6414-1128	ph5	-20.3638	-19.5542	-19.959	-20.3638
17640	F6523-3715	ph5	-26.7555	-30.7989	-28.7772	-30.7989				27164	F6178-3545	ph5	-19.0148	-20.3609	-19.6879	-20.3609
21556	F6475-5469	ph5	-30.7956	-30.0459	-30.4207	-30.7956				47391	F1787-0384	ph5	-18.6171	-20.3583	-19.4877	-20.3583
35414	F5448-0387	ph5	-30.7951	-29.6581	-30.2266	-30.7951				40511	F5532-0088	ph5	-20.3565	-18.8185	-19.5875	-20.3565
39986	F6548-0679	ph5	-24.4345	-30.795	-27.6148	-30.795				50947	F6411-4874	ph7	-20.1884	-20.3561	-20.2723	-20.3561
39090	F6514-3947	ph5	-30.7934	-25.6111	-28.2022	-30.7934				32148	F6549-2629	ph5	-20.1783	-20.3547	-20.2665	-20.3547
10849	F2599-0109	ph5	-30.7896	-26.6801	-28.7348	-30.7896				43741	F6469-1685	ph5	-20.3546	-19.8717	-20.1131	-20.3546
19264	F6573-7501	ph5	-30.788	-30.66	-30.724	-30.788				25886	F5834-1574	ph5	-19.7997	-20.3536	-20.0766	-20.3536
16343	F5607-0038	ph5	-30.7864	-29.4032	-30.0948	-30.7864				36886	F2416-0101	ph5	-19.618	-20.3511	-19.9846	-20.3511
44623	F2738-0222	ph5	-27.7385	-30.7856	-29.262	-30.7856				23745	F6482-5319	ph5	-19.8495	-20.3498	-20.0996	-20.3498
45777	F2024-0927	ph5	-30.4549	-30.7855	-30.6202	-30.7855				25449	F6556-2683	ph5	-20.3471	-19.181	-19.764	-20.3471
22646	F2775-2361	ph5	-30.7829	-19.8737	-25.3283	-30.7829				48995	F2269-0430	ph5	-20.3428	-20.2937	-20.3182	-20.3428
4551	F6573-4345	ph5	-30.7823	-30.5662	-30.6743	-30.7823				6564	F6573-4373	ph5	-15.7434	-20.3399	-18.0416	-20.3399
56294	F5564-0063	ph7	-30.7786	-21.0285	-25.9036	-30.7786				20209	F6550-6593	ph5	-18.6342	-20.3396	-19.4869	-20.3396
43496	F6155-0007	ph5	-30.778	-26.2099	-28.4939	-30.778				33934	F3367-0045	ph5	-20.337	-19.2587	-19.7979	-20.337
43230	F2580-0178	ph5	-24.1954	-30.7771	-27.4862	-30.7771				55060	F6222-0779	ph7	-20.3368	-17.7556	-19.0462	-20.3368
8110	F2684-0001	ph5	-24.0822	-30.7763	-27.4293	-30.7763				17714	F6125-2447	ph5	-15.1071	-20.3366	-17.7218	-20.3366
35059	F2580-0520	ph5	-30.7761	-21.74	-26.2581	-30.7761				46475	F2708-0152	ph5	-20.3364	-19.9764	-20.1564	-20.3364
30856	F6573-0252	ph5	-30.775	-27.279	-29.027	-30.775				26669	F2202-1333	ph5	-19.5114	-20.3347	-19.923	-20.3347
39657	F3406-8269	ph5	-30.7744	-28.0907	-29.4325	-30.7744				48336	F1883-1291	ph5	-20.3337	-16.3854	-18.3595	-20.3337
12305	F2073-0069	ph5	-23.4874	-30.7722	-27.1298	-30.7722				9615	F2167-1123	ph5	-20.3302	-19.7396	-20.0349	-20.3302
1059	F6514-1641	ph5	-30.7716	-28.7764	-29.774	-30.7716				31618	F5014-0538	ph5	-20.1136	-20.3298	-20.2217	-20.3298
48840	F3398-5085	ph5	-25.421	-30.7712	-28.0961	-30.7712				44356	F2865-0363	ph5	-20.3296	-17.9076	-19.1186	-20.3296
13690	F6438-3428	ph5	-20.7839	-30.7705	-25.7772	-30.7705				41660	F2724-0171	ph5	-20.3283	-17.8485	-19.0884	-20.3283
2723	F6485-0383	ph5	-26.197	-30.768	-28.4825	-30.768				18362	F6523-3984	ph5	-17.5663	-20.3257	-18.946	-20.3257
32172	F6125-0177	ph5	-25.6187	-30.7677	-28.1932	-30.7677				16398	F6560-1435	ph5	-19.9882	-20.3241	-20.1562	-20.3241
17766	F6525-1353	ph5	-30.7673	-28.7248	-29.746	-30.7673				28510	F6262-1417	ph5	-19.34	-20.3218	-19.8309	-20.3218
5580	F6497-2907	ph5	-30.7672	-22.6179	-26.6926	-30.7672				54702	F5238-0025	ph7	-19.3091	-20.3155	-19.8123	-20.3155
60929	F3409-0027	ph9	-30.7652	-23.8052	-27.2852	-30.7652				33483	F5607-0112	ph5	-18.736	-20.3153	-19.5257	-20.3153
35099	F6036-0535	ph5	-22.3541	-30.7645	-26.5593	-30.7645				1751	F6523-3927	ph5	-20.0971	-20.3141	-20.2056	-20.3141
40463	F6443-1583	ph5	-23.3651	-30.756	-27.0605	-30.756				43138	F6443-5713	ph5	-20.3112	-17.1562	-18.7337	-20.3112
38927	F5098-0213	ph5	-30.6981	-30.7555	-30.7268	-30.7555				3450	F6524-0570	ph5	-20.3108	-17.8673	-19.089	-20.3108
43609	F6041-0013	ph5	-30.7546	-30.4331	-30.5938	-30.7546				48451	F6155-0214	ph5	-20.31	-19.7166	-20.0133	-20.31
49045	F1510-0072	ph5	-29.4953	-30.7533	-30.1243	-30.7533				25705	F6438-3246	ph5	-20.3099	-18.788	-19.5489	-20.3099
31624	F6064-0583	ph5	-30.7525	-25.3097	-28.0311	-30.7525				15784	F6222-0502	ph5	-20.3023	-19.4533	-19.8778	-20.3023
23657	F2685-0005	ph5	-25.4033	-30.7524	-28.0778	-30.7524				20256	F6473-4303	ph5	-20.3008	-19.567	-19.9339	-20.3008
36976	F5264-0339	ph5	-28.7655	-30.7509	-29.7582	-30.7509				39959	F5532-0068	ph5	-20.2853	-20.2998	-20.2926	-20.2998
6594	F6529-6474	ph5	-28.5526	-30.7485	-29.6505	-30.7485				2261	F6529-1037	ph5	-20.1213	-20.2993	-20.2103	-20.2993
34417	F2783-0250	ph5	-30.7482	-24.779	-27.7636	-30.7482				7980	F6108-0015	ph5	-20.2992	-17.2091	-18.7541	-20.2992
50127	F0666-0923	ph5	-26.8118	-30.7468	-28.7793	-30.7468				20838	F6524-0469	ph5	-18.5861	-20.2964	-19.4412	-20.2964
33631	F6476-5770	ph5	-30.7466	-22.9593	-26.8529	-30.7466				5011	F6564-2385	ph5	-20.2951	-17.251	-18.7731	-20.2951
10742	F6514-3930	ph5	-27.0649	-30.7422	-28.9036	-30.7422				1654	F6523-3640	ph5	-20.2942	-19.9812	-20.1377	-20.2942
20859	F2493-2816	ph5	-25.0048	-30.7416	-27.8732	-30.7416				37924	F5098-0891	ph5	-20.2927	-20.1686	-20.2306	-20.2927
6750	F6561-0664	ph5	-30.367	-30.7406	-30.5538	-30.7406				38081	F2442-0107	ph5	-20.2922	-18.989	-19.6406	-20.2922
38773	F6125-2105	ph5	-27.7046	-30.7402	-29.2224	-30.7402				47969	F2784-0305	ph5	-19.1272	-20.2908	-19.709	-20.2908
28070	F5003-0095	ph5	-30.6522	-30.7396	-30.6959	-30.7396				39209	F6438-2076	ph5	-20.2892	-19.3076	-19.7984	-20.2892
16568	F6438-1311	ph5	-30.7391	-30.698	-30.7185	-30.7391				48272	F0657-0491	ph5	-20.2886	-19.7508	-20.0197	-20.2886
25791	F6125-2006	ph5	-27.9304	-30.7387	-29.3345	-30.7387				35010	F2276-0145	ph5	-20.2884	-19.581	-19.9347	-20.2884
31314	F5493-0204	ph5	-30.738	-30.6366	-30.6873	-30.738				42181	F5088-1004	ph5	-20.2847	-17.8943	-19.0895	-20.2847
15350	F6549-9310	ph5	-30.7374	-25.7671	-28.2522	-30.7374				35813	F6506-4214	ph5	-16.7608	-20.2837	-18.5222	-20.2837
19494	F2604-0521	ph5	-30.4838	-30.731	-30.6074	-30.731				33569	F3225-7803	ph5	-18.6656	-20.281	-19.4733	-20.281
6396	F2135-1177	ph5	-27.1572	-30.7305	-28.9439	-30.7305				11825	F6475-5224	ph5	-20.2791	-14.3326	-17.3058	-20.2791
41898	F6430-0118	ph5	-30.7294	-30.6696	-30.6995	-30.7294				49747	F0806-0280	ph5	-20.2786	-19.1925	-19.7356	-20.2786
2763	F6559-7991	ph5	-30.7288	-29.2906	-30.0097	-30.7288				22866	F2743-0905	ph5	-20.2754	-19.1534	-19.7144	-20.2754
43477	F6473-9146	ph5	-30.7032	-30.7281	-30.7156	-30.7281				13628	F6473-4093	ph5	-20.2738	-19.5755	-19.9246	-20.2738
31099	F6174-1169	ph5	-30.7265	-23.0719	-26.8992	-30.7265				40291	F2724-0282	ph5	-20.2729	-18.7248	-19.4988	-20.2729
38415	F6279-0151	ph5	-30.7256	-27.3465	-29.0361	-30.7256				33973	F2783-0475	ph5	-19.8071	-20.2715	-20.0393	-20.2715
17294	F6479-4143	ph5	-30.7252	-30.3422	-30.5337	-30.7252				3581	F6488-1173	ph5	-20.2706	-19.371	-19.8208	-20.2706
1450	F6480-3536	ph5	-23.1493	-30.7205	-26.9349	-30.7205				17436	F6445-7088	ph5	-20.2675	-19.7283	-19.9979	-20.2675
47874	F3398-0867	ph5	-30.7198	-30.6263	-30.673	-30.7198				50228	F5532-0124	ph5	-20.2673	-18.7059	-19.4866	-20.2673
13467	F6193-0062	ph5	-27.7857	-30.7181	-29.2519	-30.7181				12131	F6573-7362	ph5	-20.2667	-19.1152	-19.691	-20.2667
38966	F6562-8146	ph5	-30.7175	-26.5998	-28.6587	-30.7175				40267	F6474-3216	ph5	-20.1401	-20.2658	-20.203	-20.2658
14879	F6448-1178	ph5	-30.7175	-26.3607	-28.5391	-30.7175				11203	F6465-0163	ph5	-17.7891	-20.2657	-19.0274	-20.2657
35813	F6506-4214	ph5	-21.5163	-30.7165	-26.1164	-30.7165				2782	F6559-0431	ph5	-20.2652	-18.5702	-19.4177	-20.2652
27571	F6442-6601	ph5	-28.7866	-30.7157	-29.7512	-30.7157				50119	F0161-0198	ph5	-17.3966	-20.2638	-18.8302	-20.2638
50946	F6480-0809	ph7	-30.682	-30.7093	-30.6956	-30.7093				2779	F6555-0184	ph5	-18.8691	-20.2612	-19.5652	-20.2612
52002	F6438-0877	ph7	-30.7093	-22.3208	-26.5151	-30.7093				60300	F6244-2901	ph9	-20.2572	-19.2469	-19.752	-20.2572
13120	F6438-0708	ph5	-30.7092	-27.8146	-29.2619	-30.7092				34758	F6230-0262	ph5	-18.362	-20.2571	-19.3096	-20.2571
27452	F6559-0234	ph5	-30.7073	-27.5693	-29.1383	-30.7073				60164	F2724-0171	ph9	-20.2569	-16.8418	-18.5493	-20.2569
32629	F6456-0234	ph5	-30.7066	-29.4668	-30.0867	-30.7066				40598	F2724-0238	ph5	-20.2552	-20.2198	-20.2375	-20.2552
42681	F6458-0337	ph5	-30.7049	-30.5858	-30.6454	-30.7049				12958	F6478-1388	ph5	-20.2523	-18.6411	-19.4467	-20.2523
20746	F6436-2748	ph5	-30.7008	-28.685	-29.6929	-30.7008				3696	F6523-3656	ph5	-19.4572	-20.2514	-19.8543	-20.2514
44567	F2865-0991	ph5	-30.6987	-29.2961	-29.9974	-30.6987				13476	F6436-1286	ph5	-18.4996	-20.2504	-19.375	-20.2504
1116	F6523-3953	ph5	-30.6979	-26.8961	-28.797	-30.6979				40343	F6514-3849	ph5	-18.3187	-20.2492	-19.284	-20.2492
1922	F6523-4130	ph5	-23.7915	-30.6963	-27.2439	-30.6963				11926	F6480-5898	ph5	-17.922	-20.248	-19.085	-20.248
14822	F5033-5825	ph5	-30.6955	-23.8761	-27.2858	-30.6955				44806	F6514-3990	ph5	-20.2477	-19.8062	-20.027	-20.2477
7558	F6445-0040	ph5	-30.6938	-28.5275	-29.6106	-30.6938				8561	F6524-1639	ph5	-20.059	-20.2476	-20.1533	-20.2476
17902	F6564-5254	ph5	-30.6937	-24.0015	-27.3476	-30.6937				45312	F2865-1019	ph5	-20.2474	-17.9498	-19.0986	-20.2474
11528	F6514-1691	ph5	-30.6934	-30.6498	-30.6716	-30.6934				2673	F6258-1033	ph5	-16.5484	-20.244	-18.3962	-20.244
30017	F6175-0523	ph5	-25.1887	-30.688	-27.9384	-30.688				4673	F6573-4185	ph5	-20.2418	-17.5795	-18.9107	-20.2418
29061	F6351-0317	ph5	-30.6877	-22.8197	-26.7537	-30.6877				9120	F6524-0926	ph5	-19.3159	-20.2404	-19.7781	-20.2404
33738	F6231-0599	ph5	-30.6876	-21.1574	-25.9225	-30.6876				51952	F6438-3461	ph7	-17.9164	-20.2362	-19.0763	-20.2362
7317	F6559-6644	ph5	-30.6869	-22.5493	-26.6181	-30.6869				626	F6549-2102	ph5	-20.2351	-20.1298	-20.1824	-20.2351
5017	F6472-8558	ph5	-30.6848	-20.8367	-25.7607	-30.6848				18814	F6438-3190	ph5	-18.8746	-20.2335	-19.554	-20.2335
20293	F6257-2231	ph5	-30.6838	-29.5622	-30.123	-30.6838				33841	F2783-0624	ph5	-18.1399	-20.2324	-19.1861	-20.2324
3009	F6497-0653	ph5	-28.4339	-30.6821	-29.558	-30.6821				15848	F6475-2954	ph5	-20.2318	-19.0386	-19.6352	-20.2318
10451	F6523-2236	ph5	-30.6804	-30.5219	-30.6011	-30.6804				49964	F3385-2883	ph5	-20.0549	-20.2291	-20.142	-20.2291
40334	F2493-1430	ph5	-27.0593	-30.6803	-28.8698	-30.6803				7699	F6446-1311	ph5	-20.2282	-16.9558	-18.592	-20.2282
40333	F2368-0153	ph5	-30.6741	-22.2987	-26.4864	-30.6741				46881	F2730-0499	ph5	-20.2273	-19.3496	-19.7885	-20.2273
22673	F6560-7999	ph5	-30.5431	-30.6698	-30.6064	-30.6698				55639	F5264-0359	ph7	-20.227	-17.9911	-19.1091	-20.227
13945	F6438-0873	ph5	-30.6663	-26.8603	-28.7633	-30.6663				21347	F6445-1479	ph5	-16.235	-20.223	-18.229	-20.223
55261	F6235-0058	ph7	-30.6653	-29.1944	-29.9298	-30.6653				30461	F5040-0252	ph5	-18.3237	-20.2211	-19.2724	-20.2211
35254	F5033-0192	ph5	-24.8418	-30.6644	-27.7531	-30.6644				27701	F6514-4372	ph5	-19.2755	-20.2204	-19.7479	-20.2204
53745	F6495-5969	ph7	-19.2685	-30.6638	-24.9662	-30.6638				45819	F5097-1389	ph5	-20.2193	-19.2406	-19.7299	-20.2193
2032	F6559-0421	ph5	-30.6572	-29.5716	-30.1144	-30.6572				2031	F6559-0083	ph5	-19.5177	-20.2185	-19.8681	-20.2185
24375	F6559-0141	ph5	-30.6553	-25.6397	-28.1475	-30.6553				25519	F6560-2559	ph5	-20.2184	-19.2188	-19.7186	-20.2184
4290	F6525-2137	ph5	-25.6324	-30.6518	-28.1421	-30.6518				24900	F2075-0508	ph5	-18.7829	-20.2174	-19.5001	-20.2174
26920	F6438-2628	ph5	-30.6475	-29.1975	-29.9225	-30.6475				30619	F6363-0882	ph5	-20.2166	-18.8854	-19.551	-20.2166
20193	F6438-3738	ph5	-30.644	-26.9295	-28.7868	-30.644				14983	F6448-1223	ph5	-20.216	-17.9043	-19.0601	-20.216
16803	F6475-5172	ph5	-24.6863	-30.641	-27.6636	-30.641				38927	F5098-0213	ph5	-20.2154	-16.8848	-18.5501	-20.2154
33892	F6412-1340	ph5	-30.6394	-23.7847	-27.212	-30.6394				9812	F6523-3869	ph5	-20.2142	-17.7407	-18.9774	-20.2142
11110	F6414-0059	ph5	-30.6392	-21.6945	-26.1668	-30.6392				16575	F2373-0020	ph5	-18.261	-20.2137	-19.2374	-20.2137
42990	F3406-7467	ph5	-30.396	-30.6386	-30.5173	-30.6386				14784	F6465-0054	ph5	-18.5663	-20.2135	-19.3899	-20.2135
7794	F6556-3024	ph5	-24.9242	-30.6361	-27.7802	-30.6361				6536	F6475-1257	ph5	-20.2129	-19.0613	-19.6371	-20.2129
47294	F5226-0500	ph5	-28.8891	-30.636	-29.7625	-30.636				44733	F2320-0020	ph5	-20.2123	-18.0556	-19.134	-20.2123
48794	F2019-0691	ph5	-22.6588	-30.6336	-26.6462	-30.6336				33870	F6156-0598	ph5	-20.2109	-19.8658	-20.0383	-20.2109
47505	F3088-1546	ph5	-30.6316	-26.4725	-28.552	-30.6316				2559	F6550-6854	ph5	-18.3791	-20.2105	-19.2948	-20.2105
30820	F6573-1797	ph5	-23.9653	-30.6313	-27.2983	-30.6313				29242	F6363-0030	ph5	-17.9926	-20.2105	-19.1015	-20.2105
34674	F3408-0053	ph5	-30.6264	-19.6043	-25.1153	-30.6264				18026	F2674-0189	ph5	-20.2105	-19.224	-19.7172	-20.2105
38218	F5607-0167	ph5	-30.6257	-22.1119	-26.3688	-30.6257				22571	F6436-1194	ph5	-19.8941	-20.2085	-20.0513	-20.2085
40529	F6529-1190	ph5	-25.5914	-30.622	-28.1067	-30.622				49039	F2493-1702	ph5	-20.062	-20.2082	-20.1351	-20.2082
27766	F6438-0765	ph5	-24.4984	-30.6218	-27.5601	-30.6218				28426	F6529-6444	ph5	-20.2078	-16.7056	-18.4567	-20.2078
45639	F5088-0396	ph5	-28.6327	-30.6191	-29.6259	-30.6191				19626	F5959-0126	ph5	-17.4074	-20.2072	-18.8073	-20.2072
1092	F6562-2456	ph5	-30.6162	-27.3713	-28.9937	-30.6162				30158	F6469-2400	ph5	-17.9187	-20.207	-19.0628	-20.207
15660	F6564-2467	ph5	-30.5151	-30.6143	-30.5647	-30.6143				43084	F3406-5452	ph5	-19.3498	-20.2066	-19.7782	-20.2066
16605	F6108-0162	ph5	-29.8624	-30.6135	-30.238	-30.6135				39585	F5072-6154	ph5	-17.3263	-20.2064	-18.7663	-20.2064
43544	F5614-0097	ph5	-30.6112	-25.1457	-27.8785	-30.6112				33586	F3267-0006	ph5	-20.2018	-16.7628	-18.4823	-20.2018
9299	F6438-3651	ph5	-30.0749	-30.6083	-30.3416	-30.6083				4556	F6360-9170	ph5	-19.2694	-20.1982	-19.7338	-20.1982
2782	F6559-0431	ph5	-30.6048	-27.0755	-28.8402	-30.6048				17113	F6495-4499	ph5	-18.0912	-20.1979	-19.1446	-20.1979
35381	F2580-0558	ph5	-30.6047	-22.9425	-26.7736	-30.6047				3499	F6490-0938	ph5	-20.1975	-19.7682	-19.9829	-20.1975
2267	F6559-0683	ph5	-30.6041	-22.0875	-26.3458	-30.6041				16333	F6443-7134	ph5	-20.1974	-19.8351	-20.0162	-20.1974
21654	F6360-7852	ph5	-30.6017	-26.9756	-28.7886	-30.6017				29122	F6221-0121	ph5	-19.0775	-20.1966	-19.637	-20.1966
54160	F6560-2579	ph7	-22.5551	-30.6007	-26.5779	-30.6007				23823	F2543-0933	ph5	-19.4609	-20.1963	-19.8286	-20.1963
48855	F1897-0034	ph5	-30.3958	-30.5954	-30.4956	-30.5954				32901	F5382-0836	ph5	-17.0064	-20.1957	-18.601	-20.1957
25808	F2791-0094	ph5	-30.5944	-27.5004	-29.0474	-30.5944				21291	F6125-0167	ph5	-20.195	-17.6906	-18.9428	-20.195
60866	F6363-0866	ph9	-23.8187	-30.5925	-27.2056	-30.5925				1478	F6523-3935	ph5	-20.1944	-19.4832	-19.8388	-20.1944
10671	F6476-5347	ph5	-30.1821	-30.5902	-30.3861	-30.5902				15694	F6473-4247	ph5	-20.1942	-19.2381	-19.7161	-20.1942
14156	F6031-0360	ph5	-30.5889	-23.8205	-27.2047	-30.5889				4359	F6514-4585	ph5	-17.0927	-20.1937	-18.6432	-20.1937
22578	F6490-0016	ph5	-26.6066	-30.5889	-28.5978	-30.5889				32948	F2783-0426	ph5	-17.1187	-20.1915	-18.6551	-20.1915
26373	F6438-3489	ph5	-30.5881	-23.5263	-27.0572	-30.5881				41544	F6469-1046	ph5	-18.9857	-20.1901	-19.5879	-20.1901
2595	F6474-0023	ph5	-30.586	-30.5191	-30.5526	-30.586				47149	F3367-0099	ph5	-20.1897	-18.2707	-19.2302	-20.1897
37672	F5834-2495	ph5	-23.618	-30.5845	-27.1013	-30.5845				18324	F6562-2340	ph5	-16.8674	-20.1892	-18.5283	-20.1892
7923	F6529-2343	ph5	-30.3102	-30.5813	-30.4457	-30.5813				49080	F1872-0272	ph5	-20.1868	-18.1594	-19.1731	-20.1868
46881	F2730-0499	ph5	-30.2587	-30.5714	-30.4151	-30.5714				38982	F5232-0086	ph5	-18.3753	-20.1858	-19.2806	-20.1858
41809	F5088-2134	ph5	-30.5682	-27.8029	-29.1856	-30.5682				11762	F6561-0818	ph5	-20.1846	-17.6151	-18.8998	-20.1846
32803	F5040-0282	ph5	-29.9945	-30.5665	-30.2805	-30.5665				42939	F0657-0455	ph5	-19.5898	-20.1845	-19.8872	-20.1845
35724	F6245-3333	ph5	-29.5285	-30.5643	-30.0464	-30.5643				3922	F6473-9218	ph5	-20.1138	-20.1841	-20.149	-20.1841
20297	F6412-1228	ph5	-21.4602	-30.5626	-26.0114	-30.5626				8453	F6574-1136	ph5	-18.1896	-20.1825	-19.1861	-20.1825
42832	F0657-0469	ph5	-29.828	-30.5619	-30.195	-30.5619				17578	F6445-7251	ph5	-19.5482	-20.1811	-19.8646	-20.1811
3129	F6564-8615	ph5	-30.5586	-27.7303	-29.1445	-30.5586				36545	F5094-2302	ph5	-20.1809	-18.0864	-19.1336	-20.1809
16058	F6471-0535	ph5	-27.3094	-30.5576	-28.9335	-30.5576				16606	F6178-4656	ph5	-20.0545	-20.1791	-20.1168	-20.1791
1094	F6564-9394	ph5	-30.5569	-30.021	-30.2889	-30.5569				12765	F6489-0966	ph5	-17.839	-20.1764	-19.0077	-20.1764
54115	F6438-0898	ph7	-30.5562	-25.9252	-28.2407	-30.5562				25338	F6446-1332	ph5	-20.1758	-19.3573	-19.7665	-20.1758
54032	F5558-0208	ph7	-30.555	-24.1993	-27.3772	-30.555				54495	F6495-4140	ph7	-17.2976	-20.1744	-18.736	-20.1744
55633	F5258-0069	ph7	-30.5534	-28.9174	-29.7354	-30.5534				54352	F6222-0483	ph7	-15.6915	-20.1729	-17.9322	-20.1729
36886	F2416-0101	ph5	-24.9984	-30.5528	-27.7756	-30.5528				24045	F6524-4806	ph5	-18.8041	-20.1721	-19.4881	-20.1721
28151	F6438-3797	ph5	-30.5522	-26.012	-28.2821	-30.5522				1733	F6523-3991	ph5	-20.171	-19.0113	-19.5911	-20.171
19457	F6438-3368	ph5	-30.0227	-30.5519	-30.2873	-30.5519				10500	F6465-0092	ph5	-20.169	-19.8221	-19.9956	-20.169
44236	F5264-0535	ph5	-30.5505	-29.3761	-29.9633	-30.5505				22171	F6478-0273	ph5	-20.1686	-19.4878	-19.8282	-20.1686
32969	F3395-1276	ph5	-27.3187	-30.5477	-28.9332	-30.5477				46832	F2598-0024	ph5	-14.7141	-20.1682	-17.4412	-20.1682
26053	F6561-0858	ph5	-22.6263	-30.5462	-26.5863	-30.5462				6470	F6474-0086	ph5	-19.4036	-20.1674	-19.7855	-20.1674
19385	F6480-0727	ph5	-30.5457	-28.9658	-29.7557	-30.5457				10701	F6438-3803	ph5	-19.1792	-20.1673	-19.6733	-20.1673
7664	F6564-2516	ph5	-22.7971	-30.5429	-26.67	-30.5429				33521	F6247-1046	ph5	-20.1668	-18.8555	-19.5111	-20.1668
30374	F6560-1252	ph5	-30.5366	-30.4793	-30.5079	-30.5366				12702	F6438-3162	ph5	-18.9573	-20.1665	-19.5619	-20.1665
9587	F6514-1919	ph5	-30.5344	-26.5389	-28.5367	-30.5344				19353	F2743-1042	ph5	-20.1655	-19.8368	-20.0011	-20.1655
21428	F2947-0579	ph5	-30.5307	-30.4452	-30.488	-30.5307				54129	F1836-0174	ph7	-20.163	-18.4752	-19.3191	-20.163
42528	F2784-0685	ph5	-30.0244	-30.5303	-30.2774	-30.5303				38606	F5098-0842	ph5	-19.9342	-20.1614	-20.0478	-20.1614
34369	F5047-0364	ph5	-30.5296	-27.3645	-28.9471	-30.5296				26792	F6257-2859	ph5	-19.443	-20.1585	-19.8007	-20.1585
32760	F6521-8757	ph5	-30.5263	-23.8316	-27.1789	-30.5263				16297	F6360-9278	ph5	-19.3805	-20.1569	-19.7687	-20.1569
37154	F6523-2256	ph5	-30.5239	-30.1583	-30.3411	-30.5239				7243	F6554-0923	ph5	-20.1567	-18.9445	-19.5506	-20.1567
4587	F2167-1184	ph5	-30.5232	-30.4403	-30.4817	-30.5232				25124	F5337-0010	ph5	-18.2293	-20.1538	-19.1915	-20.1538
11323	F6475-6897	ph5	-28.8929	-30.5224	-29.7076	-30.5224				34014	F5607-0108	ph5	-18.9921	-20.1515	-19.5718	-20.1515
49538	F6174-1287	ph5	-30.522	-25.3439	-27.933	-30.522				47037	F3350-1026	ph5	-20.1504	-18.355	-19.2527	-20.1504
15286	F6363-0859	ph5	-30.5205	-19.7514	-25.1359	-30.5205				21739	F2550-0164	ph5	-18.4717	-20.1494	-19.3106	-20.1494
11909	F6252-3887	ph5	-30.3102	-30.5197	-30.415	-30.5197				27959	F6257-2340	ph5	-19.4884	-20.1477	-19.8181	-20.1477
21813	F6469-2575	ph5	-28.1297	-30.5184	-29.324	-30.5184				14176	F6446-0210	ph5	-20.1475	-20.1211	-20.1343	-20.1475
24326	F2674-0196	ph5	-30.5177	-23.9259	-27.2218	-30.5177				45293	F2024-0202	ph5	-19.7745	-20.1469	-19.9607	-20.1469
13718	F6125-2699	ph5	-30.5172	-27.4162	-28.9667	-30.5172				22174	F6523-3043	ph5	-17.0845	-20.1434	-18.614	-20.1434
30599	F6363-0815	ph5	-30.5139	-25.233	-27.8734	-30.5139				24679	F6367-0620	ph5	-20.1431	-18.0127	-19.0779	-20.1431
52905	F6523-4551	ph7	-30.5079	-22.5626	-26.5353	-30.5079				4122	F6477-3231	ph5	-20.1426	-18.9573	-19.55	-20.1426
24904	F5095-0082	ph5	-23.3023	-30.5071	-26.9047	-30.5071				35319	F2743-0886	ph5	-18.1751	-20.1417	-19.1584	-20.1417
43909	F3394-0513	ph5	-30.505	-18.1926	-24.3488	-30.505				45584	F3385-1499	ph5	-19.347	-20.1402	-19.7436	-20.1402
7502	F6529-6672	ph5	-30.5002	-23.429	-26.9646	-30.5002				8294	F6451-1103	ph5	-20.1399	-18.6534	-19.3966	-20.1399
12919	F6479-2698	ph5	-30.5002	-23.4806	-26.9904	-30.5002				14215	F6438-0806	ph5	-20.1397	-18.7537	-19.4467	-20.1397
27888	F6458-0107	ph5	-25.3109	-30.5001	-27.9055	-30.5001				11945	F6562-1941	ph5	-20.1396	-16.8136	-18.4766	-20.1396
49138	F3411-7309	ph5	-23.7746	-30.4998	-27.1372	-30.4998				29392	F6482-6113	ph5	-20.1373	-17.377	-18.7571	-20.1373
37737	F5098-0692	ph5	-30.4996	-29.9346	-30.2171	-30.4996				10742	F6514-3930	ph5	-20.1371	-19.647	-19.8921	-20.1371
5309	F6523-3689	ph5	-30.3851	-30.4987	-30.4419	-30.4987				4212	F6442-6048	ph5	-16.3345	-20.1369	-18.2357	-20.1369
44798	F6548-4533	ph5	-30.4985	-25.2169	-27.8577	-30.4985				15510	F5857-0060	ph5	-18.1137	-20.1358	-19.1247	-20.1358
4516	F6559-1054	ph5	-23.8767	-30.4971	-27.1869	-30.4971				19219	F6473-2244	ph5	-20.1347	-19.1788	-19.6567	-20.1347
50039	F3407-3358	ph5	-30.1791	-30.4947	-30.3369	-30.4947				21963	F6125-3770	ph5	-20.1347	-17.1786	-18.6567	-20.1347
6464	F6658-4741	ph5	-24.1735	-30.4925	-27.333	-30.4925				8157	F6512-1711	ph5	-17.7105	-20.1343	-18.9224	-20.1343
6225	F6523-3086	ph5	-30.4908	-25.7464	-28.1186	-30.4908				19771	F6389-1897	ph5	-20.1343	-19.59	-19.8622	-20.1343
17725	F6438-3812	ph5	-30.4847	-28.3878	-29.4363	-30.4847				20524	F5479-0058	ph5	-20.1326	-17.9816	-19.0571	-20.1326
18091	F2397-0046	ph5	-21.8284	-30.4794	-26.1539	-30.4794				33730	F5479-0115	ph5	-20.1319	-18.0027	-19.0673	-20.1319
24445	F5479-0166	ph5	-27.9967	-30.4794	-29.2381	-30.4794				50100	F3407-3443	ph5	-20.1317	-18.8749	-19.5033	-20.1317
26091	F6439-5543	ph5	-29.0946	-30.4789	-29.7868	-30.4789				3182	F6440-2356	ph5	-20.1315	-19.164	-19.6477	-20.1315
45832	F3382-3569	ph5	-29.1928	-30.4705	-29.8316	-30.4705				13946	F6438-1745	ph5	-17.2165	-20.13	-18.6732	-20.13
47404	F5450-0390	ph5	-30.4696	-18.3066	-24.3881	-30.4696				49463	F0657-0660	ph5	-20.1296	-20.037	-20.0833	-20.1296
8932	F6475-2766	ph5	-21.3267	-30.4672	-25.8969	-30.4672				20480	F0671-0104	ph5	-17.719	-20.1274	-18.9232	-20.1274
45000	F6523-3321	ph5	-30.465	-28.5218	-29.4934	-30.465				13308	F6108-0102	ph5	-20.1264	-16.2177	-18.1721	-20.1264
17052	F6438-3205	ph5	-30.4644	-28.9843	-29.7244	-30.4644				36856	F5234-0080	ph5	-17.2058	-20.1257	-18.6657	-20.1257
7071	F6495-2441	ph5	-30.4612	-26.9035	-28.6824	-30.4612				39460	F2204-0237	ph5	-18.1026	-20.1224	-19.1125	-20.1224
19740	F6550-6232	ph5	-30.4608	-20.3277	-25.3943	-30.4608				30977	F0916-6744	ph5	-17.7385	-20.1202	-18.9294	-20.1202
33215	F2783-0218	ph5	-30.4599	-30.2601	-30.36	-30.4599				43426	F2508-0266	ph5	-19.4978	-20.1201	-19.8089	-20.1201
29191	F6363-0909	ph5	-21.9236	-30.4575	-26.1905	-30.4575				38269	F6471-0558	ph5	-19.2204	-20.1191	-19.6697	-20.1191
53720	F6469-2260	ph7	-30.4559	-30.1199	-30.2879	-30.4559				47048	F0336-0113	ph5	-20.1187	-19.1661	-19.6424	-20.1187
31528	F6469-1659	ph5	-30.4544	-22.8603	-26.6574	-30.4544				43070	F2202-0113	ph5	-20.1172	-18.8672	-19.4922	-20.1172
15218	F6475-0254	ph5	-30.4539	-20.0459	-25.2499	-30.4539				60253	F6363-0862	ph9	-17.2479	-20.1169	-18.6824	-20.1169
16047	F6438-0013	ph5	-28.1599	-30.451	-29.3054	-30.451				28297	F6438-2630	ph5	-20.1113	-17.5403	-18.8258	-20.1113
55418	F6469-1732	ph7	-30.4509	-29.8645	-30.1577	-30.4509				42825	F2202-0273	ph5	-20.1094	-19.7871	-19.9482	-20.1094
42366	F6190-2107	ph5	-29.7815	-30.4504	-30.1159	-30.4504				19665	F2495-0341	ph5	-15.3559	-20.1091	-17.7325	-20.1091
9394	F6445-7222	ph5	-22.0604	-30.4481	-26.2543	-30.4481				7063	F6125-0110	ph5	-18.9399	-20.1066	-19.5232	-20.1066
47647	F2736-2392	ph5	-18.8631	-30.448	-24.6555	-30.448				8359	F6559-0805	ph5	-20.1065	-17.9275	-19.017	-20.1065
29585	F6443-1488	ph5	-30.096	-30.4424	-30.2692	-30.4424				35595	F2482-0108	ph5	-20.1053	-19.3753	-19.7403	-20.1053
4358	F6514-4338	ph5	-30.44	-29.6186	-30.0293	-30.44				46893	F3407-3110	ph5	-19.0487	-20.1049	-19.5768	-20.1049
22656	F6245-6352	ph5	-30.4395	-25.9929	-28.2162	-30.4395				10729	F6473-3744	ph5	-17.3924	-20.1049	-18.7486	-20.1049
12302	F6564-5263	ph5	-30.4353	-22.1766	-26.3059	-30.4353				42177	F3406-6220	ph5	-19.4943	-20.1043	-19.7993	-20.1043
54542	F6456-0834	ph7	-30.4348	-24.4048	-27.4198	-30.4348				3126	F6564-1594	ph5	-20.1006	-17.7442	-18.9224	-20.1006
19910	F5860-0296	ph5	-19.1677	-30.4321	-24.7999	-30.4321				46942	F3350-0754	ph5	-20.1	-17.9295	-19.0148	-20.1
22597	F5095-0212	ph5	-30.43	-27.2469	-28.8384	-30.43				41589	F5882-6317	ph5	-18.2265	-20.0996	-19.163	-20.0996
3305	F6473-6557	ph5	-27.623	-30.4291	-29.0261	-30.4291				35981	F6523-3032	ph5	-20.0989	-16.4374	-18.2681	-20.0989
3587	F6514-6998	ph5	-30.4289	-23.1309	-26.7799	-30.4289				16220	F6438-3613	ph5	-16.5943	-20.0977	-18.346	-20.0977
43787	F2539-0270	ph5	-22.9043	-30.4273	-26.6658	-30.4273				41354	F6411-0039	ph5	-17.0001	-20.0975	-18.5488	-20.0975
26067	F6480-3715	ph5	-29.9874	-30.4261	-30.2068	-30.4261				51725	F6438-0708	ph7	-20.0974	-18.32	-19.2087	-20.0974
49284	F6200-3145	ph5	-20.6691	-30.4246	-25.5469	-30.4246				32248	F2784-0610	ph5	-20.0974	-17.5325	-18.8149	-20.0974
12071	F6210-0866	ph5	-30.4202	-28.1444	-29.2823	-30.4202				37261	F2501-0637	ph5	-19.9402	-20.0974	-20.0188	-20.0974
9484	F6604-1140	ph5	-26.981	-30.4197	-28.7004	-30.4197				8571	F6564-8280	ph5	-19.856	-20.0959	-19.976	-20.0959
43538	F0657-0192	ph5	-30.4185	-28.253	-29.3357	-30.4185				22226	F2743-1750	ph5	-20.093	-20.0156	-20.0543	-20.093
41555	F6469-1934	ph5	-30.418	-27.9219	-29.1699	-30.418				36285	F2318-0468	ph5	-20.0892	-18.0627	-19.076	-20.0892
47500	F2692-0677	ph5	-17.1189	-30.4174	-23.7682	-30.4174				21699	F5098-0475	ph5	-20.0888	-20.0411	-20.0649	-20.0888
14599	F6514-4032	ph5	-30.4155	-30.0748	-30.2452	-30.4155				22175	F6550-6728	ph5	-20.0887	-20.0653	-20.077	-20.0887
28822	F6431-0714	ph5	-30.4151	-28.9913	-29.7032	-30.4151				29852	F6431-0693	ph5	-19.7226	-20.0865	-19.9045	-20.0865
16600	F2580-2104	ph5	-30.4101	-21.2586	-25.8344	-30.4101				6447	F6550-6805	ph5	-20.0839	-18.84	-19.4619	-20.0839
36005	F2373-0418	ph5	-30.4092	-17.5627	-23.986	-30.4092				33726	F0030-0072	ph5	-20.0829	-18.8944	-19.4887	-20.0829
7108	F6523-0639	ph5	-30.4066	-24.7289	-27.5677	-30.4066				54995	F6367-0216	ph7	-18.1825	-20.0804	-19.1315	-20.0804
43023	F6456-0845	ph5	-28.1501	-30.4021	-29.2761	-30.4021				27102	F6431-0071	ph5	-18.3923	-20.0788	-19.2355	-20.0788
340	F6594-2828	ph5	-25.8988	-30.4014	-28.1501	-30.4014				21228	F6524-5493	ph5	-19.5159	-20.0753	-19.7956	-20.0753
21129	F6521-3691	ph5	-20.8309	-30.4008	-25.6159	-30.4008				30661	F6514-9496	ph5	-20.075	-19.0642	-19.5696	-20.075
49350	F3222-5376	ph5	-30.3971	-28.7556	-29.5763	-30.3971				39998	F2724-1160	ph5	-19.1466	-20.0719	-19.6092	-20.0719
30452	F6443-1594	ph5	-23.2534	-30.3971	-26.8252	-30.3971				48895	F6403-0897	ph5	-17.3531	-20.071	-18.712	-20.071
4623	F6480-3145	ph5	-27.2831	-30.3935	-28.8383	-30.3935				39570	F6443-6203	ph5	-18.6222	-20.0699	-19.3461	-20.0699
26186	F6469-2480	ph5	-26.4591	-30.3891	-28.4241	-30.3891				29953	F6438-3397	ph5	-20.0694	-14.4389	-17.2542	-20.0694
31881	F6560-1451	ph5	-28.4435	-30.3836	-29.4135	-30.3836				14295	F6125-0414	ph5	-19.2467	-20.0651	-19.6559	-20.0651
7665	F6564-9577	ph5	-30.3823	-23.2033	-26.7928	-30.3823				26679	F6389-1262	ph5	-19.1917	-20.0639	-19.6278	-20.0639
42430	F6064-3847	ph5	-26.4464	-30.3818	-28.4141	-30.3818				38226	F5088-2224	ph5	-20.0629	-17.6701	-18.8665	-20.0629
52327	F6523-0618	ph7	-30.3806	-20.1935	-25.2871	-30.3806				22980	F6559-0220	ph5	-16.8333	-20.0627	-18.448	-20.0627
54246	F1836-0129	ph7	-30.3782	-25.9891	-28.1837	-30.3782				53885	F6125-2057	ph7	-18.0234	-20.0618	-19.0426	-20.0618
19493	F2397-0037	ph5	-19.8364	-30.3731	-25.1048	-30.3731				13088	F6475-7395	ph5	-20.0606	-15.6523	-17.8564	-20.0606
34936	F6456-0228	ph5	-27.7122	-30.3721	-29.0421	-30.3721				33153	F5003-0049	ph5	-18.2991	-20.06	-19.1795	-20.06
47111	F3406-5605	ph5	-30.2014	-30.371	-30.2862	-30.371				22208	F6514-3758	ph5	-17.6981	-20.0591	-18.8786	-20.0591
40690	F3406-8279	ph5	-30.3708	-30.0483	-30.2096	-30.3708				47849	F2204-0045	ph5	-20.0589	-19.9352	-19.997	-20.0589
47252	F1589-0442	ph5	-19.4144	-30.3691	-24.8918	-30.3691				17640	F6523-3715	ph5	-18.5046	-20.0585	-19.2815	-20.0585
17006	F6438-3181	ph5	-30.3567	-30.1147	-30.2357	-30.3567				3549	F6561-0847	ph5	-19.3909	-20.0576	-19.7242	-20.0576
24074	F6495-4489	ph5	-30.3521	-30.2823	-30.3172	-30.3521				2159	F6523-3934	ph5	-20.0574	-19.3483	-19.7028	-20.0574
8056	F6562-5240	ph5	-30.351	-24.5749	-27.463	-30.351				6562	F6562-5236	ph5	-20.0565	-18.5374	-19.2969	-20.0565
34184	F6550-6770	ph5	-30.3476	-26.346	-28.3468	-30.3476				1322	F6473-6511	ph5	-19.2692	-20.0556	-19.6624	-20.0556
5187	F6524-5473	ph5	-30.3457	-29.3676	-29.8567	-30.3457				7343	F6524-0478	ph5	-20.051	-19.6204	-19.8357	-20.051
30291	F5040-0133	ph5	-29.9868	-30.3441	-30.1654	-30.3441				41270	F6363-0895	ph5	-19.7403	-20.0504	-19.8953	-20.0504
50598	F6476-5481	ph7	-23.8601	-30.343	-27.1016	-30.343				41917	F5382-0750	ph5	-17.0231	-20.0502	-18.5366	-20.0502
22533	F6524-4885	ph5	-23.543	-30.3426	-26.9428	-30.3426				46675	F2743-0906	ph5	-20.0496	-18.2564	-19.153	-20.0496
7893	F6550-4986	ph5	-28.3935	-30.3418	-29.3676	-30.3418				34126	F2622-0036	ph5	-20.0487	-18.6959	-19.3723	-20.0487
35502	F5835-0661	ph5	-30.3409	-30.1527	-30.2468	-30.3409				19650	F2947-0628	ph5	-20.0172	-20.0484	-20.0328	-20.0484
59911	F3408-0027	ph9	-23.5707	-30.3397	-26.9552	-30.3397				8942	F6550-4690	ph5	-19.9988	-20.0461	-20.0225	-20.0461
31104	F6514-9365	ph5	-25.4522	-30.3379	-27.895	-30.3379				36214	F6514-3832	ph5	-18.9719	-20.0444	-19.5082	-20.0444
17149	F6255-0097	ph5	-24.7157	-30.3371	-27.5264	-30.3371				24082	F6555-0312	ph5	-20.0437	-17.061	-18.5524	-20.0437
35879	F5094-0469	ph5	-30.1902	-30.3362	-30.2632	-30.3362				28521	F6514-6772	ph5	-20.0416	-18.991	-19.5163	-20.0416
39166	F6240-2258	ph5	-23.2795	-30.336	-26.8077	-30.336				16465	F6465-0262	ph5	-16.6216	-20.0408	-18.3312	-20.0408
55337	F6495-4058	ph7	-30.3348	-27.7724	-29.0536	-30.3348				26641	F6559-0738	ph5	-20.0382	-15.3335	-17.6858	-20.0382
43626	F5114-0037	ph5	-30.0669	-30.3313	-30.1991	-30.3313				24697	F6389-1376	ph5	-17.4988	-20.038	-18.7684	-20.038
18908	F6550-4677	ph5	-30.222	-30.3303	-30.2761	-30.3303				40690	F3406-8279	ph5	-19.766	-20.0373	-19.9017	-20.0373
52835	F6560-2345	ph7	-30.3263	-23.1622	-26.7442	-30.3263				11463	F6561-0829	ph5	-18.6343	-20.0369	-19.3356	-20.0369
22688	F6231-0448	ph5	-30.3249	-27.8277	-29.0763	-30.3249				3639	F6562-5351	ph5	-17.8725	-20.0365	-18.9545	-20.0365
13978	F3411-5555	ph5	-30.3247	-30.195	-30.2599	-30.3247				26820	F6475-2610	ph5	-20.0334	-18.0611	-19.0472	-20.0334
13003	F6478-0705	ph5	-30.3247	-29.517	-29.9208	-30.3247				15741	F6473-8690	ph5	-15.5726	-20.0328	-17.8027	-20.0328
27053	F6514-4565	ph5	-30.3236	-29.1645	-29.7441	-30.3236				5763	F6448-0541	ph5	-19.3741	-20.0319	-19.703	-20.0319
20174	F6200-1630	ph5	-15.7857	-30.3228	-23.0543	-30.3228				8588	F6475-0933	ph5	-19.0349	-20.0319	-19.5334	-20.0319
44185	F6372-1173	ph5	-20.0116	-30.3216	-25.1666	-30.3216				34262	F0885-0031	ph5	-20.0318	-17.7975	-18.9146	-20.0318
15845	F6473-0830	ph5	-30.318	-30.2379	-30.2779	-30.318				6185	F6496-0783	ph5	-19.8907	-20.0312	-19.961	-20.0312
42879	F3085-0056	ph5	-30.3136	-20.12	-25.2168	-30.3136				20984	F6524-0433	ph5	-20.031	-19.6142	-19.8226	-20.031
8438	F6497-1158	ph5	-30.3072	-22.3607	-26.334	-30.3072				13789	F6523-3830	ph5	-20.0306	-18.5336	-19.2821	-20.0306
1288	F6543-1579	ph5	-30.3058	-26.1506	-28.2282	-30.3058				42720	F6125-1772	ph5	-20.0303	-18.0066	-19.0185	-20.0303
40442	F5058-0083	ph5	-30.3055	-29.9809	-30.1432	-30.3055				23526	F6247-1982	ph5	-17.4731	-20.0279	-18.7505	-20.0279
27254	F6514-2424	ph5	-22.6616	-30.3045	-26.483	-30.3045				51856	F6438-0806	ph7	-14.2573	-20.0266	-17.142	-20.0266
20984	F6524-0433	ph5	-30.3039	-30.1724	-30.2381	-30.3039				27228	F6475-2843	ph5	-20.0258	-19.4956	-19.7607	-20.0258
24207	F6438-3483	ph5	-30.3035	-23.6471	-26.9753	-30.3035				43641	F6193-0381	ph5	-18.6432	-20.0256	-19.3344	-20.0256
4920	F6492-0499	ph5	-30.3015	-30.2466	-30.274	-30.3015				14604	F2455-0426	ph5	-16.938	-20.0225	-18.4803	-20.0225
32212	F5558-0046	ph5	-29.8201	-30.301	-30.0606	-30.301				48152	F6125-2094	ph5	-17.8094	-20.0214	-18.9154	-20.0214
25109	F6530-6075	ph5	-30.3003	-18.6788	-24.4895	-30.3003				20978	F6478-0593	ph5	-19.06	-20.0213	-19.5407	-20.0213
40490	F6550-6738	ph5	-30.2989	-25.7028	-28.0008	-30.2989				38417	F6438-2192	ph5	-20.0203	-17.2854	-18.6528	-20.0203
9326	F6477-5324	ph5	-30.2975	-27.9454	-29.1214	-30.2975				2635	F6482-3130	ph5	-19.0829	-20.0196	-19.5512	-20.0196
55302	F6252-3301	ph7	-27.1788	-30.2955	-28.7371	-30.2955				29121	F6221-0060	ph5	-20.0196	-15.801	-17.9103	-20.0196
42110	F2224-0012	ph5	-30.2947	-30.2635	-30.2791	-30.2947				16096	F6438-1744	ph5	-20.0182	-18.7085	-19.3633	-20.0182
40347	F6560-8062	ph5	-30.2934	-26.3548	-28.3241	-30.2934				18808	F6411-4523	ph5	-19.3735	-20.0164	-19.695	-20.0164
45358	F2024-0626	ph5	-30.2927	-24.7782	-27.5355	-30.2927				55418	F6469-1732	ph7	-20.013	-15.2666	-17.6398	-20.013
56561	F6472-8535	ph9	-30.0258	-30.2916	-30.1587	-30.2916				49894	F5834-0331	ph5	-20.0121	-19.0002	-19.5062	-20.0121
3702	F6550-6897	ph5	-29.7389	-30.2915	-30.0152	-30.2915				6392	F6473-8806	ph5	-20.0095	-19.9663	-19.9879	-20.0095
49250	F5857-3015	ph5	-30.2914	-16.1417	-23.2166	-30.2914				5810	F6523-3324	ph5	-17.0605	-20.0068	-18.5336	-20.0068
20159	F3314-0061	ph5	-30.2873	-18.7677	-24.5275	-30.2873				6863	F6439-4654	ph5	-17.5911	-20.0036	-18.7973	-20.0036
6183	F6475-0309	ph5	-30.2863	-24.9279	-27.6071	-30.2863				30447	F5791-1019	ph5	-18.9317	-20.0035	-19.4676	-20.0035
11050	F6474-0236	ph5	-26.8711	-30.2863	-28.5787	-30.2863				8527	F6573-3427	ph5	-16.1873	-20.002	-18.0947	-20.002
28914	F6495-5330	ph5	-30.2863	-21.8023	-26.0443	-30.2863				47382	F2077-0411	ph5	-19.7254	-20.0012	-19.8633	-20.0012
26080	F5496-1468	ph5	-30.2828	-24.562	-27.4224	-30.2828				13691	F6438-3464	ph5	-18.3352	-19.9999	-19.1676	-19.9999
52492	F6473-8744	ph7	-22.9643	-30.2819	-26.6231	-30.2819				31343	F5014-0259	ph5	-19.694	-19.9994	-19.8467	-19.9994
33772	F6412-6636	ph5	-30.2794	-22.4694	-26.3744	-30.2794				12848	F6436-1151	ph5	-19.2809	-19.9984	-19.6397	-19.9984
35973	F6036-0242	ph5	-25.8073	-30.2792	-28.0433	-30.2792				39535	F2724-1175	ph5	-18.2228	-19.9984	-19.1106	-19.9984
34156	F5559-0023	ph5	-25.4798	-30.2765	-27.8782	-30.2765				764	F6573-4671	ph5	-19.9971	-18.054	-19.0256	-19.9971
1535	F6558-0437	ph5	-30.2747	-29.2331	-29.7539	-30.2747				17632	F6473-8777	ph5	-16.6936	-19.9959	-18.3447	-19.9959
14904	F6445-7588	ph5	-30.2706	-30.2252	-30.2479	-30.2706				6661	F6524-0464	ph5	-19.9954	-19.4251	-19.7102	-19.9954
35643	F6523-3358	ph5	-21.3966	-30.2699	-25.8333	-30.2699				7211	F6562-5387	ph5	-19.9945	-19.639	-19.8167	-19.9945
30675	F6495-5500	ph5	-30.2698	-28.7526	-29.5112	-30.2698				56195	F6403-0897	ph7	-19.9942	-15.4651	-17.7296	-19.9942
54104	F6259-0523	ph7	-28.1195	-30.2683	-29.1939	-30.2683				25332	F3398-3515	ph5	-19.8714	-19.9936	-19.9325	-19.9936
36275	F5559-0289	ph5	-21.7169	-30.268	-25.9925	-30.268				26694	F5264-0384	ph5	-19.9933	-16.5648	-18.2791	-19.9933
26959	F2685-0336	ph5	-30.0095	-30.2676	-30.1385	-30.2676				46372	F5226-0406	ph5	-19.9933	-17.1361	-18.5647	-19.9933
18503	F6480-3473	ph5	-30.2661	-30.1045	-30.1853	-30.2661				21895	F6455-1440	ph5	-19.9931	-14.0373	-17.0152	-19.9931
33721	F6497-3432	ph5	-30.2623	-23.492	-26.8771	-30.2623				33491	F6495-4567	ph5	-17.1958	-19.9925	-18.5942	-19.9925
48205	F2874-0063	ph5	-30.2613	-26.3781	-28.3197	-30.2613				41683	F2783-0423	ph5	-19.991	-19.0506	-19.5208	-19.991
14258	F2455-0075	ph5	-30.2601	-27.0748	-28.6674	-30.2601				47438	F2444-0010	ph5	-19.4752	-19.9901	-19.7327	-19.9901
4644	F6559-0478	ph5	-30.206	-30.2596	-30.2328	-30.2596				14337	F6259-1232	ph5	-19.9898	-18.8054	-19.3976	-19.9898
28824	F6448-0260	ph5	-30.2584	-20.8753	-25.5669	-30.2584				27854	F5382-0342	ph5	-19.9887	-18.8281	-19.4084	-19.9887
17823	F6478-1164	ph5	-30.2568	-20.9778	-25.6173	-30.2568				31024	F1174-1168	ph5	-19.988	-19.5283	-19.7582	-19.988
48109	F3406-5593	ph5	-26.3081	-30.2564	-28.2823	-30.2564				42835	F2516-0050	ph5	-19.9868	-18.4661	-19.2264	-19.9868
25628	F6495-4294	ph5	-27.3429	-30.256	-28.7994	-30.256				43377	F2508-0401	ph5	-19.9861	-19.1795	-19.5828	-19.9861
20230	F6550-4670	ph5	-30.1655	-30.2525	-30.209	-30.2525				38199	F6349-1169	ph5	-17.8327	-19.9809	-18.9068	-19.9809
35235	F6570-2639	ph5	-30.251	-21.4469	-25.8489	-30.251				2567	F6561-9362	ph5	-19.98	-17.1446	-18.5623	-19.98
15589	F2580-2029	ph5	-25.4404	-30.2484	-27.8444	-30.2484				49306	F2722-0059	ph5	-19.9791	-17.5698	-18.7745	-19.9791
8158	F6514-4345	ph5	-30.2473	-28.7876	-29.5175	-30.2473				9032	F6438-0761	ph5	-18.7226	-19.9789	-19.3507	-19.9789
13777	F6478-4441	ph5	-30.2464	-30.2059	-30.2262	-30.2464				18806	F6252-3889	ph5	-19.9781	-19.5034	-19.7408	-19.9781
47166	F6523-3312	ph5	-29.5545	-30.2454	-29.8999	-30.2454				11813	F6438-3230	ph5	-19.9759	-19.368	-19.672	-19.9759
27081	F6523-0879	ph5	-21.4033	-30.2443	-25.8238	-30.2443				53296	F6469-2464	ph7	-19.9756	-19.2502	-19.6129	-19.9756
38693	F6571-0602	ph5	-30.2418	-26.4265	-28.3341	-30.2418				3514	F6562-5386	ph5	-19.9737	-18.628	-19.3008	-19.9737
48845	F2442-0565	ph5	-24.0742	-30.2403	-27.1573	-30.2403				28204	F1001-0002	ph5	-19.9714	-18.9139	-19.4427	-19.9714
34118	F6363-0914	ph5	-26.7361	-30.2377	-28.4869	-30.2377				17072	F6524-0519	ph5	-17.3127	-19.969	-18.6408	-19.969
1699	F6442-5800	ph5	-25.3514	-30.2363	-27.7939	-30.2363				22254	F5833-5601	ph5	-19.9685	-17.2207	-18.5946	-19.9685
21491	F2743-0687	ph5	-30.234	-25.04	-27.637	-30.234				35831	F6559-0516	ph5	-17.1918	-19.9683	-18.5801	-19.9683
2118	F6489-1758	ph5	-25.5112	-30.2336	-27.8724	-30.2336				23106	F6555-0752	ph5	-19.0961	-19.9671	-19.5316	-19.9671
31140	F2422-0297	ph5	-30.23	-24.1754	-27.2027	-30.23				9671	F6514-4504	ph5	-18.0837	-19.9671	-19.0254	-19.9671
42277	F6064-3771	ph5	-28.8789	-30.2291	-29.554	-30.2291				3171	F6524-0558	ph5	-19.9663	-19.5892	-19.7778	-19.9663
32060	F6259-1406	ph5	-30.2273	-24.1368	-27.1821	-30.2273				31023	F0657-0008	ph5	-18.84	-19.9656	-19.4028	-19.9656
14589	F6529-6335	ph5	-30.2178	-27.6923	-28.955	-30.2178				17181	F6554-0815	ph5	-19.9651	-18.3088	-19.1369	-19.9651
19880	F6438-3019	ph5	-29.3788	-30.2114	-29.7951	-30.2114				46323	F6367-0170	ph5	-19.9634	-17.8859	-18.9246	-19.9634
29291	F6529-2204	ph5	-29.6787	-30.2109	-29.9448	-30.2109				48213	F2204-0207	ph5	-19.1591	-19.9631	-19.5611	-19.9631
25916	F6475-3816	ph5	-28.9265	-30.2018	-29.5642	-30.2018				25258	F6524-4799	ph5	-19.9628	-19.2487	-19.6057	-19.9628
42331	F6159-0056	ph5	-30.1996	-21.2225	-25.711	-30.1996				46671	F1813-0163	ph5	-19.9615	-19.054	-19.5077	-19.9615
42916	F5461-2015	ph5	-30.1991	-28.0624	-29.1308	-30.1991				6682	F6482-3179	ph5	-19.9609	-19.3378	-19.6494	-19.9609
13541	F6475-2999	ph5	-18.1066	-30.1983	-24.1525	-30.1983				38126	F6514-3885	ph5	-15.2355	-19.9609	-17.5982	-19.9609
27096	F6037-0529	ph5	-29.2781	-30.1968	-29.7375	-30.1968				32553	F5558-0038	ph5	-19.9605	-17.7361	-18.8483	-19.9605
4607	F6559-0480	ph5	-30.1968	-26.432	-28.3144	-30.1968				54807	F5258-0110	ph7	-19.1216	-19.9596	-19.5406	-19.9596
59846	F5238-0055	ph9	-29.3064	-30.1938	-29.7501	-30.1938				29632	F6221-0020	ph5	-19.9467	-19.9564	-19.9515	-19.9564
42896	F5857-6972	ph5	-30.1919	-24.3847	-27.2883	-30.1919				36609	F6440-2395	ph5	-19.9563	-18.2372	-19.0967	-19.9563
48841	F5277-0333	ph5	-15.8606	-30.1905	-23.0255	-30.1905				45155	F6469-1427	ph5	-19.9557	-19.3642	-19.66	-19.9557
46092	F6276-1513	ph5	-24.6268	-30.1901	-27.4084	-30.1901				19309	F5319-0125	ph5	-19.9549	-18.5489	-19.2519	-19.9549
43101	F6412-1344	ph5	-30.1897	-25.5213	-27.8555	-30.1897				825	F6530-0245	ph5	-17.5272	-19.9516	-18.7394	-19.9516
29021	F6438-3522	ph5	-30.1891	-25.0323	-27.6107	-30.1891				50146	F3406-0737	ph5	-19.9508	-14.1056	-17.0282	-19.9508
18868	F6562-2530	ph5	-25.3094	-30.1884	-27.7489	-30.1884				18395	F6438-2914	ph5	-18.5879	-19.9507	-19.2693	-19.9507
6809	F6561-0597	ph5	-30.1867	-30.1314	-30.1591	-30.1867				22579	F6495-4422	ph5	-17.1332	-19.948	-18.5406	-19.948
48113	F5604-0029	ph5	-30.0638	-30.1851	-30.1245	-30.1851				26989	F6471-5247	ph5	-19.2695	-19.9473	-19.6084	-19.9473
208	F6523-0814	ph5	-28.7813	-30.1795	-29.4804	-30.1795				31029	F5062-0059	ph5	-19.9451	-18.9718	-19.4585	-19.9451
26278	F6514-3934	ph5	-28.1412	-30.1781	-29.1596	-30.1781				27831	F6562-8122	ph5	-19.5295	-19.9444	-19.7369	-19.9444
27041	F3398-5238	ph5	-30.1769	-28.1916	-29.1843	-30.1769				13003	F6478-0705	ph5	-17.1493	-19.9444	-18.5468	-19.9444
8102	F6473-4279	ph5	-30.0342	-30.1768	-30.1055	-30.1768				37771	F2604-0455	ph5	-19.9437	-18.3888	-19.1663	-19.9437
11259	F6383-0678	ph5	-30.1737	-24.4596	-27.3167	-30.1737				42580	F2784-0521	ph5	-19.9434	-17.9531	-18.9482	-19.9434
53223	F5600-0029	ph7	-30.1722	-25.5365	-27.8544	-30.1722				34577	F3375-2728	ph5	-19.9424	-18.1285	-19.0354	-19.9424
17328	F6471-5260	ph5	-30.1716	-21.9798	-26.0757	-30.1716				10451	F6523-2236	ph5	-18.0697	-19.9422	-19.0059	-19.9422
22134	F6565-4724	ph5	-26.4241	-30.1712	-28.2976	-30.1712				41371	F5530-0950	ph5	-18.4387	-19.9419	-19.1903	-19.9419
3514	F6562-5386	ph5	-30.1708	-24.3119	-27.2413	-30.1708				3278	F6550-4678	ph5	-19.9414	-18.9214	-19.4314	-19.9414
55887	F2442-0239	ph7	-29.5239	-30.1689	-29.8464	-30.1689				9644	F2455-0294	ph5	-19.9413	-19.1348	-19.5381	-19.9413
17495	F6476-0437	ph5	-26.618	-30.1684	-28.3932	-30.1684				28617	F6573-0291	ph5	-19.4143	-19.9406	-19.6775	-19.9406
27855	F6125-1764	ph5	-29.2342	-30.1676	-29.7009	-30.1676				6727	F6514-6989	ph5	-19.9403	-17.4582	-18.6992	-19.9403
58249	F6228-0560	ph9	-27.7775	-30.1665	-28.972	-30.1665				34872	F6412-6663	ph5	-18.4228	-19.9394	-19.1811	-19.9394
24317	F6573-3696	ph5	-30.1664	-23.477	-26.8217	-30.1664				49082	F3395-0162	ph5	-19.5473	-19.9389	-19.7431	-19.9389
23752	F6560-2574	ph5	-30.1664	-23.5287	-26.8476	-30.1664				23902	F2202-1299	ph5	-19.9375	-19.4021	-19.6698	-19.9375
35940	F6473-2185	ph5	-20.6242	-30.1633	-25.3938	-30.1633				30028	F6559-0533	ph5	-19.9332	-18.0936	-19.0134	-19.9332
32614	F6493-0966	ph5	-30.1625	-22.1409	-26.1517	-30.1625				27855	F6125-1764	ph5	-19.9328	-18.7158	-19.3243	-19.9328
11462	F6561-0684	ph5	-29.0891	-30.1617	-29.6254	-30.1617				6018	F6438-3163	ph5	-19.3645	-19.9315	-19.648	-19.9315
10564	F5624-0187	ph5	-30.1615	-25.8803	-28.0209	-30.1615				33386	F6125-3666	ph5	-19.0332	-19.9305	-19.4818	-19.9305
52855	F6089-9722	ph7	-20.9413	-30.1587	-25.55	-30.1587				1288	F6543-1579	ph5	-19.9289	-19.4916	-19.7102	-19.9289
35998	F6514-4072	ph5	-26.5836	-30.1563	-28.37	-30.1563				26466	F2238-0224	ph5	-19.9286	-17.6208	-18.7747	-19.9286
4540	F6556-5921	ph5	-26.11	-30.1561	-28.133	-30.1561				31120	F6231-0192	ph5	-18.8188	-19.9254	-19.3721	-19.9254
41348	F5082-0117	ph5	-30.1543	-18.5114	-24.3329	-30.1543				16103	F6480-0119	ph5	-15.6683	-19.9244	-17.7964	-19.9244
43411	F2009-0162	ph5	-30.1542	-20.9831	-25.5687	-30.1542				26367	F6125-0152	ph5	-19.9235	-19.5371	-19.7303	-19.9235
18534	F6215-0201	ph5	-30.1495	-29.5993	-29.8744	-30.1495				26826	F6560-1217	ph5	-19.0692	-19.9234	-19.4963	-19.9234
24612	F6555-0092	ph5	-29.9698	-30.1491	-30.0594	-30.1491				21399	F6473-2215	ph5	-15.8103	-19.9216	-17.8659	-19.9216
34259	F6247-0994	ph5	-27.5012	-30.1484	-28.8248	-30.1484				12694	F5283-0226	ph5	-19.9211	-19.0483	-19.4847	-19.9211
515	F6544-0516	ph5	-12.9375	-30.1457	-21.5416	-30.1457				16818	F6478-6196	ph5	-17.0089	-19.92	-18.4644	-19.92
23910	F6064-0689	ph5	-30.1457	-27.4642	-28.8049	-30.1457				28976	F6221-0039	ph5	-19.92	-17.7817	-18.8509	-19.92
29748	F6443-8393	ph5	-26.801	-30.144	-28.4725	-30.144				21446	F6438-2225	ph5	-16.381	-19.9191	-18.1501	-19.9191
47951	F2204-0510	ph5	-26.5814	-30.1438	-28.3626	-30.1438				9016	F6524-0461	ph5	-19.9185	-18.8734	-19.396	-19.9185
20931	F5599-0208	ph5	-30.1432	-25.1992	-27.6712	-30.1432				6179	F6446-0223	ph5	-17.1482	-19.9184	-18.5333	-19.9184
38221	F6438-2198	ph5	-25.5301	-30.143	-27.8365	-30.143				4280	F6438-0578	ph5	-16.8178	-19.9179	-18.3679	-19.9179
4087	F6473-8514	ph5	-28.255	-30.1428	-29.1989	-30.1428				50980	F6438-3510	ph7	-19.7567	-19.9166	-19.8367	-19.9166
21588	F6259-0529	ph5	-30.1418	-28.0517	-29.0967	-30.1418				34558	F6363-0007	ph5	-19.9153	-16.1119	-18.0136	-19.9153
43832	F6111-0877	ph5	-30.1385	-29.9735	-30.056	-30.1385				51410	F6438-0813	ph7	-19.9144	-18.5044	-19.2094	-19.9144
48336	F1883-1291	ph5	-28.9306	-30.1354	-29.533	-30.1354				23714	F6495-5440	ph5	-18.9075	-19.9124	-19.4099	-19.9124
17644	F6560-8269	ph5	-30.1353	-27.1374	-28.6363	-30.1353				35612	F2580-0183	ph5	-17.1122	-19.9117	-18.512	-19.9117
28611	F6178-4657	ph5	-30.1335	-26.835	-28.4842	-30.1335				12995	F6448-0762	ph5	-18.2095	-19.9096	-19.0595	-19.9096
24328	F5532-0070	ph5	-25.4637	-30.1302	-27.797	-30.1302				5568	F6438-3809	ph5	-19.672	-19.9087	-19.7903	-19.9087
37029	F6514-3800	ph5	-30.1282	-28.9584	-29.5433	-30.1282				36235	F6573-7359	ph5	-19.9086	-18.6688	-19.2887	-19.9086
24404	F2482-0305	ph5	-30.1282	-28.54	-29.3341	-30.1282				17748	F2501-0631	ph5	-19.9081	-18.4071	-19.1576	-19.9081
48298	F2018-7947	ph5	-21.0646	-30.1189	-25.5917	-30.1189				37812	F5382-0668	ph5	-17.9097	-19.907	-18.9084	-19.907
42602	F0657-0134	ph5	-30.1171	-30.0913	-30.1042	-30.1171				29065	F6456-0134	ph5	-17.9144	-19.9069	-18.9106	-19.9069
28946	F5600-0492	ph5	-30.1163	-23.6652	-26.8907	-30.1163				5979	F6573-1816	ph5	-19.9047	-16.804	-18.3544	-19.9047
39442	F5824-0017	ph5	-23.8499	-30.1113	-26.9806	-30.1113				37656	F6609-5828	ph5	-19.9044	-19.1373	-19.5209	-19.9044
17224	F6658-2291	ph5	-30.1101	-22.466	-26.288	-30.1101				40337	F5001-0458	ph5	-18.5648	-19.9043	-19.2345	-19.9043
36580	F2318-0426	ph5	-29.9126	-30.1066	-30.0096	-30.1066				8447	F6550-6590	ph5	-19.9033	-15.4392	-17.6713	-19.9033
19452	F6438-1035	ph5	-27.8047	-30.1059	-28.9553	-30.1059				23934	F6502-0613	ph5	-17.7152	-19.9003	-18.8078	-19.9003
26900	F6471-5303	ph5	-25.7171	-30.1024	-27.9097	-30.1024				39709	F6468-0012	ph5	-19.895	-19.8985	-19.8968	-19.8985
25395	F6125-2022	ph5	-27.7019	-30.1008	-28.9014	-30.1008				23285	F6252-3966	ph5	-18.1976	-19.8944	-19.046	-19.8944
43512	F6438-3663	ph5	-30.0983	-28.3379	-29.2181	-30.0983				41555	F6469-1934	ph5	-19.8922	-18.5336	-19.2129	-19.8922
49179	F6514-3894	ph5	-30.0977	-29.5766	-29.8372	-30.0977				23243	F6252-4698	ph5	-19.8913	-15.525	-17.7082	-19.8913
39193	F0916-6927	ph5	-27.0329	-30.0963	-28.5646	-30.0963				35570	F5264-0062	ph5	-14.907	-19.8891	-17.398	-19.8891
31031	F5558-0105	ph5	-30.0959	-29.3629	-29.7294	-30.0959				40568	F2743-1378	ph5	-18.4457	-19.889	-19.1674	-19.889
54505	F6524-1131	ph7	-30.0957	-22.7033	-26.3995	-30.0957				53321	F6564-4640	ph7	-19.8884	-17.0881	-18.4883	-19.8884
3318	F6550-6849	ph5	-30.0893	-25.3194	-27.7043	-30.0893				23270	F6573-9354	ph5	-18.9859	-19.8875	-19.4367	-19.8875
8950	F6564-9178	ph5	-26.149	-30.0886	-28.1188	-30.0886				28433	F5791-1030	ph5	-19.8865	-16.1598	-18.0232	-19.8865
7579	F6549-7116	ph5	-30.0884	-30.0231	-30.0557	-30.0884				39657	F3406-8269	ph5	-19.886	-17.45	-18.668	-19.886
32778	F6523-2094	ph5	-30.088	-28.1088	-29.0984	-30.088				31050	F5001-2215	ph5	-15.5488	-19.8841	-17.7165	-19.8841
7738	F6524-0452	ph5	-28.7598	-30.0876	-29.4237	-30.0876				42139	F6469-2071	ph5	-17.5364	-19.8826	-18.7095	-19.8826
8814	F6564-2370	ph5	-27.6026	-30.0873	-28.845	-30.0873				28172	F6363-0049	ph5	-19.8815	-15.7234	-17.8024	-19.8815
41690	F6445-3581	ph5	-23.5816	-30.087	-26.8343	-30.087				24173	F3398-5038	ph5	-18.6824	-19.8797	-19.2811	-19.8797
15590	F3023-0417	ph5	-30.087	-22.476	-26.2815	-30.087				923	F6573-7368	ph5	-19.1916	-19.8791	-19.5353	-19.8791
23971	F6556-2617	ph5	-28.7812	-30.0822	-29.4317	-30.0822				38192	F5097-0042	ph5	-19.8783	-18.7775	-19.3279	-19.8783
20802	F6559-1839	ph5	-27.639	-30.0817	-28.8604	-30.0817				49286	F3382-4233	ph5	-17.398	-19.8765	-18.6372	-19.8765
16185	F6443-5511	ph5	-27.2788	-30.0804	-28.6796	-30.0804				47467	F2018-1136	ph5	-19.8763	-18.5497	-19.213	-19.8763
1853	F6559-7227	ph5	-30.0381	-30.0788	-30.0584	-30.0788				8604	F6550-4561	ph5	-18.4117	-19.8759	-19.1438	-19.8759
33435	F6296-0146	ph5	-30.0752	-28.2571	-29.1661	-30.0752				41740	F1625-0059	ph5	-19.8751	-18.5576	-19.2164	-19.8751
49108	F6276-0703	ph5	-25.4589	-30.0747	-27.7668	-30.0747				36290	F6436-1201	ph5	-18.8053	-19.8719	-19.3386	-19.8719
43052	F0840-0235	ph5	-30.0738	-27.168	-28.6209	-30.0738				19057	F2947-0647	ph5	-19.8694	-19.3651	-19.6173	-19.8694
42490	F2055-0101	ph5	-24.6456	-30.073	-27.3593	-30.073				48519	F6445-7607	ph5	-17.9008	-19.8689	-18.8849	-19.8689
20879	F6255-0235	ph5	-22.0483	-30.0696	-26.059	-30.0696				45858	F2724-0323	ph5	-18.961	-19.8671	-19.4141	-19.8671
27001	F6482-8180	ph5	-26.3126	-30.0695	-28.191	-30.0695				9451	F6476-5418	ph5	-19.8667	-16.9977	-18.4322	-19.8667
40016	F6089-9009	ph5	-25.3752	-30.0688	-27.722	-30.0688				22648	F3398-3649	ph5	-19.8648	-17.8514	-18.8581	-19.8648
11982	F2784-0550	ph5	-30.0675	-27.1928	-28.6301	-30.0675				18325	F6562-2472	ph5	-18.5572	-19.8648	-19.211	-19.8648
55571	F5022-0186	ph7	-30.0651	-25.0362	-27.5506	-30.0651				36478	F5607-0206	ph5	-19.3072	-19.8647	-19.586	-19.8647
13629	F6475-1278	ph5	-30.0641	-29.7993	-29.9317	-30.0641				34187	F2276-0184	ph5	-18.4199	-19.8646	-19.1422	-19.8646
27106	F6514-4624	ph5	-30.0626	-27.3828	-28.7227	-30.0626				17473	F6412-1657	ph5	-19.8635	-17.4212	-18.6424	-19.8635
3212	F6524-1656	ph5	-30.0624	-28.6263	-29.3443	-30.0624				49629	F2518-0269	ph5	-18.7064	-19.8633	-19.2848	-19.8633
23471	F6573-2726	ph5	-20.3413	-30.0619	-25.2016	-30.0619				9607	F6400-0236	ph5	-19.862	-17.3427	-18.6024	-19.862
42600	F1883-0783	ph5	-30.0612	-29.9029	-29.982	-30.0612				9191	F6514-1709	ph5	-17.2909	-19.8601	-18.5755	-19.8601
27693	F6438-3664	ph5	-30.0604	-29.8381	-29.9492	-30.0604				8901	F6554-0787	ph5	-15.958	-19.8569	-17.9074	-19.8569
30724	F6473-4274	ph5	-30.0587	-29.9108	-29.9847	-30.0587				47673	F2444-0026	ph5	-18.5362	-19.8559	-19.196	-19.8559
32112	F6363-0897	ph5	-30.0546	-27.3149	-28.6848	-30.0546				33790	F5607-0125	ph5	-19.6307	-19.8556	-19.7432	-19.8556
14201	F2716-0424	ph5	-29.4938	-30.0545	-29.7741	-30.0545				3551	F6561-6352	ph5	-18.5769	-19.8553	-19.2161	-19.8553
30376	F2318-0310	ph5	-30.0514	-29.4618	-29.7566	-30.0514				35287	F3177-0006	ph5	-18.5708	-19.8548	-19.2128	-19.8548
42530	F3406-4243	ph5	-25.2292	-30.0448	-27.637	-30.0448				44033	F6443-5594	ph5	-17.1631	-19.8547	-18.5089	-19.8547
31392	F3406-9835	ph5	-30.0435	-21.9125	-25.978	-30.0435				59456	F5559-0038	ph9	-16.5043	-19.8539	-18.1791	-19.8539
4060	F6524-0467	ph5	-29.8277	-30.0425	-29.9351	-30.0425				46939	F2554-0174	ph5	-17.5522	-19.8528	-18.7025	-19.8528
3238	F6473-4033	ph5	-30.0423	-29.476	-29.7591	-30.0423				8617	F6438-3410	ph5	-19.8527	-16.9463	-18.3995	-19.8527
52235	F6222-0462	ph7	-26.5591	-30.0385	-28.2988	-30.0385				1406	F6559-1766	ph5	-18.6478	-19.8525	-19.2502	-19.8525
27856	F6149-0022	ph5	-30.0382	-25.247	-27.6426	-30.0382				16738	F2199-0445	ph5	-19.8522	-19.7099	-19.781	-19.8522
16386	F6438-3228	ph5	-29.1987	-30.0346	-29.6166	-30.0346				44147	F6222-0491	ph5	-19.8493	-18.388	-19.1187	-19.8493
9280	F2495-0056	ph5	-30.0338	-29.9921	-30.013	-30.0338				36594	F6471-0020	ph5	-19.8474	-19.1355	-19.4914	-19.8474
30282	F6363-0013	ph5	-29.2807	-30.0333	-29.657	-30.0333				29552	F6238-0142	ph5	-19.846	-18.1866	-19.0163	-19.846
28381	F6057-0538	ph5	-30.033	-16.0058	-23.0194	-30.033				34431	F6559-1067	ph5	-19.8454	-19.8442	-19.8448	-19.8454
48984	F2738-1058	ph5	-30.0329	-19.4377	-24.7353	-30.0329				666	F6523-3716	ph5	-17.805	-19.8452	-18.8251	-19.8452
29632	F6221-0020	ph5	-25.7752	-30.0327	-27.9039	-30.0327				3443	F6445-7115	ph5	-18.7796	-19.8428	-19.3112	-19.8428
7036	F6550-6852	ph5	-30.0305	-25.714	-27.8722	-30.0305				24326	F2674-0196	ph5	-19.8416	-19.6475	-19.7446	-19.8416
35539	F3053-0261	ph5	-27.4399	-30.0299	-28.7349	-30.0299				38091	F6471-0586	ph5	-19.8416	-17.4354	-18.6385	-19.8416
40760	F6559-1262	ph5	-30.0287	-19.0224	-24.5255	-30.0287				28253	F6438-3502	ph5	-19.8379	-18.571	-19.2044	-19.8379
20307	F6495-3924	ph5	-29.0379	-30.0285	-29.5332	-30.0285				34863	F2236-0004	ph5	-19.8378	-18.5731	-19.2054	-19.8378
55976	F6495-4065	ph7	-25.7112	-30.0282	-27.8697	-30.0282				42621	F2493-0621	ph5	-18.8145	-19.8371	-19.3258	-19.8371
42533	F6276-0360	ph5	-23.6045	-30.0254	-26.815	-30.0254				15636	F6446-0109	ph5	-19.8358	-19.0399	-19.4379	-19.8358
43115	F6456-0924	ph5	-24.9872	-30.0239	-27.5055	-30.0239				40383	F6560-2402	ph5	-19.8356	-16.9068	-18.3712	-19.8356
31785	F6403-3019	ph5	-23.8193	-30.0238	-26.9215	-30.0238				17383	F6222-0462	ph5	-17.1277	-19.8347	-18.4812	-19.8347
36614	F2508-0304	ph5	-30.0237	-20.7296	-25.3767	-30.0237				33698	F2515-2530	ph5	-19.8344	-15.1111	-17.4728	-19.8344
6993	F6480-3069	ph5	-26.3124	-30.023	-28.1677	-30.023				26932	F6438-3482	ph5	-17.57	-19.8337	-18.7019	-19.8337
44794	F3098-7316	ph5	-20.8079	-30.0222	-25.4151	-30.0222				31270	F6175-0505	ph5	-19.1863	-19.8337	-19.51	-19.8337
5141	F6524-0543	ph5	-29.3919	-30.022	-29.7069	-30.022				14369	F6523-3652	ph5	-17.2812	-19.8305	-18.5559	-19.8305
1527	F6507-5221	ph5	-30.0202	-18.8122	-24.4162	-30.0202				29548	F5607-0024	ph5	-19.8299	-17.5933	-18.7116	-19.8299
45155	F6469-1427	ph5	-30.0146	-25.2789	-27.6468	-30.0146				28937	F6514-9439	ph5	-19.8281	-16.5338	-18.181	-19.8281
19919	F6374-0037	ph5	-30.0109	-27.2543	-28.6326	-30.0109				5318	F6573-2096	ph5	-19.8238	-19.1334	-19.4786	-19.8238
25179	F6262-1279	ph5	-27.7301	-30.0078	-28.8689	-30.0078				28533	F6367-0891	ph5	-19.8224	-17.9789	-18.9007	-19.8224
12127	F6549-9225	ph5	-30.0073	-29.8332	-29.9203	-30.0073				6873	F6475-2760	ph5	-19.8209	-17.7107	-18.7658	-19.8209
49972	F5530-0155	ph5	-30.0055	-25.2081	-27.6068	-30.0055				32870	F6414-0124	ph5	-19.8195	-17.5516	-18.6855	-19.8195
13715	F6549-9285	ph5	-30.0053	-22.2233	-26.1143	-30.0053				14939	F6438-0830	ph5	-18.3671	-19.8194	-19.0932	-19.8194
15515	F6247-1101	ph5	-30.0037	-29.112	-29.5578	-30.0037				4864	F6513-1079	ph5	-19.0116	-19.8189	-19.4152	-19.8189
47828	F6276-0383	ph5	-23.1732	-30.002	-26.5876	-30.002				48606	F0305-0015	ph5	-19.8188	-18.2485	-19.0336	-19.8188
26766	F2444-0004	ph5	-30.0019	-25.0333	-27.5176	-30.0019				54349	F5558-0038	ph7	-19.8178	-17.9503	-18.8841	-19.8178
18206	F6438-3760	ph5	-30.0012	-26.0637	-28.0324	-30.0012				17490	F6561-0745	ph5	-18.1044	-19.8174	-18.9609	-19.8174
2279	F6556-6310	ph5	-29.9933	-20.6988	-25.3461	-29.9933				10953	F6524-1711	ph5	-16.3973	-19.8169	-18.1071	-19.8169
19052	F6513-5482	ph5	-29.9932	-24.5025	-27.2479	-29.9932				49153	F2972-0347	ph5	-15.5642	-19.8166	-17.6904	-19.8166
44608	F2269-0190	ph5	-28.3857	-29.9924	-29.1891	-29.9924				27862	F6438-2995	ph5	-19.5791	-19.8163	-19.6977	-19.8163
46279	F6209-0139	ph5	-29.8524	-29.992	-29.9222	-29.992				37521	F6200-3046	ph5	-19.816	-16.3252	-18.0706	-19.816
52420	F2791-0145	ph7	-27.8952	-29.9919	-28.9435	-29.9919				49901	F0882-0511	ph5	-17.7927	-19.8148	-18.8038	-19.8148
15820	F5652-1851	ph5	-27.2407	-29.9901	-28.6154	-29.9901				40063	F5835-0320	ph5	-19.6742	-19.8142	-19.7442	-19.8142
34857	F2580-0181	ph5	-29.3704	-29.9897	-29.68	-29.9897				25403	F6469-2254	ph5	-17.9308	-19.8133	-18.872	-19.8133
17032	F5857-6806	ph5	-23.2525	-29.9895	-26.621	-29.9895				137	F6594-3113	ph5	-19.8123	-18.0925	-18.9524	-19.8123
42588	F2609-0364	ph5	-29.9837	-29.9893	-29.9865	-29.9893				18262	F2073-0418	ph5	-18.9513	-19.8122	-19.3817	-19.8122
14493	F6478-6118	ph5	-23.9309	-29.9886	-26.9597	-29.9886				33963	F6151-0178	ph5	-17.12	-19.8113	-18.4656	-19.8113
29691	F6438-3765	ph5	-29.988	-25.4818	-27.7349	-29.988				18245	F6438-2937	ph5	-17.0841	-19.8111	-18.4476	-19.8111
23526	F6247-1982	ph5	-24.5878	-29.986	-27.2869	-29.986				3173	F6550-6642	ph5	-19.8099	-19.2043	-19.5071	-19.8099
28612	F6247-1130	ph5	-29.9824	-29.4441	-29.7132	-29.9824				33215	F2783-0218	ph5	-18.5302	-19.8099	-19.17	-19.8099
47420	F2654-0438	ph5	-26.7551	-29.9819	-28.3685	-29.9819				35489	F6438-2569	ph5	-19.8095	-19.3513	-19.5804	-19.8095
54400	F3395-1276	ph7	-21.0005	-29.981	-25.4907	-29.981				6456	F6255-0230	ph5	-19.8092	-19.6495	-19.7293	-19.8092
40021	F6560-5316	ph5	-23.8293	-29.9796	-26.9045	-29.9796				47791	F6443-5692	ph5	-18.7175	-19.8086	-19.263	-19.8086
7286	F6559-0818	ph5	-29.9784	-25.0222	-27.5003	-29.9784				2738	F6559-0678	ph5	-17.9166	-19.8078	-18.8622	-19.8078
39586	F5226-0381	ph5	-28.611	-29.9758	-29.2934	-29.9758				48105	F2539-0413	ph5	-18.0132	-19.8062	-18.9097	-19.8062
9649	F6210-0051	ph5	-29.9325	-29.9745	-29.9535	-29.9745				18723	F6258-0402	ph5	-19.8062	-16.5911	-18.1986	-19.8062
32488	F5559-0028	ph5	-29.9744	-29.0278	-29.5011	-29.9744				1721	F5857-6561	ph5	-16.3379	-19.8057	-18.0718	-19.8057
13000	F6472-8968	ph5	-29.8132	-29.9726	-29.8929	-29.9726				29276	F6524-4880	ph5	-19.8057	-18.3309	-19.0683	-19.8057
51333	F6480-0865	ph7	-29.9724	-23.6538	-26.8131	-29.9724				26411	F3398-5641	ph5	-18.667	-19.804	-19.2355	-19.804
37485	F1082-0069	ph5	-29.681	-29.9724	-29.8267	-29.9724				30487	F5001-0222	ph5	-17.6478	-19.8021	-18.7249	-19.8021
11172	F6524-0445	ph5	-29.9723	-28.8517	-29.412	-29.9723				6416	F6562-5216	ph5	-19.8015	-19.0594	-19.4305	-19.8015
35319	F2743-0886	ph5	-29.4694	-29.9709	-29.7201	-29.9709				52103	F6438-3613	ph7	-19.8008	-18.4499	-19.1254	-19.8008
7282	F6550-6808	ph5	-29.9688	-29.4054	-29.6871	-29.9688				10991	F6523-3955	ph5	-17.8682	-19.8006	-18.8344	-19.8006
42156	F5461-0310	ph5	-29.9682	-25.2067	-27.5875	-29.9682				44742	F3382-7841	ph5	-19.8	-17.9476	-18.8738	-19.8
4883	F6488-1606	ph5	-25.2978	-29.9679	-27.6329	-29.9679				20503	F6367-0903	ph5	-19.4306	-19.7985	-19.6146	-19.7985
6707	F5033-2057	ph5	-26.7055	-29.9673	-28.3364	-29.9673				24778	F6524-0501	ph5	-19.7982	-16.7824	-18.2903	-19.7982
47485	F2736-0726	ph5	-29.9668	-25.2936	-27.6302	-29.9668				48327	F2722-0130	ph5	-19.7979	-17.3093	-18.5536	-19.7979
30496	F6469-1797	ph5	-24.5694	-29.9656	-27.2675	-29.9656				10484	F6258-0212	ph5	-16.3167	-19.7968	-18.0568	-19.7968
22997	F5835-0552	ph5	-23.7346	-29.9649	-26.8497	-29.9649				47609	F1009-0397	ph5	-18.9503	-19.7948	-19.3726	-19.7948
25519	F6560-2559	ph5	-26.8375	-29.9648	-28.4011	-29.9648				39834	F2724-0340	ph5	-18.9816	-19.7935	-19.3875	-19.7935
42679	F6471-0803	ph5	-24.6958	-29.9641	-27.3299	-29.9641				35184	F5517-0003	ph5	-18.636	-19.7932	-19.2146	-19.7932
23945	F0920-6399	ph5	-29.9606	-29.0743	-29.5174	-29.9606				48778	F2638-0157	ph5	-17.556	-19.7924	-18.6742	-19.7924
14321	F6473-4244	ph5	-23.6136	-29.9577	-26.7857	-29.9577				5752	F6562-1788	ph5	-17.7431	-19.7912	-18.7671	-19.7912
44886	F3098-0547	ph5	-29.9556	-22.2504	-26.103	-29.9556				13025	F6089-9678	ph5	-19.7895	-18.5083	-19.1489	-19.7895
40525	F6245-3241	ph5	-17.6678	-29.9543	-23.8111	-29.9543				54573	F6253-2807	ph7	-17.6338	-19.7894	-18.7116	-19.7894
3549	F6561-0847	ph5	-29.9531	-26.64	-28.2966	-29.9531				576	F6513-5480	ph5	-19.7889	-18.47	-19.1294	-19.7889
50338	F6541-5869	ph7	-28.5287	-29.9516	-29.2401	-29.9516				46572	F2554-0002	ph5	-19.6428	-19.7883	-19.7155	-19.7883
23330	F6438-3399	ph5	-23.969	-29.9512	-26.9601	-29.9512				49555	F0806-0264	ph5	-19.7869	-18.3689	-19.0779	-19.7869
47508	F3398-1779	ph5	-29.149	-29.9508	-29.5499	-29.9508				43448	F2269-0041	ph5	-19.7858	-15.7864	-17.7861	-19.7858
29769	F6439-7088	ph5	-28.655	-29.9493	-29.3021	-29.9493				44944	F6433-0130	ph5	-18.7261	-19.7856	-19.2558	-19.7856
11486	F6133-0882	ph5	-25.9176	-29.9489	-27.9333	-29.9489				59327	F5559-0028	ph9	-15.5434	-19.7833	-17.6634	-19.7833
49676	F5564-0137	ph5	-21.9831	-29.9482	-25.9656	-29.9482				27700	F6512-0564	ph5	-19.783	-15.235	-17.509	-19.783
3639	F6562-5351	ph5	-25.1433	-29.9471	-27.5452	-29.9471				33308	F6523-3683	ph5	-19.7827	-18.2544	-19.0186	-19.7827
1951	F6550-6552	ph5	-23.3424	-29.945	-26.6437	-29.945				3005	F6465-0276	ph5	-19.7794	-18.2132	-18.9963	-19.7794
22701	F6469-2455	ph5	-28.6624	-29.9429	-29.3027	-29.9429				49763	F3408-0063	ph5	-19.7768	-18.1854	-18.9811	-19.7768
24784	F6573-0106	ph5	-27.9067	-29.942	-28.9244	-29.942				25285	F6524-5520	ph5	-18.9234	-19.7767	-19.3501	-19.7767
54041	F6469-2400	ph7	-29.9412	-27.3468	-28.644	-29.9412				7738	F6524-0452	ph5	-19.6609	-19.7765	-19.7187	-19.7765
5765	F6451-0581	ph5	-29.9407	-26.7725	-28.3566	-29.9407				30008	F6573-0170	ph5	-19.7762	-18.5858	-19.181	-19.7762
48199	F0686-0321	ph5	-29.9369	-24.9383	-27.4376	-29.9369				31212	F6469-1709	ph5	-19.776	-16.4489	-18.1125	-19.776
8021	F6559-1873	ph5	-22.8251	-29.9364	-26.3807	-29.9364				42773	F2580-0026	ph5	-17.7745	-19.7747	-18.7746	-19.7747
23285	F6252-3966	ph5	-29.3768	-29.936	-29.6564	-29.936				37732	F6037-0500	ph5	-18.6782	-19.7739	-19.2261	-19.7739
45057	F5097-1420	ph5	-29.9352	-23.9013	-26.9182	-29.9352				43334	F2246-0082	ph5	-19.7739	-18.3262	-19.05	-19.7739
28253	F6438-3502	ph5	-29.9343	-26.4368	-28.1856	-29.9343				21171	F6471-0718	ph5	-19.7723	-19.3296	-19.551	-19.7723
49546	F0537-2644	ph5	-29.934	-22.8488	-26.3914	-29.934				34184	F6550-6770	ph5	-18.6938	-19.7712	-19.2325	-19.7712
19951	F6562-5210	ph5	-25.1672	-29.9329	-27.55	-29.9329				53505	F6495-5002	ph7	-18.7788	-19.7708	-19.2748	-19.7708
10065	F6562-4128	ph5	-29.9329	-26.4008	-28.1668	-29.9329				27793	F6359-1608	ph5	-19.691	-19.7688	-19.7299	-19.7688
48152	F6125-2094	ph5	-26.5745	-29.9317	-28.2531	-29.9317				25076	F6475-5343	ph5	-17.1259	-19.7673	-18.4466	-19.7673
25762	F6524-1219	ph5	-29.9316	-27.0169	-28.4743	-29.9316				2306	F6514-1935	ph5	-19.7661	-18.2636	-19.0149	-19.7661
34751	F6524-1060	ph5	-29.3743	-29.9306	-29.6525	-29.9306				15964	F6514-1722	ph5	-19.7632	-18.258	-19.0106	-19.7632
46141	F2516-0279	ph5	-22.8337	-29.9301	-26.3819	-29.9301				55035	F6438-3638	ph7	-15.9978	-19.7619	-17.8798	-19.7619
9013	F6495-4160	ph5	-29.9258	-28.2948	-29.1103	-29.9258				10042	F6473-6551	ph5	-19.5375	-19.7617	-19.6496	-19.7617
48883	F5072-7045	ph5	-29.9246	-24.6817	-27.3031	-29.9246				14273	F6438-3064	ph5	-19.7598	-18.9659	-19.3628	-19.7598
56733	F6529-2580	ph9	-29.9224	-29.7348	-29.8286	-29.9224				38493	F5098-0637	ph5	-19.7593	-18.9714	-19.3653	-19.7593
14657	F6438-1234	ph5	-29.9203	-29.2538	-29.587	-29.9203				43813	F2269-0218	ph5	-18.5595	-19.7583	-19.1589	-19.7583
39634	F3398-4090	ph5	-29.5995	-29.9197	-29.7596	-29.9197				3553	F6564-2563	ph5	-19.7547	-16.99	-18.3724	-19.7547
37572	F6349-0374	ph5	-26.6644	-29.9191	-28.2917	-29.9191				31934	F6199-0027	ph5	-17.5511	-19.7539	-18.6525	-19.7539
35135	F6559-2234	ph5	-23.6764	-29.9184	-26.7974	-29.9184				20038	F6104-0238	ph5	-17.2663	-19.7534	-18.5098	-19.7534
60868	F3409-0028	ph9	-29.9166	-22.158	-26.0373	-29.9166				42342	F6349-1120	ph5	-18.9687	-19.7533	-19.361	-19.7533
20209	F6550-6593	ph5	-24.4317	-29.9159	-27.1738	-29.9159				47663	F2077-0096	ph5	-19.7533	-19.6572	-19.7052	-19.7533
47272	F2555-0110	ph5	-29.9147	-27.1817	-28.5482	-29.9147				21135	F6561-0618	ph5	-17.6625	-19.7518	-18.7071	-19.7518
41421	F6495-5208	ph5	-29.9144	-24.6309	-27.2726	-29.9144				20812	F2743-0206	ph5	-18.6012	-19.7513	-19.1762	-19.7513
31319	F3225-8564	ph5	-15.7754	-29.9142	-22.8448	-29.9142				20254	F6436-0166	ph5	-18.9645	-19.7498	-19.3572	-19.7498
54446	F5604-0009	ph7	-29.914	-29.1208	-29.5174	-29.914				8020	F6559-0024	ph5	-19.7494	-19.2477	-19.4985	-19.7494
29406	F6438-3275	ph5	-24.9743	-29.9129	-27.4436	-29.9129				21806	F6438-2992	ph5	-16.4365	-19.7494	-18.0929	-19.7494
16436	F5033-2090	ph5	-29.9126	-24.8601	-27.3863	-29.9126				12860	F6448-0630	ph5	-18.6035	-19.749	-19.1762	-19.749
54178	F6231-0192	ph7	-23.7484	-29.9114	-26.8299	-29.9114				18473	F5458-0010	ph5	-19.7489	-19.5108	-19.6298	-19.7489
25723	F6559-0624	ph5	-25.7361	-29.9112	-27.8236	-29.9112				17717	F6351-0489	ph5	-19.7475	-19.2799	-19.5137	-19.7475
29013	F2434-1408	ph5	-25.4266	-29.9107	-27.6687	-29.9107				15736	F6448-0523	ph5	-19.7466	-19.5287	-19.6377	-19.7466
56241	F6174-1450	ph7	-29.9075	-27.4468	-28.6772	-29.9075				48113	F5604-0029	ph5	-19.7465	-14.4852	-17.1159	-19.7465
32015	F6443-5725	ph5	-29.9036	-23.3084	-26.606	-29.9036				25031	F5075-4533	ph5	-19.7451	-18.1945	-18.9698	-19.7451
44228	F6521-3782	ph5	-29.9029	-27.7783	-28.8406	-29.9029				43042	F2783-0550	ph5	-15.6431	-19.7433	-17.6932	-19.7433
42731	F2874-0033	ph5	-29.8992	-29.8885	-29.8939	-29.8992				27509	F6524-1068	ph5	-19.6119	-19.7424	-19.6772	-19.7424
31029	F5062-0059	ph5	-29.6151	-29.8988	-29.757	-29.8988				35849	F1608-0778	ph5	-17.9885	-19.7412	-18.8648	-19.7412
26917	F6240-6957	ph5	-24.3021	-29.8974	-27.0997	-29.8974				2928	F6523-3819	ph5	-19.7404	-19.4331	-19.5867	-19.7404
9448	F6561-8666	ph5	-29.8973	-24.008	-26.9526	-29.8973				32631	F6469-2370	ph5	-19.7392	-16.4822	-18.1107	-19.7392
21102	F2413-0100	ph5	-29.8971	-27.0135	-28.4553	-29.8971				37483	F6560-8145	ph5	-19.7392	-16.6546	-18.1969	-19.7392
44951	F3411-4078	ph5	-28.2731	-29.8968	-29.0849	-29.8968				9659	F6475-2764	ph5	-18.8214	-19.739	-19.2802	-19.739
43610	F6190-2444	ph5	-22.8601	-29.8952	-26.3776	-29.8952				8872	F2783-0531	ph5	-19.7382	-18.523	-19.1306	-19.7382
31789	F6514-9212	ph5	-29.8949	-28.0169	-28.9559	-29.8949				42415	F1787-1301	ph5	-19.7376	-18.2743	-19.006	-19.7376
13332	F6475-1715	ph5	-29.8944	-29.4509	-29.6726	-29.8944				36795	F0657-0206	ph5	-19.737	-19.6261	-19.6815	-19.737
29573	F6221-0147	ph5	-29.8561	-29.8938	-29.875	-29.8938				12142	F6252-3893	ph5	-17.2344	-19.7358	-18.4851	-19.7358
20199	F6473-8804	ph5	-29.55	-29.8938	-29.7219	-29.8938				31095	F5001-1876	ph5	-19.7357	-18.0185	-18.8771	-19.7357
47897	F5095-0440	ph5	-22.5186	-29.8933	-26.206	-29.8933				22701	F6469-2455	ph5	-18.1624	-19.7352	-18.9488	-19.7352
19556	F6495-4464	ph5	-28.1329	-29.8919	-29.0124	-29.8919				31624	F6064-0583	ph5	-19.735	-17.6129	-18.6739	-19.735
37895	F6411-2591	ph5	-21.7126	-29.8888	-25.8007	-29.8888				36065	F3294-0365	ph5	-19.7318	-16.1766	-17.9542	-19.7318
53505	F6495-5002	ph7	-27.6104	-29.8875	-28.749	-29.8875				53287	F6389-1376	ph7	-19.7296	-18.8102	-19.2699	-19.7296
7422	F6523-3864	ph5	-28.4409	-29.8866	-29.1637	-29.8866				40743	F6431-0639	ph5	-19.7291	-19.3046	-19.5168	-19.7291
4028	F6550-6170	ph5	-26.0401	-29.8862	-27.9632	-29.8862				25598	F6473-2091	ph5	-19.7287	-19.2257	-19.4772	-19.7287
31376	F6276-1537	ph5	-29.8843	-19.6241	-24.7542	-29.8843				40490	F6550-6738	ph5	-19.7282	-17.6136	-18.6709	-19.7282
33409	F5382-0548	ph5	-29.8608	-29.8832	-29.872	-29.8832				9432	F6480-0945	ph5	-19.7281	-17.5049	-18.6165	-19.7281
50541	F6523-4531	ph7	-29.4507	-29.881	-29.6659	-29.881				15504	F1801-0055	ph5	-19.7272	-18.0522	-18.8897	-19.7272
10553	F6529-0708	ph5	-24.5553	-29.8808	-27.2181	-29.8808				38898	F6349-1285	ph5	-19.4086	-19.7267	-19.5677	-19.7267
10405	F6475-1892	ph5	-19.4244	-29.8778	-24.6511	-29.8778				11664	F6465-0129	ph5	-18.8033	-19.7262	-19.2647	-19.7262
33977	F5236-0041	ph5	-29.8775	-26.4052	-28.1414	-29.8775				4920	F6492-0499	ph5	-17.7026	-19.7261	-18.7143	-19.7261
43070	F2202-0113	ph5	-29.8771	-24.958	-27.4175	-29.8771				18598	F6524-4879	ph5	-19.537	-19.726	-19.6315	-19.726
31517	F5001-0551	ph5	-29.8762	-29.1963	-29.5363	-29.8762				4155	F6480-3720	ph5	-17.9591	-19.7256	-18.8423	-19.7256
30206	F3407-5063	ph5	-29.7725	-29.8754	-29.8239	-29.8754				15728	F6438-2920	ph5	-19.6983	-19.7254	-19.7119	-19.7254
38126	F6514-3885	ph5	-29.8748	-25.1872	-27.531	-29.8748				5105	F6475-1760	ph5	-19.2596	-19.7247	-19.4921	-19.7247
38120	F6414-3601	ph5	-27.9756	-29.868	-28.9218	-29.868				4607	F6559-0480	ph5	-19.4804	-19.7235	-19.6019	-19.7235
38667	F2971-0822	ph5	-24.659	-29.8679	-27.2634	-29.8679				23819	F6573-0065	ph5	-17.5767	-19.7229	-18.6498	-19.7229
49653	F2252-0299	ph5	-28.1001	-29.8664	-28.9832	-29.8664				12276	F6245-5779	ph5	-19.7221	-18.6522	-19.1872	-19.7221
29825	F3406-6476	ph5	-29.8662	-28.5272	-29.1967	-29.8662				16525	F6476-5607	ph5	-19.6974	-19.7212	-19.7093	-19.7212
24845	F6561-9281	ph5	-29.8396	-29.8659	-29.8528	-29.8659				16077	F6560-1457	ph5	-17.8233	-19.7205	-18.7719	-19.7205
29996	F3408-0045	ph5	-29.8657	-29.6374	-29.7516	-29.8657				47582	F6262-3326	ph5	-18.0636	-19.7204	-18.892	-19.7204
33491	F6495-4567	ph5	-25.2669	-29.8655	-27.5662	-29.8655				41188	F6064-3739	ph5	-18.1441	-19.7182	-18.9311	-19.7182
54088	F5791-0768	ph7	-29.7179	-29.8653	-29.7916	-29.8653				29317	F6438-1253	ph5	-18.0758	-19.7152	-18.8955	-19.7152
19331	F6257-2934	ph5	-29.7504	-29.8651	-29.8078	-29.8651				58079	F6228-0533	ph9	-18.7894	-19.7137	-19.2516	-19.7137
48190	F6456-0925	ph5	-29.806	-29.8642	-29.8351	-29.8642				38490	F6497-7681	ph5	-19.7136	-16.1834	-17.9485	-19.7136
12734	F6564-9162	ph5	-29.8627	-23.9561	-26.9094	-29.8627				28721	F6524-0923	ph5	-19.6173	-19.7132	-19.6652	-19.7132
48897	F2269-0120	ph5	-29.8563	-27.0196	-28.4379	-29.8563				25758	F6514-4460	ph5	-17.9712	-19.7111	-18.8411	-19.7111
21817	F6495-5501	ph5	-29.8562	-22.5687	-26.2125	-29.8562				8395	F6524-0474	ph5	-19.7101	-17.9039	-18.807	-19.7101
24911	F6064-0777	ph5	-29.6598	-29.8556	-29.7577	-29.8556				32167	F6363-0912	ph5	-19.7096	-15.1209	-17.4153	-19.7096
60544	F0537-0447	ph9	-29.8551	-25.1443	-27.4997	-29.8551				37572	F6349-0374	ph5	-16.2891	-19.7088	-17.999	-19.7088
16069	F6497-7667	ph5	-27.5875	-29.8539	-28.7207	-29.8539				36466	F2416-0154	ph5	-17.8841	-19.7081	-18.7961	-19.7081
53059	F6252-4698	ph7	-26.1152	-29.8536	-27.9844	-29.8536				26025	F6471-5304	ph5	-17.4946	-19.7074	-18.601	-19.7074
43270	F2784-0260	ph5	-29.853	-28.7348	-29.2939	-29.853				34780	F6230-0260	ph5	-19.7067	-18.6027	-19.1547	-19.7067
38516	F5088-0518	ph5	-29.8473	-28.5149	-29.1811	-29.8473				49423	F5564-0061	ph5	-19.3219	-19.7058	-19.5138	-19.7058
29136	F6524-5551	ph5	-29.7349	-29.8425	-29.7887	-29.8425				33876	F6412-1354	ph5	-19.7004	-18.6603	-19.1804	-19.7004
49125	F5075-5891	ph5	-24.417	-29.8425	-27.1298	-29.8425				48730	F2269-0541	ph5	-19.6999	-17.6764	-18.6881	-19.6999
44100	F5607-0187	ph5	-24.2936	-29.8405	-27.0671	-29.8405				43581	F6556-7553	ph5	-19.6989	-18.748	-19.2234	-19.6989
4122	F6477-3231	ph5	-29.8387	-28.7915	-29.3151	-29.8387				32197	F1759-0015	ph5	-17.9531	-19.6982	-18.8256	-19.6982
3627	F6479-2758	ph5	-24.5773	-29.8383	-27.2078	-29.8383				6396	F2135-1177	ph5	-14.4379	-19.6971	-17.0675	-19.6971
24208	F6469-1497	ph5	-27.614	-29.8377	-28.7258	-29.8377				34551	F3367-0101	ph5	-19.696	-18.1799	-18.9379	-19.696
7576	F6523-2168	ph5	-29.8303	-29.8377	-29.834	-29.8377				52124	F6443-7134	ph7	-19.6913	-19.0227	-19.357	-19.6913
50228	F5532-0124	ph5	-29.8365	-29.8136	-29.825	-29.8365				3025	F6476-5241	ph5	-19.6906	-16.4764	-18.0835	-19.6906
39356	F3406-6214	ph5	-27.9709	-29.8364	-28.9036	-29.8364				30743	F1836-0174	ph5	-18.899	-19.69	-19.2945	-19.69
28738	F6548-4345	ph5	-24.1148	-29.836	-26.9754	-29.836				10771	F6438-3171	ph5	-18.3013	-19.6897	-18.9955	-19.6897
37575	F6443-1530	ph5	-29.8327	-26.5561	-28.1944	-29.8327				27628	F6199-0017	ph5	-19.6891	-19.0094	-19.3493	-19.6891
47387	F6240-6626	ph5	-29.8326	-29.4695	-29.651	-29.8326				47817	F2710-0434	ph5	-14.5282	-19.6885	-17.1084	-19.6885
34436	F2947-0883	ph5	-28.3077	-29.8298	-29.0687	-29.8298				32084	F0537-0643	ph5	-18.6939	-19.6874	-19.1907	-19.6874
35605	F6573-7328	ph5	-29.8296	-29.4651	-29.6473	-29.8296				11361	F6465-0127	ph5	-18.5261	-19.6865	-19.1063	-19.6865
4854	F6475-5766	ph5	-20.7883	-29.8279	-25.3081	-29.8279				19699	F2713-0139	ph5	-19.6864	-17.6632	-18.6748	-19.6864
19377	F6443-9704	ph5	-29.6556	-29.8254	-29.7405	-29.8254				35165	F2373-0709	ph5	-19.6855	-17.5519	-18.6187	-19.6855
26493	F6495-4129	ph5	-29.8254	-23.4919	-26.6586	-29.8254				3929	F6524-1265	ph5	-16.7605	-19.6849	-18.2227	-19.6849
7524	F6445-0617	ph5	-29.8233	-22.7626	-26.2929	-29.8233				28192	F6403-3005	ph5	-19.4715	-19.6849	-19.5782	-19.6849
28011	F6480-0583	ph5	-29.8231	-21.3053	-25.5642	-29.8231				19272	F2752-0146	ph5	-18.7359	-19.6845	-19.2102	-19.6845
7481	F6438-3531	ph5	-24.1081	-29.8225	-26.9653	-29.8225				25095	F6351-0076	ph5	-16.7787	-19.684	-18.2314	-19.684
50663	F6523-4568	ph7	-29.4316	-29.8199	-29.6258	-29.8199				27050	F6469-2302	ph5	-18.8536	-19.6828	-19.2682	-19.6828
34320	F6257-4032	ph5	-29.8199	-25.0982	-27.4591	-29.8199				6591	F6529-2464	ph5	-19.6816	-18.7233	-19.2025	-19.6816
30983	F6430-0666	ph5	-29.819	-27.5332	-28.6761	-29.819				16224	F6443-6788	ph5	-19.6811	-17.7652	-18.7231	-19.6811
38673	F6443-5707	ph5	-29.1445	-29.8187	-29.4816	-29.8187				45731	F3222-0118	ph5	-16.8332	-19.6808	-18.257	-19.6808
11914	F6438-1350	ph5	-27.8061	-29.8181	-28.8121	-29.8181				17135	F5283-0160	ph5	-19.6791	-19.1799	-19.4295	-19.6791
10174	F6448-1241	ph5	-29.7259	-29.8179	-29.7719	-29.8179				34252	F6476-5324	ph5	-17.8002	-19.6781	-18.7392	-19.6781
38623	F6559-1142	ph5	-29.7422	-29.817	-29.7796	-29.817				19606	F6573-5339	ph5	-17.8457	-19.6777	-18.7617	-19.6777
4415	F6514-9131	ph5	-28.6746	-29.8165	-29.2455	-29.8165				35749	F2539-0398	ph5	-17.992	-19.6754	-18.8337	-19.6754
20051	F6089-9721	ph5	-23.3703	-29.8164	-26.5934	-29.8164				40570	F3374-0276	ph5	-18.3046	-19.6748	-18.9897	-19.6748
48487	F2580-0404	ph5	-23.3704	-29.8147	-26.5926	-29.8147				51804	F6438-0805	ph7	-18.7723	-19.6739	-19.2231	-19.6739
2051	F6559-0657	ph5	-29.8134	-21.463	-25.6382	-29.8134				17348	F6108-0016	ph5	-18.5263	-19.6737	-19.1	-19.6737
9408	F6559-6462	ph5	-29.8122	-28.5091	-29.1606	-29.8122				12523	F6475-5220	ph5	-16.8468	-19.6726	-18.2597	-19.6726
1733	F6523-3991	ph5	-29.6228	-29.8114	-29.7171	-29.8114				8334	F5957-0059	ph5	-17.3029	-19.6721	-18.4875	-19.6721
15741	F6473-8690	ph5	-29.8112	-29.1457	-29.4784	-29.8112				49302	F2416-0853	ph5	-19.6697	-17.4696	-18.5697	-19.6697
34775	F1572-0109	ph5	-24.3893	-29.8065	-27.0979	-29.8065				19951	F6562-5210	ph5	-19.668	-19.2121	-19.4401	-19.668
2455	F6524-1694	ph5	-28.2418	-29.8056	-29.0237	-29.8056				25783	F6573-2165	ph5	-19.6675	-16.1922	-17.9298	-19.6675
3730	F6472-2707	ph5	-29.8052	-23.7611	-26.7832	-29.8052				22375	F5600-0050	ph5	-18.2812	-19.6674	-18.9743	-19.6674
18251	F6474-0337	ph5	-29.8046	-26.8164	-28.3105	-29.8046				2466	F6556-2702	ph5	-17.192	-19.6655	-18.4288	-19.6655
33416	F6247-0250	ph5	-29.7303	-29.804	-29.7672	-29.804				47650	F3398-5082	ph5	-19.6652	-19.0296	-19.3474	-19.6652
20018	F6479-2497	ph5	-22.4264	-29.8033	-26.1149	-29.8033				55107	F6560-2484	ph7	-19.6516	-19.6648	-19.6582	-19.6648
48132	F5095-0383	ph5	-25.4591	-29.8024	-27.6307	-29.8024				41667	F6469-2068	ph5	-17.7135	-19.662	-18.6877	-19.662
16561	F6475-5222	ph5	-26.0064	-29.8024	-27.9044	-29.8024				27469	F6411-2710	ph5	-18.6908	-19.6614	-19.1761	-19.6614
47037	F3350-1026	ph5	-29.802	-23.5067	-26.6543	-29.802				415	F6523-0954	ph5	-19.66	-18.9277	-19.2938	-19.66
22789	F6559-3269	ph5	-25.8081	-29.8009	-27.8045	-29.8009				50118	F0161-0190	ph5	-19.3157	-19.6599	-19.4878	-19.6599
44244	F6469-0316	ph5	-29.7997	-29.7051	-29.7524	-29.7997				28590	F6438-3635	ph5	-17.5587	-19.6596	-18.6091	-19.6596
1984	F6480-4115	ph5	-29.799	-24.2934	-27.0462	-29.799				47019	F2204-0471	ph5	-19.6019	-19.6591	-19.6305	-19.6591
17977	F6473-4091	ph5	-25.3769	-29.7945	-27.5857	-29.7945				42531	F3406-5592	ph5	-19.6578	-19.3716	-19.5147	-19.6578
21341	F6412-1550	ph5	-20.9338	-29.7918	-25.3628	-29.7918				58157	F6438-1942	ph9	-19.6572	-16.5261	-18.0916	-19.6572
4636	F6524-4857	ph5	-29.1424	-29.791	-29.4667	-29.791				17342	F2947-0870	ph5	-19.656	-18.1412	-18.8986	-19.656
47730	F5450-0393	ph5	-29.7892	-21.3561	-25.5726	-29.7892				22964	F6436-0051	ph5	-19.6555	-17.6367	-18.6461	-19.6555
33840	F2783-0507	ph5	-29.7881	-26.4351	-28.1116	-29.7881				45459	F2971-0477	ph5	-19.6553	-19.3909	-19.5231	-19.6553
49039	F2493-1702	ph5	-28.3833	-29.787	-29.0851	-29.787				17285	F6257-1362	ph5	-19.6543	-18.928	-19.2911	-19.6543
40153	F6240-2393	ph5	-28.7509	-29.787	-29.2689	-29.787				10330	F6514-4422	ph5	-19.6532	-17.582	-18.6176	-19.6532
15346	F6488-1281	ph5	-29.7842	-29.6315	-29.7079	-29.7842				30281	F6295-0802	ph5	-18.4142	-19.6528	-19.0335	-19.6528
42365	F5773-1888	ph5	-29.5313	-29.7827	-29.657	-29.7827				37383	F6469-1340	ph5	-19.6291	-19.6501	-19.6396	-19.6501
15830	F6255-0327	ph5	-24.2897	-29.7812	-27.0355	-29.7812				3728	F6440-2739	ph5	-16.6999	-19.6494	-18.1747	-19.6494
3520	F6442-6533	ph5	-29.7797	-17.2854	-23.5325	-29.7797				21700	F5505-0043	ph5	-18.3153	-19.6492	-18.9822	-19.6492
9143	F6475-2511	ph5	-29.7782	-29.7122	-29.7452	-29.7782				27167	F6363-0906	ph5	-19.6487	-18.5912	-19.12	-19.6487
19394	F6564-3331	ph5	-23.0312	-29.778	-26.4046	-29.778				31738	F5558-0070	ph5	-19.6473	-17.9187	-18.783	-19.6473
43408	F6155-0710	ph5	-29.7775	-22.735	-26.2563	-29.7775				25696	F6570-2638	ph5	-17.8902	-19.647	-18.7686	-19.647
22106	F6259-0959	ph5	-29.7768	-22.9409	-26.3589	-29.7768				38673	F6443-5707	ph5	-19.6465	-18.2905	-18.9685	-19.6465
42200	F0656-0221	ph5	-29.775	-23.2461	-26.5106	-29.775				6267	F6573-7469	ph5	-19.6452	-15.3795	-17.5124	-19.6452
34478	F6458-0202	ph5	-23.5785	-29.7746	-26.6765	-29.7746				25405	F6474-7274	ph5	-19.6444	-18.7425	-19.1934	-19.6444
22579	F6495-4422	ph5	-25.0254	-29.7733	-27.3993	-29.7733				34936	F6456-0228	ph5	-18.3565	-19.6442	-19.0004	-19.6442
43765	F2696-0858	ph5	-29.7718	-29.5882	-29.68	-29.7718				53196	F6513-3800	ph7	-19.6438	-17.6055	-18.6246	-19.6438
30788	F6064-2615	ph5	-29.7714	-29.739	-29.7552	-29.7714				21515	F6550-6822	ph5	-18.0449	-19.6431	-18.844	-19.6431
15544	F5865-0260	ph5	-29.77	-21.5538	-25.6619	-29.77				49623	F0863-0372	ph5	-19.3991	-19.642	-19.5206	-19.642
40822	F2691-0714	ph5	-26.1643	-29.7695	-27.9669	-29.7695				13802	F6471-0702	ph5	-19.6419	-18.122	-18.8819	-19.6419
10136	F6550-6213	ph5	-29.7691	-26.1158	-27.9424	-29.7691				33568	F2784-0264	ph5	-19.6407	-19.2841	-19.4624	-19.6407
41882	F6043-0448	ph5	-29.769	-24.2923	-27.0307	-29.769				33200	F2276-0383	ph5	-19.6385	-19.2239	-19.4312	-19.6385
28419	F6363-0066	ph5	-29.7682	-27.689	-28.7286	-29.7682				54842	F5237-0057	ph7	-18.7131	-19.6373	-19.1752	-19.6373
24397	F6480-2896	ph5	-29.7682	-22.4673	-26.1177	-29.7682				35378	F1603-0353	ph5	-19.3889	-19.637	-19.5129	-19.637
27989	F6529-2202	ph5	-29.557	-29.768	-29.6625	-29.768				8856	F6550-6719	ph5	-16.2593	-19.6363	-17.9478	-19.6363
32087	F5040-0027	ph5	-29.7658	-27.6886	-28.7272	-29.7658				22273	F6524-4920	ph5	-19.635	-17.3064	-18.4707	-19.635
47932	F2516-0037	ph5	-25.6122	-29.7658	-27.689	-29.7658				48414	F3374-0265	ph5	-19.6346	-18.5525	-19.0935	-19.6346
36012	F6360-9202	ph5	-29.7627	-24.7204	-27.2415	-29.7627				6832	F6472-7035	ph5	-19.3553	-19.6329	-19.4941	-19.6329
31800	F6064-0692	ph5	-29.6901	-29.7619	-29.726	-29.7619				32832	F6495-6005	ph5	-19.6292	-18.3856	-19.0074	-19.6292
25011	F6480-3203	ph5	-29.7608	-25.5539	-27.6573	-29.7608				19526	F2529-0101	ph5	-19.6292	-19.0973	-19.3632	-19.6292
3413	F6478-2665	ph5	-26.585	-29.76	-28.1725	-29.76				53975	F6403-2618	ph7	-17.777	-19.6291	-18.703	-19.6291
20479	F6562-2026	ph5	-29.527	-29.7597	-29.6433	-29.7597				1303	F6558-0449	ph5	-19.6271	-18.0329	-18.83	-19.6271
12061	F6564-9536	ph5	-29.7595	-25.6235	-27.6915	-29.7595				44500	F2865-1293	ph5	-19.625	-18.3441	-18.9846	-19.625
12855	F6439-4271	ph5	-27.8362	-29.7568	-28.7965	-29.7568				34156	F5559-0023	ph5	-15.1156	-19.6243	-17.37	-19.6243
33726	F0030-0072	ph5	-29.5156	-29.7559	-29.6357	-29.7559				30050	F2929-0031	ph5	-19.6239	-18.1948	-18.9093	-19.6239
43867	F2269-0268	ph5	-29.7556	-25.7162	-27.7359	-29.7556				1656	F6523-3947	ph5	-19.1064	-19.6218	-19.3641	-19.6218
1012	F6529-0707	ph5	-29.7555	-24.4498	-27.1026	-29.7555				39498	F6411-2588	ph5	-19.4369	-19.6215	-19.5292	-19.6215
40951	F3382-2145	ph5	-28.1694	-29.7542	-28.9618	-29.7542				34245	F6230-0227	ph5	-15.6	-19.6209	-17.6104	-19.6209
34077	F3407-3786	ph5	-29.7542	-21.4094	-25.5818	-29.7542				43893	F3321-0062	ph5	-18.5165	-19.6206	-19.0686	-19.6206
11166	F6475-2995	ph5	-29.7529	-24.8589	-27.3059	-29.7529				3282	F6561-0619	ph5	-19.3067	-19.6198	-19.4632	-19.6198
48619	F2016-0207	ph5	-18.8948	-29.7527	-24.3237	-29.7527				53973	F6221-0147	ph7	-19.6186	-18.7405	-19.1796	-19.6186
20838	F6524-0469	ph5	-29.6198	-29.7519	-29.6859	-29.7519				20648	F2093-0106	ph5	-17.2928	-19.6185	-18.4556	-19.6185
49423	F5564-0061	ph5	-29.7506	-29.6049	-29.6778	-29.7506				12313	F6200-3519	ph5	-19.6171	-17.6222	-18.6197	-19.6171
42835	F2516-0050	ph5	-29.7502	-24.4404	-27.0953	-29.7502				30848	F6235-0459	ph5	-19.59	-19.6147	-19.6023	-19.6147
6726	F6514-4301	ph5	-28.5761	-29.7476	-29.1618	-29.7476				26243	F6212-0348	ph5	-17.8807	-19.6145	-18.7476	-19.6145
39570	F6443-6203	ph5	-25.1168	-29.7431	-27.4299	-29.7431				38379	F6436-1200	ph5	-19.6141	-18.276	-18.9451	-19.6141
38466	F2199-0382	ph5	-29.4071	-29.7419	-29.5745	-29.7419				54193	F6560-2558	ph7	-18.5211	-19.6141	-19.0676	-19.6141
45862	F5226-0414	ph5	-29.7377	-21.9569	-25.8473	-29.7377				49644	F0161-0238	ph5	-18.931	-19.6139	-19.2725	-19.6139
54030	F2442-0667	ph7	-29.7362	-26.18	-27.9581	-29.7362				1909	F6523-0984	ph5	-18.424	-19.6132	-19.0186	-19.6132
56088	F2444-0107	ph7	-29.7359	-24.2748	-27.0053	-29.7359				5768	F6473-4256	ph5	-19.613	-18.9315	-19.2722	-19.613
46903	F2462-0024	ph5	-23.9933	-29.7349	-26.8641	-29.7349				36072	F6363-1004	ph5	-19.6129	-16.2382	-17.9256	-19.6129
31616	F5001-0722	ph5	-29.7334	-22.7127	-26.223	-29.7334				15820	F5652-1851	ph5	-19.6118	-17.339	-18.4754	-19.6118
11585	F6257-4577	ph5	-29.7329	-26.1469	-27.9399	-29.7329				41030	F6514-3925	ph5	-19.6114	-16.092	-17.8517	-19.6114
40068	F6175-1152	ph5	-18.2881	-29.7323	-24.0102	-29.7323				37306	F6514-4082	ph5	-19.6113	-17.8686	-18.7399	-19.6113
38518	F6175-0779	ph5	-26.1012	-29.7307	-27.9159	-29.7307				54371	F6222-0494	ph7	-17.6423	-19.6112	-18.6268	-19.6112
721	F6564-5201	ph5	-29.7289	-25.3603	-27.5446	-29.7289				10990	F6523-3859	ph5	-18.0415	-19.6112	-18.8263	-19.6112
23947	F2024-0877	ph5	-29.7279	-26.5471	-28.1375	-29.7279				28328	F6560-6043	ph5	-19.6108	-17.8129	-18.7118	-19.6108
38022	F2334-0018	ph5	-29.7258	-25.9907	-27.8583	-29.7258				29061	F6351-0317	ph5	-19.6103	-16.2079	-17.9091	-19.6103
46724	F2493-1315	ph5	-23.4897	-29.7252	-26.6075	-29.7252				30090	F6443-5489	ph5	-19.6085	-18.0147	-18.8116	-19.6085
8205	F6562-7192	ph5	-22.1578	-29.7249	-25.9413	-29.7249				10703	F6465-0220	ph5	-18.3727	-19.6082	-18.9904	-19.6082
43740	F6433-0214	ph5	-29.721	-29.4531	-29.587	-29.721				20321	F1801-0009	ph5	-19.6078	-19.1607	-19.3842	-19.6078
35100	F6037-0725	ph5	-29.7175	-13.2515	-21.4845	-29.7175				27336	F2202-1324	ph5	-19.6075	-17.9497	-18.7786	-19.6075
31249	F5040-0281	ph5	-26.256	-29.7153	-27.9856	-29.7153				27825	F6524-4894	ph5	-19.6074	-19.2389	-19.4232	-19.6074
35098	F5283-0086	ph5	-29.7145	-24.8641	-27.2893	-29.7145				30387	F6247-2096	ph5	-17.8712	-19.6073	-18.7393	-19.6073
5538	F6178-6999	ph5	-29.569	-29.7115	-29.6402	-29.7115				52323	F2604-0500	ph7	-19.6061	-18.1173	-18.8617	-19.6061
27335	F1836-0158	ph5	-29.2202	-29.7097	-29.465	-29.7097				53341	F6178-4783	ph7	-15.9673	-19.6055	-17.7864	-19.6055
42267	F2323-0061	ph5	-27.7731	-29.7093	-28.7412	-29.7093				3214	F6524-1765	ph5	-19.2248	-19.6043	-19.4146	-19.6043
37196	F6521-4093	ph5	-29.7084	-29.2243	-29.4663	-29.7084				29626	F6524-0989	ph5	-18.7348	-19.6037	-19.1693	-19.6037
55132	F6468-0012	ph7	-29.7075	-29.3397	-29.5236	-29.7075				6477	F6523-4229	ph5	-19.603	-17.231	-18.417	-19.603
39449	F2373-0126	ph5	-29.7066	-26.5126	-28.1096	-29.7066				42802	F6471-0810	ph5	-19.6026	-16.9054	-18.254	-19.6026
40798	F3375-2135	ph5	-24.7626	-29.7064	-27.2345	-29.7064				17112	F6490-0892	ph5	-16.7074	-19.6014	-18.1544	-19.6014
6562	F6562-5236	ph5	-29.7062	-29.6062	-29.6562	-29.7062				5720	F6554-0795	ph5	-17.8399	-19.5985	-18.7192	-19.5985
36881	F6570-2537	ph5	-25.6699	-29.7061	-27.688	-29.7061				43985	F0694-0495	ph5	-19.5983	-17.8707	-18.7345	-19.5983
16435	F2947-0584	ph5	-29.7057	-29.2838	-29.4948	-29.7057				27293	F6411-5655	ph5	-15.6538	-19.5972	-17.6255	-19.5972
55365	F5604-0006	ph7	-29.3436	-29.7056	-29.5246	-29.7056				48356	F2077-0733	ph5	-19.5971	-19.2661	-19.4316	-19.5971
49934	F5532-0112	ph5	-29.7042	-29.6919	-29.6981	-29.7042				789	F6488-2365	ph5	-19.5961	-17.7731	-18.6846	-19.5961
23762	F3349-0008	ph5	-22.8294	-29.7008	-26.2651	-29.7008				59039	F6430-0155	ph9	-19.5956	-17.9827	-18.7892	-19.5956
37284	F3320-0909	ph5	-29.6981	-27.026	-28.362	-29.6981				2206	F6479-4053	ph5	-19.5951	-17.9507	-18.7729	-19.5951
18699	F6480-6171	ph5	-29.6978	-23.4542	-26.576	-29.6978				59669	F6363-1008	ph9	-19.5942	-16.2733	-17.9338	-19.5942
19295	F6473-8747	ph5	-29.6976	-26.7417	-28.2197	-29.6976				28535	F6438-3161	ph5	-17.8241	-19.5916	-18.7079	-19.5916
19749	F6438-2533	ph5	-25.5436	-29.6975	-27.6205	-29.6975				11329	F6523-3933	ph5	-17.8311	-19.5905	-18.7108	-19.5905
48643	F5833-5128	ph5	-25.201	-29.6907	-27.4459	-29.6907				54570	F6559-1067	ph7	-19.5903	-19.0158	-19.3031	-19.5903
37371	F5243-0080	ph5	-29.6896	-29.6566	-29.6731	-29.6896				42913	F2373-0261	ph5	-19.5887	-19.3646	-19.4767	-19.5887
1084	F6474-7218	ph5	-21.8	-29.6894	-25.7447	-29.6894				33283	F2784-0544	ph5	-19.5881	-19.2843	-19.4362	-19.5881
55924	F3222-4371	ph7	-29.246	-29.6892	-29.4676	-29.6892				25863	F3162-0079	ph5	-19.5879	-19.0387	-19.3133	-19.5879
1439	F6658-5624	ph5	-29.5916	-29.6865	-29.6391	-29.6865				24360	F6514-3760	ph5	-19.5877	-16.946	-18.2668	-19.5877
39179	F5088-0072	ph5	-29.4446	-29.6864	-29.5655	-29.6864				35646	F2073-0438	ph5	-18.5514	-19.5856	-19.0685	-19.5856
40682	F6438-2629	ph5	-28.3204	-29.6833	-29.0018	-29.6833				18070	F5033-5879	ph5	-16.3777	-19.5848	-17.9813	-19.5848
6447	F6550-6805	ph5	-29.6816	-26.0311	-27.8564	-29.6816				622	F6561-8074	ph5	-19.5846	-18.1232	-18.8539	-19.5846
41081	F2881-0352	ph5	-29.6804	-25.2721	-27.4763	-29.6804				36116	F5098-1006	ph5	-19.5829	-18.9317	-19.2573	-19.5829
58921	F6473-1091	ph9	-29.6799	-20.7386	-25.2092	-29.6799				31801	F6221-0156	ph5	-18.7271	-19.581	-19.154	-19.581
9291	F6259-0801	ph5	-28.4538	-29.6795	-29.0667	-29.6795				44593	F3382-1112	ph5	-18.7772	-19.5801	-19.1787	-19.5801
12567	F6524-0517	ph5	-29.6782	-24.5219	-27.1	-29.6782				13154	F6245-5771	ph5	-18.4948	-19.5801	-19.0375	-19.5801
23599	F6439-0782	ph5	-29.6768	-22.4985	-26.0876	-29.6768				34196	F3407-2345	ph5	-18.573	-19.5774	-19.0752	-19.5774
39012	F6418-2631	ph5	-23.1823	-29.6756	-26.429	-29.6756				18534	F6215-0201	ph5	-19.5772	-19.2084	-19.3928	-19.5772
38417	F6438-2192	ph5	-29.6755	-23.9356	-26.8056	-29.6755				14598	F6478-4390	ph5	-19.577	-17.5324	-18.5547	-19.577
16152	F6513-1181	ph5	-29.6739	-27.8854	-28.7796	-29.6739				35074	F6523-2202	ph5	-19.5758	-15.6813	-17.6285	-19.5758
37237	F5601-0102	ph5	-29.6718	-28.8425	-29.2571	-29.6718				16903	F2752-0099	ph5	-19.5731	-18.9247	-19.2489	-19.5731
5353	F6479-4092	ph5	-22.3699	-29.6712	-26.0206	-29.6712				31031	F5558-0105	ph5	-19.5728	-18.5445	-19.0587	-19.5728
49919	F3385-2812	ph5	-29.6703	-24.3795	-27.0249	-29.6703				50471	F6573-3126	ph7	-17.5314	-19.5714	-18.5514	-19.5714
26636	F6438-3519	ph5	-29.6685	-29.5763	-29.6224	-29.6685				13642	F6258-2961	ph5	-19.5712	-15.4431	-17.5071	-19.5712
54883	F2604-0455	ph7	-29.5066	-29.6683	-29.5875	-29.6683				13856	F6252-4670	ph5	-17.6472	-19.5709	-18.609	-19.5709
53196	F6513-3800	ph7	-29.6654	-23.9739	-26.8196	-29.6654				11555	F6443-8163	ph5	-19.5695	-18.0606	-18.815	-19.5695
47477	F3398-5805	ph5	-29.6643	-22.3451	-26.0047	-29.6643				32602	F6438-3011	ph5	-19.5686	-16.8581	-18.2133	-19.5686
31004	F6245-6445	ph5	-29.6636	-27.5629	-28.6132	-29.6636				10917	F6524-0498	ph5	-19.5679	-18.5475	-19.0577	-19.5679
18808	F6411-4523	ph5	-28.5754	-29.6616	-29.1185	-29.6616				33958	F2189-0194	ph5	-19.567	-18.5181	-19.0425	-19.567
352	F6445-7047	ph5	-22.122	-29.6602	-25.8911	-29.6602				25055	F2543-0155	ph5	-19.567	-18.1263	-18.8466	-19.567
8119	F6475-2866	ph5	-29.3547	-29.6588	-29.5067	-29.6588				22042	F6482-8101	ph5	-19.5666	-18.7626	-19.1646	-19.5666
16525	F6476-5607	ph5	-29.5814	-29.6569	-29.6191	-29.6569				13629	F6475-1278	ph5	-19.566	-18.3051	-18.9355	-19.566
27420	F6389-0983	ph5	-29.6556	-20.4979	-25.0768	-29.6556				50099	F5826-0149	ph5	-19.2716	-19.5649	-19.4182	-19.5649
55605	F6222-0491	ph7	-29.4642	-29.6538	-29.559	-29.6538				39320	F6559-1257	ph5	-19.5644	-18.723	-19.1437	-19.5644
44900	F6521-8344	ph5	-29.6538	-24.3449	-26.9994	-29.6538				37096	F6471-0746	ph5	-19.5638	-18.2716	-18.9177	-19.5638
43467	F6036-1580	ph5	-24.1992	-29.6513	-26.9253	-29.6513				3874	F6564-8472	ph5	-18.9302	-19.5638	-19.247	-19.5638
28149	F6438-2487	ph5	-29.6499	-29.2322	-29.441	-29.6499				2753	F6476-5481	ph5	-15.0922	-19.5627	-17.3275	-19.5627
2722	F6484-0383	ph5	-26.4149	-29.6487	-28.0318	-29.6487				27615	F6573-2455	ph5	-18.6043	-19.562	-19.0832	-19.562
29798	F2442-0214	ph5	-23.94	-29.647	-26.7935	-29.647				3525	F6471-5289	ph5	-18.3941	-19.5614	-18.9778	-19.5614
38675	F6471-0193	ph5	-22.3678	-29.6466	-26.0072	-29.6466				7577	F6523-2302	ph5	-19.4453	-19.5613	-19.5033	-19.5613
22700	F6456-0474	ph5	-25.8579	-29.6458	-27.7519	-29.6458				35622	F6252-4140	ph5	-19.5601	-17.2655	-18.4128	-19.5601
21804	F6436-0910	ph5	-27.1047	-29.6454	-28.375	-29.6454				39090	F6514-3947	ph5	-19.559	-13.8637	-16.7114	-19.559
44661	F5264-0227	ph5	-29.645	-23.4552	-26.5501	-29.645				34684	F6521-4170	ph5	-19.558	-18.2011	-18.8795	-19.558
15631	F6438-2973	ph5	-29.6448	-26.0883	-27.8666	-29.6448				32435	F5528-0208	ph5	-19.5572	-17.8437	-18.7004	-19.5572
24507	F6215-0331	ph5	-29.6419	-23.1634	-26.4027	-29.6419				43257	F2638-0305	ph5	-19.5549	-18.624	-19.0894	-19.5549
32879	F3291-0054	ph5	-28.5368	-29.639	-29.0879	-29.639				47383	F2604-0229	ph5	-19.5544	-17.7303	-18.6424	-19.5544
25514	F6514-9199	ph5	-25.3985	-29.6383	-27.5184	-29.6383				26197	F6573-1755	ph5	-18.5625	-19.553	-19.0578	-19.553
25421	F5248-0533	ph5	-18.2299	-29.6374	-23.9336	-29.6374				53873	F6389-1024	ph7	-17.2466	-19.553	-18.3998	-19.553
2408	F6550-6803	ph5	-29.6364	-25.6867	-27.6615	-29.6364				18500	F6473-8566	ph5	-18.3771	-19.5522	-18.9647	-19.5522
8459	F6178-7015	ph5	-25.0387	-29.6354	-27.337	-29.6354				18016	F6495-5410	ph5	-19.5522	-16.5775	-18.0648	-19.5522
44875	F6548-4465	ph5	-25.3604	-29.6353	-27.4978	-29.6353				24603	F6478-1158	ph5	-19.552	-17.9271	-18.7396	-19.552
18070	F5033-5879	ph5	-27.9462	-29.6338	-28.79	-29.6338				35469	F6474-3020	ph5	-19.552	-16.9963	-18.2741	-19.552
5964	F6475-0262	ph5	-29.5555	-29.6337	-29.5946	-29.6337				27420	F6389-0983	ph5	-19.5517	-18.7858	-19.1688	-19.5517
34509	F5528-2126	ph5	-29.6326	-29.2708	-29.4517	-29.6326				45627	F6367-0249	ph5	-19.1078	-19.5499	-19.3288	-19.5499
41753	F2516-0005	ph5	-29.6308	-27.7002	-28.6655	-29.6308				10621	F2543-0705	ph5	-19.548	-19.3207	-19.4344	-19.548
13954	F6445-7206	ph5	-29.6294	-21.968	-25.7987	-29.6294				4572	F6529-2916	ph5	-18.5551	-19.5478	-19.0514	-19.5478
46144	F2708-0053	ph5	-29.6287	-26.2	-27.9144	-29.6287				20388	F6561-6350	ph5	-19.5468	-17.2181	-18.3825	-19.5468
12764	F6478-6062	ph5	-21.2271	-29.6268	-25.4269	-29.6268				7602	F6562-5400	ph5	-19.5461	-18.0617	-18.8039	-19.5461
32297	F0682-0065	ph5	-29.6234	-24.3782	-27.0008	-29.6234				34838	F5791-0490	ph5	-19.5456	-17.7611	-18.6534	-19.5456
1886	F6562-2510	ph5	-29.6222	-20.6367	-25.1294	-29.6222				29151	F6438-3027	ph5	-19.052	-19.5455	-19.2987	-19.5455
20781	F6438-0842	ph5	-25.2812	-29.6216	-27.4514	-29.6216				32319	F6514-4427	ph5	-19.3282	-19.5452	-19.4367	-19.5452
46447	F2609-0886	ph5	-26.8145	-29.6185	-28.2165	-29.6185				19604	F6561-0844	ph5	-19.0994	-19.5431	-19.3213	-19.5431
41681	F0686-0119	ph5	-29.6183	-17.6169	-23.6176	-29.6183				46108	F2828-0367	ph5	-16.1972	-19.5424	-17.8698	-19.5424
11266	F6438-3533	ph5	-22.9991	-29.6175	-26.3083	-29.6175				54862	F5558-0407	ph7	-19.5422	-16.3118	-17.927	-19.5422
31907	F6359-0420	ph5	-29.6152	-22.7271	-26.1712	-29.6152				14191	F6559-7499	ph5	-18.7773	-19.5418	-19.1595	-19.5418
16904	F2947-0587	ph5	-29.6141	-29.0666	-29.3403	-29.6141				14468	F3176-0008	ph5	-19.5416	-19.0202	-19.2809	-19.5416
20801	F6550-6690	ph5	-21.0338	-29.6133	-25.3236	-29.6133				37475	F5834-0452	ph5	-18.6496	-19.5414	-19.0955	-19.5414
17651	F6559-1822	ph5	-26.175	-29.6123	-27.8937	-29.6123				28184	F5230-0082	ph5	-16.7086	-19.5406	-18.1246	-19.5406
42958	F2493-2561	ph5	-29.6114	-29.518	-29.5647	-29.6114				6028	F6523-3175	ph5	-19.5397	-15.1531	-17.3464	-19.5397
24183	F6495-4335	ph5	-29.5267	-29.6114	-29.5691	-29.6114				55132	F6468-0012	ph7	-19.5392	-19.0445	-19.2918	-19.5392
54376	F6125-1333	ph7	-21.9188	-29.6109	-25.7648	-29.6109				9487	F2784-0180	ph5	-19.5391	-16.8034	-18.1713	-19.5391
26321	F6360-9367	ph5	-23.4127	-29.6104	-26.5115	-29.6104				44608	F2269-0190	ph5	-18.6981	-19.5387	-19.1184	-19.5387
4011	F6480-3146	ph5	-29.6053	-25.9072	-27.7563	-29.6053				36643	F0874-0064	ph5	-19.5381	-19.4455	-19.4918	-19.5381
5497	F6559-7615	ph5	-29.6046	-27.7203	-28.6625	-29.6046				29979	F6230-0129	ph5	-18.6892	-19.5356	-19.1124	-19.5356
23460	F6438-3484	ph5	-29.6038	-22.1241	-25.864	-29.6038				7671	F2716-0417	ph5	-19.5355	-17.4999	-18.5177	-19.5355
54743	F5233-0030	ph7	-26.9226	-29.6004	-28.2615	-29.6004				21490	F2743-0333	ph5	-18.4075	-19.5345	-18.971	-19.5345
42531	F3406-5592	ph5	-25.6714	-29.6002	-27.6358	-29.6002				38025	F6125-2119	ph5	-17.7209	-19.5342	-18.6275	-19.5342
43904	F6444-0612	ph5	-21.4963	-29.5976	-25.5469	-29.5976				52935	F2604-0523	ph7	-18.5584	-19.5338	-19.0461	-19.5338
6308	F6561-8340	ph5	-29.5935	-28.9617	-29.2776	-29.5935				28747	F6218-0057	ph5	-19.5338	-17.4687	-18.5012	-19.5338
59333	F6363-0884	ph9	-24.6346	-29.5932	-27.1139	-29.5932				44546	F0696-0471	ph5	-19.5332	-16.3165	-17.9248	-19.5332
43962	F6573-5297	ph5	-29.5931	-20.9856	-25.2893	-29.5931				41921	F6190-2040	ph5	-19.5323	-18.0461	-18.7892	-19.5323
3871	F6562-5464	ph5	-29.5922	-27.6387	-28.6155	-29.5922				14739	F5558-0052	ph5	-19.5315	-19.2383	-19.3849	-19.5315
17531	F5624-0198	ph5	-29.5916	-24.0293	-26.8105	-29.5916				50467	F6476-5543	ph7	-18.0355	-19.5308	-18.7832	-19.5308
4506	F6523-4502	ph5	-23.8857	-29.5904	-26.7381	-29.5904				54381	F6230-0024	ph7	-19.1923	-19.5306	-19.3615	-19.5306
41354	F6411-0039	ph5	-23.0004	-29.5903	-26.2954	-29.5903				42659	F5897-0159	ph5	-17.1484	-19.5299	-18.3391	-19.5299
25194	F6560-1208	ph5	-26.0357	-29.5864	-27.8111	-29.5864				53179	F0920-6399	ph7	-17.554	-19.529	-18.5415	-19.529
48898	F2738-2575	ph5	-26.4294	-29.5856	-28.0075	-29.5856				15373	F6360-9265	ph5	-17.5782	-19.5287	-18.5535	-19.5287
25242	F6438-2938	ph5	-27.7308	-29.5851	-28.6579	-29.5851				32579	F6414-0135	ph5	-18.0354	-19.5282	-18.7818	-19.5282
55496	F6456-0924	ph7	-21.8414	-29.5845	-25.713	-29.5845				345	F6559-2291	ph5	-18.0338	-19.5281	-18.781	-19.5281
48287	F3406-5579	ph5	-27.5459	-29.5834	-28.5647	-29.5834				31914	F6514-4801	ph5	-18.6758	-19.5279	-19.1019	-19.5279
3466	F6438-0793	ph5	-29.5831	-26.8629	-28.223	-29.5831				32270	F2784-0365	ph5	-17.7335	-19.5277	-18.6306	-19.5277
10732	F6475-1666	ph5	-29.4106	-29.5816	-29.4961	-29.5816				31227	F2447-0161	ph5	-19.5188	-19.5274	-19.5231	-19.5274
48208	F6178-5490	ph5	-29.5799	-24.1366	-26.8582	-29.5799				45578	F6478-1016	ph5	-18.4461	-19.5274	-18.9867	-19.5274
14130	F6475-0802	ph5	-29.5798	-22.8653	-26.2225	-29.5798				48110	F6125-2065	ph5	-19.2025	-19.5268	-19.3647	-19.5268
33153	F5003-0049	ph5	-29.5771	-29.5082	-29.5427	-29.5771				28238	F6524-5774	ph5	-18.3888	-19.5262	-18.9575	-19.5262
40010	F3395-0242	ph5	-26.935	-29.5761	-28.2555	-29.5761				31807	F6439-4025	ph5	-13.9432	-19.5256	-16.7344	-19.5256
37749	F6495-4127	ph5	-23.3693	-29.5758	-26.4725	-29.5758				25228	F2501-1000	ph5	-19.5239	-17.9829	-18.7534	-19.5239
29231	F6036-0301	ph5	-29.574	-27.2674	-28.4207	-29.574				19804	F5833-6644	ph5	-19.4668	-19.5237	-19.4953	-19.5237
8715	F6514-4337	ph5	-29.1864	-29.5703	-29.3784	-29.5703				42811	F0657-0196	ph5	-19.5235	-19.5086	-19.516	-19.5235
14423	F6258-0139	ph5	-25.871	-29.5688	-27.7199	-29.5688				17311	F5865-0305	ph5	-19.5234	-17.5625	-18.5429	-19.5234
18795	F2073-0462	ph5	-29.5686	-28.9784	-29.2735	-29.5686				15766	F5283-0177	ph5	-19.5227	-17.0708	-18.2967	-19.5227
33887	F6233-0099	ph5	-17.6582	-29.5671	-23.6127	-29.5671				21334	F6238-0135	ph5	-19.522	-18.798	-19.16	-19.522
4833	F6541-4340	ph5	-29.5664	-29.226	-29.3962	-29.5664				7103	F6491-2364	ph5	-16.442	-19.5216	-17.9818	-19.5216
22363	F6562-1875	ph5	-25.1072	-29.5647	-27.336	-29.5647				24043	F6513-3800	ph5	-19.5209	-19.0941	-19.3075	-19.5209
21362	F6550-6807	ph5	-29.5631	-23.8812	-26.7222	-29.5631				43092	F2493-1664	ph5	-17.0954	-19.5204	-18.3079	-19.5204
33140	F5072-3595	ph5	-29.562	-28.0227	-28.7924	-29.562				52283	F6495-5610	ph7	-18.9169	-19.5203	-19.2186	-19.5203
8883	F6438-1248	ph5	-29.5604	-27.8543	-28.7074	-29.5604				20819	F5283-0221	ph5	-19.5187	-17.921	-18.7198	-19.5187
54932	F5237-0051	ph7	-29.56	-28.3388	-28.9494	-29.56				32427	F6424-0237	ph5	-19.2949	-19.5186	-19.4068	-19.5186
33841	F2783-0624	ph5	-24.9148	-29.5599	-27.2374	-29.5599				40988	F0804-1650	ph5	-19.5182	-17.4772	-18.4977	-19.5182
56134	F6468-0023	ph7	-25.5756	-29.5596	-27.5676	-29.5596				22578	F6490-0016	ph5	-19.5164	-15.2109	-17.3637	-19.5164
35524	F2696-0706	ph5	-23.0788	-29.5596	-26.3192	-29.5596				13938	F6108-0081	ph5	-19.5147	-18.6115	-19.0631	-19.5147
27445	F6473-0276	ph5	-29.2188	-29.5587	-29.3887	-29.5587				9468	F6475-2758	ph5	-19.5145	-17.3879	-18.4512	-19.5145
37312	F1011-1554	ph5	-29.5585	-27.646	-28.6022	-29.5585				9747	F6524-0031	ph5	-19.5141	-16.9725	-18.2433	-19.5141
19582	F5599-0078	ph5	-29.5579	-20.7984	-25.1781	-29.5579				4865	F6514-1659	ph5	-19.5138	-17.2613	-18.3876	-19.5138
34240	F1776-0060	ph5	-29.5577	-22.5595	-26.0586	-29.5577				34750	F6442-0613	ph5	-19.5112	-17.1936	-18.3524	-19.5112
17116	F6514-4525	ph5	-28.0094	-29.5562	-28.7828	-29.5562				19931	F6480-4972	ph5	-19.5106	-18.9969	-19.2538	-19.5106
24946	F6178-3229	ph5	-22.9239	-29.5554	-26.2396	-29.5554				20190	F6438-2038	ph5	-18.2815	-19.5103	-18.8959	-19.5103
21424	F2543-0693	ph5	-29.555	-29.1347	-29.3448	-29.555				37739	F6349-1187	ph5	-19.5102	-19.2609	-19.3855	-19.5102
23149	F6244-1509	ph5	-26.2425	-29.5542	-27.8984	-29.5542				8616	F6438-1354	ph5	-16.8794	-19.5089	-18.1941	-19.5089
10690	F6438-3523	ph5	-28.0228	-29.5536	-28.7882	-29.5536				13737	F6438-3301	ph5	-18.7384	-19.5078	-19.1231	-19.5078
46506	F5226-0498	ph5	-29.5526	-27.7078	-28.6302	-29.5526				29100	F6221-0149	ph5	-19.5076	-16.9713	-18.2394	-19.5076
33918	F6414-2183	ph5	-22.767	-29.5524	-26.1597	-29.5524				52179	F6495-5381	ph7	-19.5073	-19.2701	-19.3887	-19.5073
37201	F2580-0177	ph5	-29.549	-21.5528	-25.5509	-29.549				39496	F5067-0089	ph5	-19.3887	-19.5056	-19.4472	-19.5056
28816	F5763-0227	ph5	-28.5473	-29.5456	-29.0465	-29.5456				47708	F2783-0404	ph5	-19.5054	-19.4916	-19.4985	-19.5054
7060	F2684-0106	ph5	-29.5446	-25.4828	-27.5137	-29.5446				33435	F6296-0146	ph5	-19.5053	-17.9016	-18.7034	-19.5053
37285	F5098-0629	ph5	-28.4209	-29.5434	-28.9822	-29.5434				49043	F0694-0101	ph5	-19.5048	-18.6139	-19.0594	-19.5048
3707	F6561-1759	ph5	-29.543	-21.3469	-25.445	-29.543				25544	F6541-3619	ph5	-19.504	-17.2029	-18.3534	-19.504
37283	F1142-4493	ph5	-25.238	-29.5428	-27.3904	-29.5428				43011	F3350-0915	ph5	-18.0352	-19.5039	-18.7695	-19.5039
20359	F5831-9613	ph5	-29.5411	-24.1027	-26.8219	-29.5411				36477	F5098-1004	ph5	-18.9818	-19.5031	-19.2425	-19.5031
4640	F6549-6984	ph5	-29.5391	-25.2428	-27.3909	-29.5391				43662	F3367-0070	ph5	-19.5026	-17.2433	-18.3729	-19.5026
11610	F6529-2413	ph5	-29.4252	-29.5369	-29.4811	-29.5369				35565	F2670-0053	ph5	-19.4991	-17.6597	-18.5794	-19.4991
58563	F6228-0294	ph9	-18.8627	-29.5353	-24.199	-29.5353				28475	F3345-0045	ph5	-18.2754	-19.4977	-18.8866	-19.4977
34758	F6230-0262	ph5	-29.5351	-26.8665	-28.2008	-29.5351				25091	F5834-1714	ph5	-18.2538	-19.497	-18.8754	-19.497
9054	F6133-1037	ph5	-29.5334	-26.2024	-27.8679	-29.5334				31905	F6252-4033	ph5	-19.022	-19.496	-19.259	-19.496
45355	F2024-1857	ph5	-29.5319	-24.3918	-26.9619	-29.5319				43733	F0657-0281	ph5	-19.4954	-19.0986	-19.297	-19.4954
27257	F6524-6631	ph5	-26.9028	-29.5318	-28.2173	-29.5318				13630	F6480-0117	ph5	-19.4952	-18.3107	-18.903	-19.4952
16081	F2684-0073	ph5	-29.5314	-27.9211	-28.7262	-29.5314				34239	F1266-0002	ph5	-19.4948	-18.3216	-18.9082	-19.4948
30045	F6228-0029	ph5	-29.5293	-23.3135	-26.4214	-29.5293				5595	F6562-5276	ph5	-19.4946	-15.7997	-17.6471	-19.4946
18603	F5851-0692	ph5	-29.5291	-22.6583	-26.0937	-29.5291				9743	F6515-2760	ph5	-18.8343	-19.4945	-19.1644	-19.4945
16220	F6438-3613	ph5	-26.8199	-29.5287	-28.1743	-29.5287				30522	F3348-0758	ph5	-19.4915	-17.2378	-18.3647	-19.4915
21376	F6658-3215	ph5	-25.5814	-29.5285	-27.555	-29.5285				41229	F2724-0295	ph5	-19.49	-18.1505	-18.8203	-19.49
52745	F6495-5480	ph7	-29.5283	-29.2902	-29.4093	-29.5283				23163	F6473-2287	ph5	-17.4725	-19.49	-18.4812	-19.49
56082	F2442-0340	ph7	-28.8226	-29.528	-29.1753	-29.528				31375	F6261-3522	ph5	-19.4898	-17.0376	-18.2637	-19.4898
43485	F6412-1347	ph5	-25.9158	-29.5271	-27.7214	-29.5271				6631	F6559-7938	ph5	-19.4858	-18.4771	-18.9815	-19.4858
31374	F6218-0239	ph5	-29.5264	-22.3466	-25.9365	-29.5264				39234	F6222-0779	ph5	-17.541	-19.485	-18.513	-19.485
38490	F6497-7681	ph5	-29.5238	-27.3393	-28.4315	-29.5238				21605	F6524-0446	ph5	-19.4842	-18.3393	-18.9118	-19.4842
39346	F6475-8493	ph5	-25.0878	-29.523	-27.3054	-29.523				34454	F0466-0054	ph5	-19.4816	-18.0026	-18.7421	-19.4816
10663	F6438-3471	ph5	-28.2381	-29.5223	-28.8802	-29.5223				9023	F6564-8228	ph5	-18.9369	-19.4813	-19.2091	-19.4813
37817	F6438-2203	ph5	-29.5187	-29.277	-29.3979	-29.5187				43052	F0840-0235	ph5	-19.4796	-18.2625	-18.871	-19.4796
36329	F2877-0311	ph5	-29.5145	-23.9702	-26.7424	-29.5145				6491	F6258-1186	ph5	-15.1516	-19.4792	-17.3154	-19.4792
10596	F6514-1779	ph5	-25.532	-29.5115	-27.5218	-29.5115				49092	F6548-4416	ph5	-19.479	-17.1502	-18.3146	-19.479
25185	F6438-3501	ph5	-29.511	-21.8145	-25.6627	-29.511				45882	F6443-5537	ph5	-19.4788	-18.8241	-19.1514	-19.4788
26573	F6559-0607	ph5	-29.1684	-29.5108	-29.3396	-29.5108				47147	F2710-0094	ph5	-19.4787	-17.2593	-18.369	-19.4787
8426	F5033-1296	ph5	-29.5105	-25.0256	-27.2681	-29.5105				7265	F6474-0084	ph5	-17.9964	-19.4783	-18.7374	-19.4783
25807	F6594-2245	ph5	-29.5101	-27.1827	-28.3464	-29.5101				13950	F6438-3771	ph5	-19.4777	-18.7538	-19.1158	-19.4777
14132	F6478-0385	ph5	-29.0477	-29.5096	-29.2786	-29.5096				34436	F2947-0883	ph5	-19.4741	-18.9199	-19.197	-19.4741
47317	F2018-1658	ph5	-20.7298	-29.5083	-25.1191	-29.5083				2393	F6445-7363	ph5	-17.7237	-19.4739	-18.5988	-19.4739
13691	F6438-3464	ph5	-29.2246	-29.5058	-29.3652	-29.5058				49822	F5834-3374	ph5	-16.0521	-19.4738	-17.7629	-19.4738
27463	F2704-0054	ph5	-24.8672	-29.5023	-27.1847	-29.5023				16342	F5558-0011	ph5	-18.1576	-19.4726	-18.8151	-19.4726
9843	F6359-1857	ph5	-21.7672	-29.5021	-25.6347	-29.5021				24476	F6221-0057	ph5	-19.0496	-19.4713	-19.2604	-19.4713
28656	F6480-0762	ph5	-29.5009	-24.1693	-26.8351	-29.5009				49270	F0447-0267	ph5	-19.2293	-19.4705	-19.3499	-19.4705
27759	F5630-0020	ph5	-29.5007	-28.2453	-28.873	-29.5007				37774	F5614-0152	ph5	-19.47	-17.6425	-18.5562	-19.47
2941	F6562-7109	ph5	-29.4995	-29.19	-29.3448	-29.4995				40336	F3398-4568	ph5	-19.468	-18.5287	-18.9983	-19.468
21138	F6609-5837	ph5	-20.6256	-29.499	-25.0623	-29.499				39179	F5088-0072	ph5	-19.4679	-17.7166	-18.5922	-19.4679
47623	F6445-0043	ph5	-24.5349	-29.4985	-27.0167	-29.4985				23166	F6482-8171	ph5	-17.919	-19.4653	-18.6922	-19.4653
15728	F6438-2920	ph5	-29.2689	-29.4982	-29.3835	-29.4982				51324	F6475-2758	ph7	-16.3978	-19.464	-17.9309	-19.464
28051	F6235-0032	ph5	-29.4958	-29.2293	-29.3625	-29.4958				16300	F6412-1276	ph5	-19.464	-18.8594	-19.1617	-19.464
38685	F6178-5482	ph5	-29.4934	-23.7213	-26.6074	-29.4934				42698	F3406-8274	ph5	-16.3158	-19.4633	-17.8896	-19.4633
23750	F6550-4629	ph5	-28.488	-29.4931	-28.9906	-29.4931				42888	F0666-1018	ph5	-19.4621	-18.5977	-19.0299	-19.4621
44747	F2073-0195	ph5	-29.4931	-22.3776	-25.9353	-29.4931				49179	F6514-3894	ph5	-19.4619	-16.9375	-18.1997	-19.4619
21849	F6438-3025	ph5	-27.2221	-29.4923	-28.3572	-29.4923				37902	F3267-0018	ph5	-18.5963	-19.4601	-19.0282	-19.4601
2301	F6475-8322	ph5	-22.0292	-29.4917	-25.7605	-29.4917				5464	F6559-0080	ph5	-19.4596	-18.6576	-19.0586	-19.4596
37886	F6559-0430	ph5	-28.4154	-29.4915	-28.9535	-29.4915				54165	F6560-1349	ph7	-17.2787	-19.4588	-18.3688	-19.4588
41933	F6252-3297	ph5	-29.4907	-27.4139	-28.4523	-29.4907				32681	F2318-0076	ph5	-19.4585	-18.5433	-19.0009	-19.4585
33755	F5283-0118	ph5	-29.4902	-27.4753	-28.4828	-29.4902				16479	F6523-3785	ph5	-18.0226	-19.4582	-18.7404	-19.4582
14191	F6559-7499	ph5	-29.4229	-29.4899	-29.4564	-29.4899				18205	F6438-3640	ph5	-15.1777	-19.4564	-17.317	-19.4564
59398	F2758-2835	ph9	-29.4886	-28.658	-29.0733	-29.4886				19162	F2622-0049	ph5	-19.4546	-18.14	-18.7973	-19.4546
4934	F6559-0561	ph5	-29.4877	-26.7617	-28.1247	-29.4877				38871	F6367-0102	ph5	-17.3394	-19.4543	-18.3968	-19.4543
29852	F6431-0693	ph5	-26.5045	-29.4874	-27.996	-29.4874				23657	F2685-0005	ph5	-19.4539	-18.9407	-19.1973	-19.4539
34573	F6481-0017	ph5	-29.4872	-16.8799	-23.1835	-29.4872				40334	F2493-1430	ph5	-19.0355	-19.4523	-19.2439	-19.4523
23412	F6573-3181	ph5	-29.4861	-18.8551	-24.1706	-29.4861				23024	F6561-6593	ph5	-19.0805	-19.4504	-19.2655	-19.4504
27993	F0689-0049	ph5	-16.1145	-29.4849	-22.7997	-29.4849				44714	F5014-0560	ph5	-18.5156	-19.45	-18.9828	-19.45
50210	F1883-1564	ph5	-29.3823	-29.4847	-29.4335	-29.4847				5483	F6411-4874	ph5	-15.4796	-19.4486	-17.4641	-19.4486
8666	F3395-1034	ph5	-29.4838	-19.4669	-24.4753	-29.4838				18627	F6222-0329	ph5	-19.4484	-19.1574	-19.3029	-19.4484
12916	F6475-0223	ph5	-29.4817	-27.9187	-28.7002	-29.4817				46266	F5791-0069	ph5	-17.9893	-19.448	-18.7186	-19.448
49913	F2518-0125	ph5	-29.4137	-29.4793	-29.4465	-29.4793				6200	F6564-8301	ph5	-19.448	-18.1587	-18.8034	-19.448
56288	F5564-0137	ph7	-29.0974	-29.4789	-29.2881	-29.4789				6835	F6476-5280	ph5	-18.4684	-19.4477	-18.9581	-19.4477
36290	F6436-1201	ph5	-25.4243	-29.4768	-27.4505	-29.4768				8205	F6562-7192	ph5	-16.0874	-19.445	-17.7662	-19.445
40501	F6514-9267	ph5	-29.4767	-27.1438	-28.3102	-29.4767				28963	F6524-6648	ph5	-19.4415	-16.786	-18.1138	-19.4415
33129	F6472-7091	ph5	-27.5632	-29.4757	-28.5195	-29.4757				23724	F6559-0610	ph5	-19.4411	-18.9273	-19.1842	-19.4411
28348	F2833-0425	ph5	-29.4743	-26.5218	-27.9981	-29.4743				48845	F2442-0565	ph5	-19.4408	-18.0182	-18.7295	-19.4408
54671	F5234-0021	ph7	-28.5719	-29.4743	-29.0231	-29.4743				14481	F6438-0587	ph5	-16.9025	-19.4405	-18.1715	-19.4405
26612	F6475-1845	ph5	-29.4729	-27.7199	-28.5964	-29.4729				969	F6559-6321	ph5	-19.4404	-18.3498	-18.8951	-19.4404
22262	F6438-1375	ph5	-29.4728	-20.2456	-24.8592	-29.4728				19890	F6524-0440	ph5	-19.4393	-18.1982	-18.8188	-19.4393
53296	F6469-2464	ph7	-27.2315	-29.4723	-28.3519	-29.4723				12476	F6445-7219	ph5	-18.473	-19.439	-18.956	-19.439
18423	F6036-1169	ph5	-29.4709	-29.0402	-29.2556	-29.4709				2273	F6564-8142	ph5	-19.4389	-18.1348	-18.7868	-19.4389
498	F6529-6805	ph5	-28.9439	-29.4706	-29.2072	-29.4706				38623	F6559-1142	ph5	-17.919	-19.4376	-18.6783	-19.4376
35989	F2348-0311	ph5	-28.2231	-29.4692	-28.8462	-29.4692				36576	F6493-1244	ph5	-18.8551	-19.437	-19.1461	-19.437
36437	F6495-4013	ph5	-19.5399	-29.4692	-24.5046	-29.4692				30433	F5865-0158	ph5	-19.4364	-19.2125	-19.3245	-19.4364
44941	F5097-1337	ph5	-20.0394	-29.469	-24.7542	-29.469				26234	F6474-3043	ph5	-19.4357	-17.1856	-18.3107	-19.4357
43138	F6443-5713	ph5	-29.4679	-29.0507	-29.2593	-29.4679				7412	F6445-7281	ph5	-19.435	-19.0908	-19.2629	-19.435
14939	F6438-0830	ph5	-25.5629	-29.4645	-27.5137	-29.4645				7586	F6561-0637	ph5	-17.0875	-19.4349	-18.2612	-19.4349
49115	F2722-0054	ph5	-19.7694	-29.4636	-24.6165	-29.4636				1494	F6556-2708	ph5	-18.1605	-19.4348	-18.7977	-19.4348
43225	F5607-0003	ph5	-26.0326	-29.4628	-27.7477	-29.4628				22930	F6495-5773	ph5	-18.5978	-19.4347	-19.0163	-19.4347
18016	F6495-5410	ph5	-29.4624	-25.1001	-27.2813	-29.4624				54160	F6560-2579	ph7	-16.1809	-19.4347	-17.8078	-19.4347
29897	F5062-0046	ph5	-28.6199	-29.4607	-29.0403	-29.4607				15599	F6252-4695	ph5	-18.6613	-19.4346	-19.048	-19.4346
16103	F6480-0119	ph5	-29.459	-28.6004	-29.0297	-29.459				21858	F6495-4511	ph5	-19.4332	-11.9224	-15.6778	-19.4332
23955	F5649-0071	ph5	-29.4575	-20.4659	-24.9617	-29.4575				7298	F6550-6705	ph5	-18.6304	-19.4329	-19.0316	-19.4329
9951	F6529-1233	ph5	-19.9799	-29.457	-24.7185	-29.457				23606	F6524-0424	ph5	-19.4327	-16.7798	-18.1062	-19.4327
33717	F5644-0023	ph5	-29.4565	-29.3739	-29.4152	-29.4565				36920	F5097-1205	ph5	-19.4325	-19.4117	-19.4221	-19.4325
34860	F0643-0190	ph5	-27.6568	-29.4565	-28.5566	-29.4565				10628	F6438-3801	ph5	-16.1734	-19.432	-17.8027	-19.432
36513	F6036-0493	ph5	-29.3196	-29.4555	-29.3876	-29.4555				24612	F6555-0092	ph5	-18.0646	-19.432	-18.7483	-19.432
1817	F6573-4420	ph5	-29.4553	-29.2593	-29.3573	-29.4553				39386	F1749-0076	ph5	-17.9307	-19.4308	-18.6808	-19.4308
40808	F6561-9333	ph5	-29.455	-23.5547	-26.5049	-29.455				3968	F6482-2244	ph5	-18.0973	-19.4307	-18.764	-19.4307
26102	F6513-3562	ph5	-28.3814	-29.4545	-28.918	-29.4545				4623	F6480-3145	ph5	-19.4305	-18.2229	-18.8267	-19.4305
20600	F5283-0194	ph5	-29.3712	-29.4518	-29.4115	-29.4518				22789	F6559-3269	ph5	-19.3622	-19.4302	-19.3962	-19.4302
19976	F6495-4352	ph5	-24.7145	-29.4515	-27.083	-29.4515				4649	F6561-8141	ph5	-16.6918	-19.4288	-18.0603	-19.4288
20321	F1801-0009	ph5	-29.4494	-25.6638	-27.5566	-29.4494				23899	F0643-0206	ph5	-19.4287	-18.5413	-18.985	-19.4287
54612	F6443-9818	ph7	-21.9346	-29.4494	-25.692	-29.4494				38382	F2024-0917	ph5	-19.4283	-16.9043	-18.1663	-19.4283
24082	F6555-0312	ph5	-29.4485	-27.3714	-28.4099	-29.4485				11569	F6523-4008	ph5	-19.4276	-19.2443	-19.336	-19.4276
31138	F2145-0501	ph5	-28.0116	-29.4478	-28.7297	-29.4478				3876	F6473-6548	ph5	-19.4265	-19.3769	-19.4017	-19.4265
41190	F6471-0777	ph5	-29.4301	-29.4472	-29.4386	-29.4472				24819	F6559-0180	ph5	-18.2184	-19.4264	-18.8224	-19.4264
32990	F2783-0527	ph5	-29.4462	-25.7194	-27.5828	-29.4462				56134	F6468-0023	ph7	-19.4258	-18.9161	-19.1709	-19.4258
38699	F6367-0216	ph5	-25.1438	-29.4431	-27.2934	-29.4431				4890	F6529-0794	ph5	-17.2284	-19.4256	-18.327	-19.4256
47370	F2806-0188	ph5	-23.8431	-29.4418	-26.6424	-29.4418				14311	F6438-3360	ph5	-19.4241	-17.191	-18.3075	-19.4241
44442	F5264-0359	ph5	-29.1345	-29.4417	-29.2881	-29.4417				10463	F6573-4411	ph5	-19.4235	-18.5551	-18.9893	-19.4235
38276	F5097-0236	ph5	-29.441	-27.6436	-28.5423	-29.441				30157	F6445-0228	ph5	-19.3714	-19.4234	-19.3974	-19.4234
7703	F6475-0830	ph5	-29.4397	-22.995	-26.2174	-29.4397				38971	F5871-1997	ph5	-19.4139	-19.4219	-19.4179	-19.4219
29069	F6573-4348	ph5	-27.1566	-29.4378	-28.2972	-29.4378				4094	F6523-3710	ph5	-17.3527	-19.4215	-18.3871	-19.4215
15729	F6438-3741	ph5	-29.4377	-24.038	-26.7378	-29.4377				2496	F6523-3013	ph5	-18.3961	-19.4199	-18.908	-19.4199
31488	F6245-6304	ph5	-27.2393	-29.4376	-28.3385	-29.4376				24328	F5532-0070	ph5	-18.795	-19.4197	-19.1074	-19.4197
52556	F6443-9560	ph7	-29.4367	-29.3578	-29.3972	-29.4367				45954	F3249-0181	ph5	-14.7983	-19.4194	-17.1088	-19.4194
25163	F6448-1046	ph5	-25.2518	-29.4362	-27.344	-29.4362				4193	F6524-0538	ph5	-19.4187	-18.5197	-18.9692	-19.4187
6330	F6178-7607	ph5	-29.4353	-26.8044	-28.1198	-29.4353				43004	F5254-0146	ph5	-19.4179	-16.7894	-18.1037	-19.4179
25790	F6057-0409	ph5	-29.4353	-28.4629	-28.9491	-29.4353				24879	F5337-0334	ph5	-19.4155	-18.9901	-19.2028	-19.4155
26639	F6524-1185	ph5	-27.7359	-29.4349	-28.5854	-29.4349				39614	F2972-0422	ph5	-19.4155	-17.5913	-18.5034	-19.4155
267	F6559-1406	ph5	-29.4347	-29.2343	-29.3345	-29.4347				29069	F6573-4348	ph5	-19.414	-17.7805	-18.5972	-19.414
14295	F6125-0414	ph5	-29.4296	-29.3285	-29.379	-29.4296				54088	F5791-0768	ph7	-19.4138	-18.7111	-19.0625	-19.4138
19192	F2529-0032	ph5	-29.4292	-28.6519	-29.0406	-29.4292				37065	F6570-2718	ph5	-18.4361	-19.4136	-18.9249	-19.4136
2058	F6442-5789	ph5	-29.4288	-26.4868	-27.9578	-29.4288				48487	F2580-0404	ph5	-19.413	-19.0629	-19.238	-19.413
32682	F2318-0204	ph5	-29.4282	-28.5085	-28.9683	-29.4282				47272	F2555-0110	ph5	-19.4129	-17.9298	-18.6714	-19.4129
1106	F6564-8868	ph5	-29.4274	-25.9947	-27.711	-29.4274				14085	F6438-1657	ph5	-16.0091	-19.4129	-17.711	-19.4129
45935	F3088-0550	ph5	-29.427	-19.6707	-24.5489	-29.427				16536	F2482-0032	ph5	-19.4118	-18.52	-18.9659	-19.4118
41755	F5072-5554	ph5	-29.4252	-28.4902	-28.9577	-29.4252				5514	F6513-3498	ph5	-19.4114	-16.0337	-17.7226	-19.4114
37185	F6178-4345	ph5	-29.4232	-19.0424	-24.2328	-29.4232				4180	F6480-5244	ph5	-18.3715	-19.411	-18.8912	-19.411
35967	F3407-2337	ph5	-29.4225	-28.985	-29.2038	-29.4225				7291	F6562-5229	ph5	-19.4109	-18.0568	-18.7338	-19.4109
55060	F6222-0779	ph7	-29.4224	-29.1933	-29.3079	-29.4224				9592	F6529-0972	ph5	-19.4107	-18.0106	-18.7106	-19.4107
6491	F6258-1186	ph5	-26.4204	-29.4212	-27.9208	-29.4212				41789	F2724-0991	ph5	-19.4107	-18.8096	-19.1102	-19.4107
16219	F6438-3516	ph5	-25.4341	-29.4202	-27.4272	-29.4202				49727	F5530-0208	ph5	-18.2064	-19.4103	-18.8083	-19.4103
23605	F6512-7946	ph5	-22.5028	-29.4202	-25.9615	-29.4202				38759	F6279-0670	ph5	-18.6442	-19.4099	-19.0271	-19.4099
5645	F6523-4718	ph5	-29.4188	-27.6187	-28.5187	-29.4188				59939	F2724-0175	ph9	-18.5857	-19.4085	-18.9971	-19.4085
37081	F2182-0098	ph5	-29.4169	-25.7851	-27.601	-29.4169				23357	F5095-0125	ph5	-16.7738	-19.4081	-18.091	-19.4081
14516	F6658-6170	ph5	-29.416	-28.4747	-28.9454	-29.416				46661	F2442-0344	ph5	-19.408	-17.4618	-18.4349	-19.408
23606	F6524-0424	ph5	-29.4152	-23.0772	-26.2462	-29.4152				31445	F6262-3442	ph5	-16.573	-19.4073	-17.9901	-19.4073
9270	F6559-1768	ph5	-29.4148	-28.7561	-29.0855	-29.4148				39444	F6252-3262	ph5	-16.0189	-19.4065	-17.7127	-19.4065
30030	F2442-0667	ph5	-24.5076	-29.4138	-26.9607	-29.4138				10268	F6606-1277	ph5	-19.4061	-16.1033	-17.7547	-19.4061
4212	F6442-6048	ph5	-28.6654	-29.4131	-29.0393	-29.4131				38120	F6414-3601	ph5	-19.4051	-18.5995	-19.0023	-19.4051
40946	F6279-0663	ph5	-24.6679	-29.4127	-27.0403	-29.4127				35376	F5831-3178	ph5	-19.4032	-19.1214	-19.2623	-19.4032
21890	F6438-0668	ph5	-29.4116	-28.7211	-29.0663	-29.4116				6237	F6562-5254	ph5	-18.3128	-19.4028	-18.8578	-19.4028
16107	F6559-7550	ph5	-29.4107	-22.2317	-25.8212	-29.4107				38112	F6514-6690	ph5	-17.5854	-19.4015	-18.4934	-19.4015
35435	F6523-2225	ph5	-29.4091	-29.092	-29.2505	-29.4091				50063	F2265-0785	ph5	-16.5555	-19.4015	-17.9785	-19.4015
15328	F6245-5847	ph5	-29.4084	-21.3387	-25.3735	-29.4084				15007	F6523-3778	ph5	-16.6453	-19.4004	-18.0228	-19.4004
5993	F6473-0071	ph5	-23.7097	-29.4081	-26.5589	-29.4081				19929	F6478-6154	ph5	-15.6778	-19.3997	-17.5388	-19.3997
22885	F6473-8591	ph5	-29.4062	-29.1087	-29.2574	-29.4062				22821	F6524-0528	ph5	-19.3986	-16.5081	-17.9534	-19.3986
16939	F5857-6108	ph5	-29.4035	-29.1226	-29.2631	-29.4035				25501	F6389-1377	ph5	-17.77	-19.3963	-18.5832	-19.3963
30489	F5791-0768	ph5	-29.3112	-29.4018	-29.3565	-29.4018				21635	F5607-0665	ph5	-19.3958	-18.7686	-19.0822	-19.3958
38711	F2199-0392	ph5	-28.3924	-29.3998	-28.8961	-29.3998				38607	F5911-0192	ph5	-19.3946	-17.8487	-18.6217	-19.3946
50802	F6529-3885	ph7	-29.3994	-28.2676	-28.8335	-29.3994				17195	F6089-9702	ph5	-19.3936	-18.1518	-18.7727	-19.3936
6298	F6550-6844	ph5	-25.4839	-29.3992	-27.4416	-29.3992				43541	F3375-2768	ph5	-19.3928	-17.9378	-18.6653	-19.3928
2688	F6515-2176	ph5	-29.3989	-29.2975	-29.3482	-29.3989				39586	F5226-0381	ph5	-18.9065	-19.3926	-19.1495	-19.3926
26523	F6559-0616	ph5	-25.446	-29.3984	-27.4222	-29.3984				38424	F6036-1661	ph5	-19.3917	-18.9921	-19.1919	-19.3917
7641	F6473-0154	ph5	-16.7648	-29.3966	-23.0807	-29.3966				43930	F2743-0369	ph5	-19.3914	-18.3129	-18.8521	-19.3914
18262	F2073-0418	ph5	-29.3945	-24.589	-26.9917	-29.3945				15226	F6523-3949	ph5	-18.7546	-19.3903	-19.0725	-19.3903
13779	F6479-4520	ph5	-29.3928	-25.2145	-27.3036	-29.3928				29350	F6524-5831	ph5	-19.3894	-17.6203	-18.5048	-19.3894
25920	F6514-3898	ph5	-25.1077	-29.3927	-27.2502	-29.3927				37482	F6559-1122	ph5	-19.3886	-18.786	-19.0873	-19.3886
4068	F6559-6495	ph5	-29.3919	-27.2108	-28.3014	-29.3919				37220	F5234-0072	ph5	-18.1102	-19.3879	-18.7491	-19.3879
15640	F6475-2397	ph5	-29.3918	-25.2992	-27.3455	-29.3918				17742	F5033-2156	ph5	-18.1875	-19.3872	-18.7873	-19.3872
3280	F6559-0860	ph5	-29.3916	-26.1915	-27.7915	-29.3916				18842	F5871-2030	ph5	-17.161	-19.3868	-18.2739	-19.3868
49819	F1264-2046	ph5	-29.388	-29.3334	-29.3607	-29.388				33087	F0448-0011	ph5	-19.3836	-17.9299	-18.6567	-19.3836
32313	F6443-1059	ph5	-29.3874	-19.1618	-24.2746	-29.3874				24404	F2482-0305	ph5	-19.3833	-17.9322	-18.6577	-19.3833
56237	F5606-0024	ph7	-29.387	-23.3855	-26.3862	-29.387				37555	F6349-0608	ph5	-18.0147	-19.3832	-18.6989	-19.3832
1512	F6523-3839	ph5	-29.3868	-22.8355	-26.1111	-29.3868				45269	F6257-2334	ph5	-15.8663	-19.383	-17.6247	-19.383
8904	F6571-2317	ph5	-21.3822	-29.3863	-25.3843	-29.3863				2727	F6523-0956	ph5	-17.2304	-19.3828	-18.3066	-19.3828
18833	F2743-1277	ph5	-29.3862	-29.32	-29.3531	-29.3862				46790	F6209-0189	ph5	-19.3825	-18.8134	-19.098	-19.3825
3881	F6549-7515	ph5	-29.386	-19.415	-24.4005	-29.386				52005	F6445-7602	ph7	-19.3824	-17.21	-18.2962	-19.3824
40761	F6514-9265	ph5	-29.3842	-25.5045	-27.4444	-29.3842				33339	F6252-3957	ph5	-17.0163	-19.3823	-18.1993	-19.3823
[truncated: 58,987 more rows]

## Sheet: 5SL1-FDA
Boltzmann Average														Arithmetic Average
IX	ZINCID	Drug Name	pH	BA_Rep1	BA_Rep2	BA_Rep3	BA_Rep4	BA_Rep5	BA_Mean	BA_Top				IX	ZINCID	Drug Name	pH	AA_Rep1	AA_Rep2	AA_Rep3	AA_Rep4	AA_Rep5	AA_Mean	AA_Top
1553	ZINC000150338698	Capastat	ph7	-58.3709	-45.5696	-52.6523	-44.6534	-60.6333	-52.3759	-60.6333	Mean (Top)	-20.415		66	ZINC000150338698	Capastat	ph5	-30.467	-21.3036	-31.2825	-23.0441	-27.7852	-26.7765	-31.2825	Mean (Top)	-10.9944
66	ZINC000150338698	Capastat	ph5	-52.8287	-35.7318	-50.6283	-39.6459	-40.7973	-43.9264	-52.8287	StDev (Top)	6.48446		1553	ZINC000150338698	Capastat	ph7	-24.1761	-22.5178	-25.9406	-22.2213	-27.6903	-24.5092	-27.6903	StDev (Top)	4.37455
491	ZINC000008214681	Streptomycin	ph5	-46.2884	-33.7982	-39.678	-37.2967	-36.9953	-38.8113	-46.2884	Cutoff	-39.8684		313	ZINC000022443609	Plerixafor	ph5	-23.0022	-18.6508	-21.3872	-26.7077	-25.6428	-23.0781	-26.7077	Cutoff	-24.118
41	ZINC000242437513	Gentamicin	ph5	-45.684	-23.0495	-21.3217	-27.3841	-26.0788	-28.7036	-45.684				491	ZINC000008214681	Streptomycin	ph5	-25.4429	-17.9659	-26.2311	-23.3564	-17.1665	-22.0326	-26.2311
881	ZINC000003794794	Mitoxantrone	ph5	-38.7853	-36.8741	-30.6507	-45.0245	-27.234	-35.7137	-45.0245				881	ZINC000003794794	Mitoxantrone	ph5	-24.6732	-20.2755	-21.1365	-19.8775	-21.076	-21.4077	-24.6732
151	ZINC000096309558	Acarbose	ph5	-26.4676	-31.2449	-26.2895	-36.337	-43.3137	-32.7305	-43.3137				1911	ZINC000008214681	Streptomycin	ph9	-18.7762	-13.8511	-18.1602	-23.9745	-21.3685	-19.2261	-23.9745
313	ZINC000022443609	Plerixafor	ph5	-40.0234	-34.0908	-39.1809	-41.8898	-34.0521	-37.8474	-41.8898				1561	ZINC000100036924	Demeclocycline	ph7	-23.5065	-22.5665	-20.8444	-22.809	-21.6757	-22.2804	-23.5065
1753	ZINC000242437513	Gentamicin	ph9	-21.7964	-31.6898	-27.2648	-39.7656	-41.8792	-32.4792	-41.8792				1122	ZINC000001481956	Paliperidone	ph5	-19.0256	-23.2265	-17.7937	-18.8195	-18.4009	-19.4532	-23.2265
494	ZINC000008214483	Amikacin	ph5	-29.8797	-28.3607	-33.2864	-41.5546	-26.2112	-31.8585	-41.5546				823	ZINC000003816292	Lenvatinib	ph5	-23.1303	-21.8432	-20.3983	-22.0687	-19.7468	-21.4375	-23.1303
1122	ZINC000001481956	Paliperidone	ph5	-31.8552	-40.8918	-29.8138	-40.4627	-39.5023	-36.5052	-40.8918				1162	ZINC000000895154	Kuvan	ph5	-21.0812	-22.942	-21.2447	-20.7485	-20.8436	-21.372	-22.942
1102	ZINC000001530579	Coreg	ph5	-40.5211	-31.2388	-24.8015	-29.1216	-15.9359	-28.3238	-40.5211				567	ZINC000004228257	Kuvan	ph5	-20.0831	-22.6136	-16.855	-22.9398	-19.0274	-20.3038	-22.9398
1911	ZINC000008214681	Streptomycin	ph9	-37.6193	-28.9653	-33.0363	-40.1026	-40.4725	-36.0392	-40.4725				923	ZINC000002539827	Kuvan	ph5	-20.7147	-21.8399	-22.6601	-22.391	-19.936	-21.5084	-22.6601
229	ZINC000060183170	Paromomycin	ph5	-36.2644	-32.2819	-39.184	-27.7859	-31.5829	-33.4198	-39.184				1604	ZINC000022443609	Plerixafor	ph7	-16.1122	-20.3673	-20.3024	-22.6511	-19.7997	-19.8465	-22.6511
1751	ZINC000242437511	Gentamicin	ph9	-28.8949	-39.1469	-34.3856	-33.0512	-23.7158	-31.8389	-39.1469				1629	ZINC000016052277	Doxycycline	ph7	-21.8341	-22.6166	-21.7839	-19.4356	-19.3493	-21.0039	-22.6166
1754	ZINC000242437514	Gentamicin	ph9	-24.4792	-32.032	-38.748	-29.4012	-35.1585	-31.9638	-38.748				1486	ZINC000000001505	Gangciclovir	ph5	-19.0613	-22.4953	-19.9603	-18.0733	-20.4112	-20.0003	-22.4953
1069	ZINC000001530636	Famotidine	ph5	-31.6133	-38.1572	-35.1517	-27.4741	-29.4144	-32.3621	-38.1572				414	ZINC000013585233	Sapropterin	ph5	-22.4906	-17.9009	-20.7271	-19.7414	-19.0629	-19.9846	-22.4906
440	ZINC000011679756	Eltombopag	ph5	-38.0399	-27.8261	-37.0207	-37.7355	-37.1803	-35.5605	-38.0399				1579	ZINC000084441937	Tetracycline	ph7	-21.0283	-17.9626	-21.0115	-22.3124	-21.667	-20.7964	-22.3124
1162	ZINC000000895154	Kuvan	ph5	-34.4692	-29.9626	-30.6442	-26.9456	-37.8637	-31.9771	-37.8637				566	ZINC000004228258	Kuvan	ph5	-18.6166	-17.962	-22.1914	-16.4084	-19.8649	-19.0087	-22.1914
1905	ZINC000008551180	Gentamicin Mixture	ph9	-28.7314	-25.2554	-23.4614	-23.3631	-37.6874	-27.6997	-37.6874				1672	ZINC000003816292	Lenvatinib	ph7	-22.0822	-16.0799	-17.147	-17.4849	-17.6741	-18.0936	-22.0822
108	ZINC000100036924	Demeclocycline	ph5	-37.5274	-35.4411	-36.2958	-28.8374	-36.5736	-34.9351	-37.5274				1753	ZINC000242437513	Gentamicin	ph9	-7.20962	-21.7647	-12.4855	-19.0048	-18.0363	-15.7002	-21.7647
654	ZINC000003938704	Ellence	ph5	-31.629	-36.8602	-33.868	-35.6858	-37.4195	-35.0925	-37.4195				858	ZINC000003806262	Pentostatin	ph5	-15.4269	-15.7639	-14.4033	-14.6669	-21.7448	-16.4012	-21.7448
248	ZINC000049637509		ph5	-28.9598	-24.648	-26.2886	-37.0603	-24.7036	-28.332	-37.0603				80	ZINC000070466416		ph5	-17.288	-19.8097	-21.5883	-20.7363	-17.747	-19.4339	-21.5883
1561	ZINC000100036924	Demeclocycline	ph7	-37.0522	-32.9013	-32.0034	-30.7006	-28.8722	-32.306	-37.0522				987	ZINC000001543916	Valganciclovir	ph5	-14.8432	-11.3178	-21.413	-16.8626	-14.9229	-15.8719	-21.413
63	ZINC000145401681	Sofosbuvir	ph5	-36.8866	-27.921	-35.2726	-28.3645	-31.0276	-31.8945	-36.8866				1751	ZINC000242437511	Gentamicin	ph9	-15.947	-14.3325	-21.2952	-18.5898	-14.7581	-16.9845	-21.2952
983	ZINC000001548097	Fanapt	ph5	-36.5702	-20.8163	-28.0158	-33.5828	-23.6231	-28.5216	-36.5702				408	ZINC000013831130	Raltegravir	ph5	-16.901	-20.5653	-21.2669	-19.2813	-18.6166	-19.3262	-21.2669
397	ZINC000014768621	Chlorhexidine	ph5	-21.4532	-36.377	-20.5798	-34.9573	-31.0014	-28.8737	-36.377				1630	ZINC000014879972	Gar-936	ph7	-18.0057	-20.7782	-15.8693	-20.8746	-18.0536	-18.7163	-20.8746
1596	ZINC000029571072	Isavuconazonium	ph7	-27.9427	-21.3339	-36.258	-18.043	-25.5602	-25.8276	-36.258				41	ZINC000242437513	Gentamicin	ph5	-20.8014	-13.5324	-8.50019	-17.032	-19.1007	-15.7934	-20.8014
174	ZINC000094566092		ph5	-30.7382	-29.8953	-36.2437	-31.7598	-29.3454	-31.5965	-36.2437				974	ZINC000001843099	Alfuzosin	ph5	-16.1714	-19.9676	-20.7738	-18.1128	-16.9958	-18.4043	-20.7738
567	ZINC000004228257	Kuvan	ph5	-32.8928	-32.498	-23.8245	-35.9702	-26.718	-30.3807	-35.9702				108	ZINC000100036924	Demeclocycline	ph5	-19.9311	-17.3515	-20.7725	-18.2536	-18.4243	-18.9466	-20.7725
2081	ZINC000001481956	Paliperidone	ph9	-22.7901	-25.8891	-33.2423	-35.9357	-21.6385	-27.8991	-35.9357				1256	ZINC000000602128	Bepotastine	ph5	-17.4893	-17.775	-17.377	-20.7394	-17.1873	-18.1136	-20.7394
460	ZINC000009212427	Leucal	ph5	-31.2488	-31.7909	-31.9856	-35.6575	-28.7009	-31.8767	-35.6575				1069	ZINC000001530636	Famotidine	ph5	-20.554	-16.8287	-20.7058	-16.2927	-18.1418	-18.5046	-20.7058
1285	ZINC000000538312	Risperidal	ph5	-31.968	-35.4257	-35.463	-33.6163	-24.953	-32.2852	-35.463				231	ZINC000058581064		ph5	-17.3579	-18.5099	-19.7304	-20.3655	-20.537	-19.3001	-20.537
523	ZINC000005844788	Nebivolol	ph5	-35.1746	-19.6278	-19.9295	-17.3333	-15.606	-21.5342	-35.1746				736	ZINC000003871703	Bepreve	ph5	-20.5058	-19.0274	-15.3001	-19.4127	-15.4435	-17.9379	-20.5058
1784	ZINC000094566092		ph9	-25.15	-27.3004	-25.8548	-35.163	-17.9784	-26.2893	-35.163				1127	ZINC000001035331	Ribasphere	ph5	-20.4245	-18.5036	-18.843	-17.7336	-17.7535	-18.6516	-20.4245
163	ZINC000095619101		ph5	-23.7705	-35.0719	-29.4753	-25.3514	-23.5592	-27.4457	-35.0719				1754	ZINC000242437514	Gentamicin	ph9	-14.8941	-13.8302	-12.938	-17.4508	-20.1506	-15.8527	-20.1506
920	ZINC000002599970	Formoterol	ph5	-34.0112	-29.4116	-34.9823	-32.5169	-31.8388	-32.5522	-34.9823				174	ZINC000094566092		ph5	-20.0716	-18.9027	-16.7771	-15.8755	-17.5501	-17.8354	-20.0716
490	ZINC000008214692	Tobramycin	ph5	-29.7646	-28.2367	-34.9196	-26.1408	-28.8141	-29.5752	-34.9196				243	ZINC000052716421		ph5	-18.5168	-20.045	-18.3027	-14.857	-17.8149	-17.9073	-20.045
1752	ZINC000242437512	Gentamicin	ph9	-27.3015	-23.908	-30.9516	-34.7903	-32.3753	-29.8653	-34.7903				675	ZINC000003920266	Idarubicin	ph5	-19.8904	-16.9867	-15.8374	-15.6358	-18.5329	-17.3766	-19.8904
204	ZINC000040430143		ph5	-26.2082	-31.7253	-25.4209	-34.6147	-31.0059	-29.795	-34.6147				713	ZINC000003875334	Cortisone	ph5	-19.8232	-16.055	-16.5421	-17.1378	-19.0285	-17.7173	-19.8232
39	ZINC000242437511	Gentamicin	ph5	-28.3485	-31.7864	-34.6031	-25.1863	-31.0696	-30.1988	-34.6031				229	ZINC000060183170	Paromomycin	ph5	-9.76524	-16.4433	-19.7808	-14.1875	-17.8268	-15.6007	-19.7808
858	ZINC000003806262	Pentostatin	ph5	-21.0924	-30.6131	-22.3553	-26.0843	-34.3935	-26.9077	-34.3935				39	ZINC000242437511	Gentamicin	ph5	-19.7624	-11.2882	-15.0891	-9.313	-14.4533	-13.9812	-19.7624
307	ZINC000026664090	Sqv	ph5	-22.6898	-34.188	-30.2215	-32.0566	-15.9602	-27.0232	-34.188				831	ZINC000003812983	Morphine	ph5	-19.6767	-18.7216	-19.2712	-17.9785	-18.5022	-18.83	-19.6767
911	ZINC000003604264	Imid3	ph5	-34.1278	-33.9803	-33.6964	-23.8828	-28.057	-30.7489	-34.1278				646	ZINC000003940470	Pomalyst	ph5	-19.1504	-18.4025	-18.3863	-19.0229	-19.5997	-18.9124	-19.5997
49	ZINC000169621223	Rifampicin	ph5	-33.9464	-25.2418	-25.9109	-18.5972	-18.7623	-24.4917	-33.9464				615	ZINC000003986735	Sprycel	ph5	-17.8494	-16.7051	-19.5378	-17.4732	-18.3303	-17.9791	-19.5378
1629	ZINC000016052277	Doxycycline	ph7	-33.9325	-29.3398	-30.1083	-29.1383	-30.2685	-30.5575	-33.9325				1296	ZINC000000537822	Haloperidol	ph5	-18.2562	-17.907	-18.1243	-19.4899	-17.7072	-18.2969	-19.4899
680	ZINC000003918087	Doxorubicin	ph5	-29.6164	-32.6952	-32.4895	-33.875	-29.8868	-31.7126	-33.875				336	ZINC000019796080	Inapsine	ph5	-18.1279	-17.9141	-19.4889	-16.9411	-18.4841	-18.1912	-19.4889
205	ZINC000035801098	Indacaterol	ph5	-33.826	-31.6917	-26.9189	-31.2009	-25.6175	-29.851	-33.826				440	ZINC000011679756	Eltombopag	ph5	-19.3475	-17.0342	-18.8317	-19.454	-15.411	-18.0157	-19.454
960	ZINC000001997125	Pomalyst	ph5	-33.7774	-33.8037	-23.116	-23.1095	-33.7711	-29.5156	-33.8037				261	ZINC000043200832		ph5	-13.3867	-19.4034	-17.2681	-17.9627	-14.4457	-16.4933	-19.4034
78	ZINC000087496092		ph5	-33.7413	-13.1454	-25.724	-31.7808	-20.0229	-24.8829	-33.7413				1104	ZINC000001530555	Acyclovir	ph5	-18.9793	-17.6414	-19.3693	-16.9099	-18.0886	-18.1977	-19.3693
462	ZINC000009164421	Ceftolozane	ph5	-20.6836	-24.6215	-20.4611	-16.0036	-33.6196	-23.0779	-33.6196				1555	ZINC000070466416		ph7	-10.7629	-17.0932	-18.8586	-18.791	-19.3342	-16.968	-19.3342
1910	ZINC000008214692	Tobramycin	ph9	-31.246	-33.5746	-30.3194	-23.1959	-18.904	-27.448	-33.5746				204	ZINC000040430143		ph5	-14.8022	-15.3188	-16.3432	-19.3286	-15.6616	-16.2909	-19.3286
615	ZINC000003986735	Sprycel	ph5	-31.5148	-22.2707	-33.5282	-28.3508	-26.8221	-28.4973	-33.5282				1299	ZINC000000491073	Galantamine	ph5	-15.2437	-19.2746	-18.1164	-16.5061	-18.1383	-17.4558	-19.2746
1652	ZINC000004228257	Kuvan	ph7	-19.9277	-24.2585	-33.4666	-27.3106	-25.3114	-26.055	-33.4666				1087	ZINC000001530713	Valacyclovir	ph5	-16.9225	-16.3571	-18.8999	-16.9892	-19.2695	-17.6876	-19.2695
1103	ZINC000001530580	Coreg	ph5	-26.6439	-23.705	-33.4251	-30.5731	-27.0045	-28.2703	-33.4251				63	ZINC000145401681	Sofosbuvir	ph5	-18.9941	-18.3373	-19.2673	-19.1331	-14.9172	-18.1298	-19.2673
1554	ZINC000087496092		ph7	-20.0275	-24.6617	-33.4051	-28.7083	-30.0673	-27.374	-33.4051				1109	ZINC000001280665	Hydrocodone	ph5	-18.4508	-18.85	-18.5477	-19.1621	-19.0403	-18.8102	-19.1621
923	ZINC000002539827	Kuvan	ph5	-32.1932	-32.4317	-32.1572	-33.2539	-29.8399	-31.9752	-33.2539				954	ZINC000002005305	5-Methyltetrahydrofolate	ph5	-12.1277	-19.1417	-14.8467	-8.57574	-6.16139	-12.1706	-19.1417
395	ZINC000014879992	Minocycline	ph5	-33.0095	-29.5039	-33.2077	-26.6188	-32.9763	-31.0632	-33.2077				199	ZINC000084441937		ph5	-19.1376	-18.1553	-18.0758	-17.8785	-18.8713	-18.4237	-19.1376
1307	ZINC000000403010	Labetalol	ph5	-21.6548	-32.3304	-28.2597	-33.1269	-22.5822	-27.5908	-33.1269				122	ZINC000100001918	Isadipin	ph5	-19.0804	-15.5039	-16.6973	-15.1347	-14.2431	-16.1319	-19.0804
823	ZINC000003816292	Lenvatinib	ph5	-32.3207	-32.3783	-28.4758	-33.0139	-27.4763	-30.733	-33.0139				693	ZINC000003872738	Guanfacine	ph5	-18.5079	-18.71	-19.0804	-18.1418	-18.1514	-18.5183	-19.0804
1801	ZINC000060183170		ph9	-21.5161	-24.3096	-33.0053	-29.889	-28.0465	-27.3533	-33.0053				1923	ZINC000004340269	Amiloride	ph9	-19.0647	-18.5815	-17.3977	-13.5774	-15.2048	-16.7652	-19.0647
408	ZINC000013831130	Raltegravir	ph5	-26.5521	-28.6847	-32.8845	-25.3018	-25.8872	-27.8621	-32.8845				1631	ZINC000014879992	Minocycline	ph7	-18.9372	-19.0126	-15.3845	-17.317	-17.5017	-17.6306	-19.0126
1511	ZINC000000000856	Formoterol	ph5	-24.6032	-24.8723	-25.156	-32.879	-30.0624	-27.5146	-32.879				394	ZINC000014879972	Tigecycline	ph5	-16.3157	-15.979	-16.5008	-13.3015	-18.9951	-16.2184	-18.9951
678	ZINC000003918453	Ertapenem	ph5	-16.5695	-28.4014	-32.7833	-14.5529	-31.1256	-24.6865	-32.7833				97	ZINC000100074252	Sofosbuvir	ph5	-18.9449	-17.7938	-15.4634	-15.5498	-15.4357	-16.6375	-18.9449
1902	ZINC000008551177	Gentamicin Mixture	ph9	-23.5225	-27.5347	-32.7537	-23.9059	-27.7267	-27.0887	-32.7537				1511	ZINC000000000856	Formoterol	ph5	-15.6714	-18.9248	-17.0216	-18.1583	-17.2097	-17.3972	-18.9248
1782	ZINC000095616601		ph9	-15.5737	-32.7474	-16.9737	-18.7295	-23.2528	-21.4554	-32.7474				1484	ZINC000000001688	Asacol	ph5	-18.9206	-17.8396	-18.5545	-18.2439	-17.4458	-18.2009	-18.9206
682	ZINC000003914596	Saquinavir	ph5	-24.2606	-24.7851	-20.7172	-19.4206	-32.7411	-24.3849	-32.7411				283	ZINC000030726187	Mmc	ph5	-16.6362	-16.2728	-18.9204	-14.7915	-17.2111	-16.7664	-18.9204
987	ZINC000001543916	Valganciclovir	ph5	-28.098	-29.7425	-32.6774	-29.6598	-26.9407	-29.4237	-32.6774				991	ZINC000001542392	Alfuzosin	ph5	-17.2042	-15.601	-18.5421	-18.5325	-18.9067	-17.7573	-18.9067
681	ZINC000003917708	Daunorubicin	ph5	-22.0531	-32.6349	-23.6553	-32.1708	-23.7665	-26.8561	-32.6349				737	ZINC000003861768	Azacitidine	ph5	-15.4173	-18.8764	-16.5881	-16.0162	-15.4005	-16.4597	-18.8764
1176	ZINC000000897256	Formoterol	ph5	-23.7652	-19.0537	-23.2279	-32.624	-22.7548	-24.2851	-32.624				1285	ZINC000000538312	Risperidal	ph5	-15.1759	-17.1935	-16.1904	-18.8017	-14.0782	-16.2879	-18.8017
468	ZINC000008551179	Gentamicin Mixture	ph5	-19.4764	-19.4376	-23.0452	-22.838	-32.5776	-23.475	-32.5776				432	ZINC000012503291	Spiriva	ph5	-18.4445	-18.3381	-18.1887	-17.9218	-18.7842	-18.3355	-18.7842
1039	ZINC000001530760	Rythmol	ph5	-26.0785	-21.8524	-22.3619	-32.5481	-25.128	-25.5938	-32.5481				445	ZINC000011677837	Eliquis	ph5	-18.6893	-17.7301	-17.4379	-16.3061	-16.9174	-17.4161	-18.6893
225	ZINC000036520252	Empagliflozin	ph5	-30.2961	-32.5268	-31.5326	-30.213	-23.1577	-29.5452	-32.5268				1217	ZINC000000622123	Gris-Peg	ph5	-17.9587	-15.9769	-16.445	-18.476	-18.5718	-17.4857	-18.5718
1904	ZINC000008551179	Gentamicin Mixture	ph9	-32.512	-20.2652	-27.9516	-20.3236	-22.1886	-24.6482	-32.512				1307	ZINC000000403010	Labetalol	ph5	-13.6949	-13.6446	-15.9097	-18.5659	-12.9386	-14.9507	-18.5659
394	ZINC000014879972	Tigecycline	ph5	-30.0678	-28.2641	-29.995	-30.3336	-32.4361	-30.2193	-32.4361				1453	ZINC000000004319	Dilevalol	ph5	-14.9343	-16.7801	-18.5474	-15.6792	-16.6832	-16.5248	-18.5474
414	ZINC000013585233	Sapropterin	ph5	-32.4222	-28.2106	-29.7713	-25.6652	-28.6773	-28.9493	-32.4222				681	ZINC000003917708	Daunorubicin	ph5	-14.1343	-16.5149	-15.8852	-18.5379	-15.2373	-16.0619	-18.5379
1038	ZINC000001530759	Rythmol	ph5	-21.8968	-27.302	-32.3909	-18.1008	-24.0799	-24.7541	-32.3909				1308	ZINC000000403011	Labetalol	ph5	-17.0509	-16.5386	-17.1588	-18.5355	-17.8103	-17.4188	-18.5355
293	ZINC000029571072	Isavuconazonium	ph5	-21.037	-21.7247	-25.8798	-26.6147	-32.3905	-25.5293	-32.3905				89	ZINC000100378061	Naldemedine	ph5	-17.1065	-16.4735	-18.5251	-17.6922	-15.9666	-17.1528	-18.5251
800	ZINC000003830891	Glutathione	ph5	-24.8471	-21.5247	-32.3796	-29.2435	-22.4942	-26.0978	-32.3796				349	ZINC000019632618	Imatinib	ph5	-18.5242	-17.7439	-14.8065	-16.991	-15.8014	-16.7734	-18.5242
1604	ZINC000022443609	Plerixafor	ph7	-24.2976	-26.5798	-27.83	-32.3478	-31.1441	-28.4399	-32.3478				1740	ZINC000000001175	Onfi	ph7	-18.4812	-18.5006	-18.1771	-18.4971	-17.2753	-18.1863	-18.5006
589	ZINC000004097383	Pancuronium	ph5	-26.0385	-32.3303	-31.4717	-27.5774	-31.4333	-29.7702	-32.3303				1727	ZINC000000538483	Trazodone	ph7	-18.482	-15.4488	-16.1429	-18.3363	-17.1039	-17.1028	-18.482
42	ZINC000242437514	Gentamicin	ph5	-32.3113	-14.9124	-27.3782	-23.6612	-20.8724	-23.8271	-32.3113				411	ZINC000013818943	Lexiscan	ph5	-13.7868	-15.4566	-18.4674	-16.7259	-15.9681	-16.081	-18.4674
566	ZINC000004228258	Kuvan	ph5	-32.2578	-28.9367	-29.3662	-25.2862	-31.7493	-29.5192	-32.2578				1111	ZINC000001493878	Sorafenib	ph5	-18.0169	-17.4391	-16.2957	-16.7665	-18.4639	-17.3964	-18.4639
564	ZINC000004095696	Cilastatin	ph5	-20.9604	-28.5986	-32.1761	-15.5825	-24.3548	-24.3345	-32.1761				1522	ZINC000000000416	Labetolol	ph5	-14.9638	-18.4317	-16.9592	-12.3591	-12.7955	-15.1019	-18.4317
577	ZINC000004213946	Nebivolol	ph5	-22.0632	-32.0706	-18.9837	-26.052	-24.6947	-24.7729	-32.0706				450	ZINC000011616882	Axitinib	ph5	-14.9627	-18.3847	-16.5178	-16.8483	-17.7018	-16.8831	-18.3847
954	ZINC000002005305	5-Methyltetrahydrofolate	ph5	-28.3378	-32.0538	-29.9547	-23.2534	-21.31	-26.9819	-32.0538				1452	ZINC000000004448	Zofran	ph5	-17.2356	-12.5543	-15.5101	-14.9311	-18.3505	-15.7163	-18.3505
569	ZINC000004217475	Sugar	ph5	-23.2032	-31.9896	-28.8406	-19.8018	-22.5624	-25.2795	-31.9896				511	ZINC000006716957	Nilotinib	ph5	-16.5291	-14.537	-18.3253	-17.2786	-10.991	-15.5322	-18.3253
170	ZINC000095616601		ph5	-27.0519	-31.2129	-26.1595	-22.2068	-31.9501	-27.7162	-31.9501				25	ZINC000252679615	Dantrolene	ph5	-14.2351	-16.0898	-16.8842	-18.2988	-16.0734	-16.3163	-18.2988
199	ZINC000084441937		ph5	-30.7648	-31.8917	-27.9585	-27.8587	-29.2966	-29.5541	-31.8917				889	ZINC000003791297	Enalapril	ph5	-18.2483	-11.6924	-11.3137	-13.9004	-13.5623	-13.7434	-18.2483
1296	ZINC000000537822	Haloperidol	ph5	-30.2251	-23.9169	-31.87	-27.892	-30.6525	-28.9113	-31.87				1265	ZINC000000601253	Dermatop	ph5	-18.2471	-15.6653	-17.5015	-17.749	-15.3059	-16.8938	-18.2471
635	ZINC000003964126	Xarelto	ph5	-31.825	-27.0175	-23.5748	-26.9798	-23.9913	-26.6777	-31.825				543	ZINC000004340269	Amiloride	ph5	-18.2152	-18.0351	-17.4263	-17.6763	-17.6027	-17.7911	-18.2152
736	ZINC000003871703	Bepreve	ph5	-31.8065	-27.3587	-28.0146	-30.4713	-23.7097	-28.2722	-31.8065				2186	ZINC000000004448	Zofran	ph9	-16.9114	-17.5862	-15.4302	-18.1988	-18.0308	-17.2315	-18.1988
1775	ZINC000096006023	Ceftaroline fosamil	ph9	-23.7704	-19.9836	-31.7588	-17.6783	-16.5899	-21.9562	-31.7588				168	ZINC000095616600		ph5	-13.6504	-18.1967	-17.9747	-17.4034	-15.4004	-16.5251	-18.1967
1832	ZINC000022443609	Plerixafor	ph9	-24.9291	-22.268	-22.8359	-31.7187	-23.0175	-24.9539	-31.7187				163	ZINC000095619101		ph5	-13.4856	-18.1935	-17.8055	-14.6798	-11.9295	-15.2188	-18.1935
40	ZINC000242437512	Gentamicin	ph5	-22.5336	-25.0357	-28.675	-26.7768	-31.5791	-26.9201	-31.5791				1055	ZINC000001530820	Suxamethonium	ph5	-18.1927	-16.2973	-17.3876	-17.4611	-17.8208	-17.4319	-18.1927
715	ZINC000003875357	Prednisone	ph5	-20.7298	-24.458	-20.4905	-31.577	-22.529	-23.9568	-31.577				635	ZINC000003964126	Xarelto	ph5	-18.1372	-14.1711	-14.3833	-16.631	-14.1071	-15.4859	-18.1372
466	ZINC000008551177	Gentamicin Mixture	ph5	-27.6495	-26.1574	-21.6949	-31.5696	-18.4781	-25.1099	-31.5696				983	ZINC000001548097	Fanapt	ph5	-16.5838	-16.0738	-18.1371	-16.7561	-17.1187	-16.9339	-18.1371
742	ZINC000003843198	Uridine Triacetate	ph5	-31.5668	-28.594	-23.8973	-25.3381	-20.2058	-25.9204	-31.5668				962	ZINC000001996784	Myrbetriq	ph5	-14.9915	-17.0939	-16.8723	-18.1092	-16.3405	-16.6815	-18.1092
97	ZINC000100074252	Sofosbuvir	ph5	-31.5441	-27.4362	-25.8194	-31.2704	-26.5716	-28.5283	-31.5441				167	ZINC000095616599		ph5	-18.1089	-14.3736	-15.0024	-17.0349	-16.4395	-16.1919	-18.1089
446	ZINC000011677857	Stendra	ph5	-25.5246	-31.4948	-24.9303	-26.9989	-22.8988	-26.3695	-31.4948				1180	ZINC000000897322	Skelaxin	ph5	-17.8203	-17.1552	-18.107	-17.809	-17.0661	-17.5915	-18.107
445	ZINC000011677837	Eliquis	ph5	-31.4776	-22.4979	-22.8981	-28.0838	-30.3005	-27.0516	-31.4776				2131	ZINC000000538312	Risperidal	ph9	-18.0879	-13.2096	-14.6472	-17.1135	-13.6351	-15.3386	-18.0879
1693	ZINC000002005305	5-Methyltetrahydrofolate	ph7	-28.2526	-21.6679	-31.212	-31.3732	-25.269	-27.5549	-31.3732				659	ZINC000003929022	Tenofovir Disoproxil	ph5	-12.7517	-10.1336	-13.5787	-18.0768	-12.6427	-13.4367	-18.0768
1308	ZINC000000403011	Labetalol	ph5	-29.6524	-25.1639	-29.8396	-29.5012	-31.3462	-29.1007	-31.3462				1177	ZINC000000897258	Formoterol	ph5	-14.5599	-18.0671	-15.8283	-14.9653	-16.9464	-16.0734	-18.0671
1299	ZINC000000491073	Galantamine	ph5	-25.458	-30.1704	-31.3195	-24.9795	-31.2014	-28.6258	-31.3195				170	ZINC000095616601		ph5	-16.6156	-18.0545	-16.6341	-14.6579	-17.5374	-16.6999	-18.0545
1600	ZINC000028232750	Valstar	ph7	-18.181	-31.2972	-8.85114	-18.8777	-20.3485	-19.5111	-31.2972				507	ZINC000006745272	Stivarga	ph5	-18.0428	-16.9687	-17.6443	-17.3526	-16.1343	-17.2285	-18.0428
80	ZINC000070466416		ph5	-26.0539	-29.4456	-31.1898	-31.0761	-31.2487	-29.8028	-31.2487				429	ZINC000012503187	Conivaptan	ph5	-15.5028	-14.3335	-17.1748	-18.0178	-15.9449	-16.1948	-18.0178
820	ZINC000003807172	Argatroban	ph5	-18.9896	-31.2192	-22.9962	-21.1732	-14.7325	-21.8221	-31.2192				1223	ZINC000000121541	Mebendazole	ph5	-16.3301	-16.7548	-17.9921	-15.4515	-16.3553	-16.5768	-17.9921
1486	ZINC000000001505	Gangciclovir	ph5	-26.1529	-31.2158	-26.5619	-24.3528	-27.2349	-27.1037	-31.2158				2208	ZINC000000000507	Midodrine	ph9	-15.2597	-15.1445	-13.8082	-11.9411	-17.9838	-14.8275	-17.9838
314	ZINC000022116608	Fenoldopam	ph5	-22.8259	-31.2141	-22.73	-17.3934	-17.2697	-22.2866	-31.2141				395	ZINC000014879992	Minocycline	ph5	-17.9834	-12.7231	-16.6295	-14.0164	-16.8709	-15.6446	-17.9834
214	ZINC000030691760	Cleviprex	ph5	-31.1843	-23.0201	-22.8615	-29.2318	-25.4294	-26.3454	-31.1843				446	ZINC000011677857	Stendra	ph5	-15.2954	-17.9796	-15.7921	-11.901	-12.1558	-14.6248	-17.9796
83	ZINC000068202099		ph5	-31.1698	-26.162	-24.3029	-19.956	-28.9174	-26.1016	-31.1698				921	ZINC000002548959	Methoxsalen	ph5	-17.8681	-17.1491	-17.9184	-17.956	-17.1127	-17.6009	-17.956
1283	ZINC000000538275	Raloxifene	ph5	-26.4661	-26.3323	-31.1636	-26.6682	-26.9334	-27.5127	-31.1636				654	ZINC000003938704	Ellence	ph5	-13.2387	-14.6193	-13.5335	-17.8744	-16.4858	-15.1504	-17.8744
522	ZINC000005844792	Nebivolol	ph5	-26.6266	-19.8736	-31.1506	-24.3772	-21.5217	-24.71	-31.1506				950	ZINC000002015928	Abacavir	ph5	-16.1752	-16.0565	-15.4557	-17.8669	-16.4849	-16.4078	-17.8669
2073	ZINC000001530713	Valacyclovir	ph9	-28.949	-21.4884	-27.7003	-28.7059	-31.1268	-27.594	-31.1268				1251	ZINC000000607939	Isradipin	ph5	-16.0136	-14.3918	-15.0209	-16.3148	-17.8567	-15.9196	-17.8567
173	ZINC000094566093		ph5	-27.584	-28.9354	-31.1109	-27.7017	-26.8486	-28.4361	-31.1109				307	ZINC000026664090	Sqv	ph5	-8.62251	-14.1038	-14.7078	-17.8324	-5.38316	-12.1299	-17.8324
974	ZINC000001843099	Alfuzosin	ph5	-21.3534	-29.8526	-30.0523	-31.048	-22.7277	-27.0068	-31.048				162	ZINC000095619100		ph5	-15.6418	-14.4517	-17.8249	-16.3477	-12.2555	-15.3043	-17.8249
443	ZINC000011680943	Lisdexamfetamine	ph5	-14.374	-28.4814	-21.0819	-31.0375	-21.2459	-23.2441	-31.0375				1016	ZINC000001530947	Thalomid	ph5	-14.9962	-17.8016	-16.2821	-13.9643	-17.7772	-16.1643	-17.8016
586	ZINC000004097404	Vecuronium	ph5	-31.0374	-22.6602	-28.1118	-25.6611	-25.3496	-26.564	-31.0374				1426	ZINC000000001175	Onfi	ph5	-16.7183	-17.5362	-17.7942	-15.8554	-16.8151	-16.9438	-17.7942
455	ZINC000009574770	Telithromycin	ph5	-21.1653	-24.3684	-28.5976	-30.9491	-25.6299	-26.142	-30.9491				151	ZINC000096309558	Acarbose	ph5	-11.1561	-14.3163	-6.23581	-14.3336	-17.7596	-12.7603	-17.7596
1659	ZINC000003927870	Fludarabine	ph7	-17.2948	-22.9979	-22.2791	-30.8537	-20.6034	-22.8058	-30.8537				1088	ZINC000001530716	Metoclopramide	ph5	-17.2279	-17.6271	-17.7216	-16.2308	-14.3367	-16.6288	-17.7216
1522	ZINC000000000416	Labetolol	ph5	-28.3167	-29.5805	-30.8516	-22.2419	-23.0621	-26.8106	-30.8516				715	ZINC000003875357	Prednisone	ph5	-12.9957	-17.6854	-15.7695	-17.5152	-16.0528	-16.0037	-17.6854
1256	ZINC000000602128	Bepotastine	ph5	-24.3022	-23.3835	-29.9365	-30.6724	-30.8376	-27.8264	-30.8376				960	ZINC000001997125	Pomalyst	ph5	-17.5825	-16.6422	-15.254	-15.5596	-17.6731	-16.5423	-17.6731
451	ZINC000011616852	Valstar	ph5	-21.1166	-24.3649	-17.1891	-30.7767	-16.0761	-21.9047	-30.7767				420	ZINC000013597823	Videx	ph5	-17.6567	-16.2799	-15.6302	-16.7561	-17.1899	-16.7026	-17.6567
1127	ZINC000001035331	Ribasphere	ph5	-30.7661	-30.0642	-26.8401	-29.8728	-26.6326	-28.8352	-30.7661				743	ZINC000003842753	Viroptic	ph5	-14.4122	-13.7338	-14.0208	-17.6561	-16.4808	-15.2608	-17.6561
1579	ZINC000084441937	Tetracycline	ph7	-29.1969	-27.5613	-30.7508	-30.1697	-28.8496	-29.3057	-30.7508				1594	ZINC000030726187	Mmc	ph7	-15.5682	-17.6175	-14.8919	-15.7114	-17.4325	-16.2443	-17.6175
1087	ZINC000001530713	Valacyclovir	ph5	-25.6697	-29.6461	-29.9116	-26.6239	-30.7162	-28.5135	-30.7162				1406	ZINC000000007295	Eslicarbazepine Acetate	ph5	-17.6112	-15.3989	-14.1158	-16.003	-14.488	-15.5234	-17.6112
112	ZINC000100036760	Methscopolamine	ph5	-21.2386	-28.991	-30.5899	-28.2073	-29.434	-27.6922	-30.5899				930	ZINC000002570817	Bromfenac	ph5	-15.9565	-17.6109	-13.4828	-13.3914	-13.4049	-14.7693	-17.6109
1428	ZINC000000000257	Esmolol	ph5	-20.9783	-30.5886	-25.1455	-18.1932	-21.9415	-23.3694	-30.5886				1476	ZINC000000001758	Myfortic	ph5	-16.6857	-17.6035	-15.5761	-17.0035	-14.5997	-16.2937	-17.6035
1210	ZINC000000896463	Carteolol	ph5	-26.5945	-16.6931	-19.7983	-30.5651	-15.9321	-21.9166	-30.5651				1120	ZINC000001482049	Droxidopa	ph5	-12.9551	-14.675	-17.5676	-14.2444	-14.7719	-14.8428	-17.5676
973	ZINC000001846431	Fludeoxyglucose F-18	ph5	-23.4014	-20.9375	-20.6428	-30.5211	-28.771	-24.8548	-30.5211				2074	ZINC000001530716	Metoclopramide	ph9	-17.5416	-13.5996	-15.4477	-14.2107	-15.9905	-15.358	-17.5416
261	ZINC000043200832		ph5	-30.3411	-28.1691	-26.2046	-30.5181	-27.5217	-28.5509	-30.5181				1283	ZINC000000538275	Raloxifene	ph5	-14.0833	-11.1404	-17.5157	-14.6046	-15.2704	-14.5229	-17.5157
1930	ZINC000004213946	Nebivolol	ph9	-20.8525	-21.1532	-30.4992	-14.3393	-18.1937	-21.0076	-30.4992				173	ZINC000094566093		ph5	-13.4357	-16.0033	-17.4936	-15.5952	-16.1451	-15.7346	-17.4936
1406	ZINC000000007295	Eslicarbazepine Acetate	ph5	-30.2599	-27.6739	-30.474	-29.427	-23.4911	-28.2652	-30.474				1832	ZINC000022443609	Plerixafor	ph9	-12.9801	-15.5078	-17.4409	-17.4761	-15.9874	-15.8785	-17.4761
250	ZINC000049036447		ph5	-28.259	-30.4738	-22.2281	-26.8123	-29.2419	-27.403	-30.4738				2081	ZINC000001481956	Paliperidone	ph9	-16.5006	-14.551	-17.4581	-14.9799	-15.2353	-15.745	-17.4581
2076	ZINC000001530579	Coreg	ph9	-18.8242	-18.6449	-16.9822	-19.6513	-30.4336	-20.9072	-30.4336				345	ZINC000019632834	Zopiclone	ph5	-14.6336	-13.0955	-17.4473	-14.1547	-14.0137	-14.6689	-17.4473
1631	ZINC000014879992	Minocycline	ph7	-30.3317	-27.9346	-30.3732	-23.7548	-26.2045	-27.7198	-30.3732				1902	ZINC000008551177	Gentamicin Mixture	ph9	-11.3068	-17.3933	-12.9443	-12.9122	-15.8599	-14.0833	-17.3933
1317	ZINC000000156792	Acebutolol	ph5	-23.5269	-28.0837	-29.0367	-23.9704	-30.3171	-26.987	-30.3171				1752	ZINC000242437512	Gentamicin	ph9	-13.2331	-17.3803	-13.3994	-16.6472	-14.2187	-14.9757	-17.3803
168	ZINC000095616600		ph5	-27.393	-30.31	-28.3657	-27.8183	-22.1969	-27.2168	-30.31				149	ZINC000100027531	Pamine	ph5	-14.8443	-12.2933	-17.3538	-14.2795	-14.2549	-14.6052	-17.3538
604	ZINC000004097225	Imipenem	ph5	-27.2116	-23.0464	-19.7533	-30.2942	-20.9583	-24.2527	-30.2942				2136	ZINC000000403079	Midodrine	ph9	-14.5816	-13.4609	-15.8036	-17.3479	-14.2405	-15.0869	-17.3479
448	ZINC000011617039	Pazopanib	ph5	-25.1765	-26.5427	-24.1748	-30.2934	-21.9926	-25.636	-30.2934				388	ZINC000018043251	Theophylline	ph5	-16.2806	-16.8733	-15.9701	-17.3005	-16.3073	-16.5464	-17.3005
759	ZINC000003830218	Ampicillin	ph5	-13.3179	-16.7151	-25.2933	-30.27	-16.0112	-20.3215	-30.27				692	ZINC000003875560	Methylprednisolone	ph5	-12.6934	-14.3614	-15.8189	-15.5733	-17.2982	-15.149	-17.2982
610	ZINC000003993846	Ixabepilone	ph5	-20.7284	-23.0711	-23.062	-20.6233	-30.2418	-23.5453	-30.2418				841	ZINC000003813010	Fluorodeoxyuridine	ph5	-12.9863	-10.6211	-13.7509	-14.1809	-17.2915	-13.7661	-17.2915
1590	ZINC000043200832		ph7	-24.4847	-30.1838	-22.857	-23.7752	-16.4736	-23.5549	-30.1838				1652	ZINC000004228257	Kuvan	ph7	-13.7708	-14.4043	-16.3421	-15.7759	-17.2636	-15.5113	-17.2636
1088	ZINC000001530716	Metoclopramide	ph5	-22.7515	-30.1801	-24.1375	-22.8793	-22.0321	-24.3961	-30.1801				1611	ZINC000019796080	Inapsine	ph7	-15.8948	-16.8672	-17.2604	-14.375	-15.3155	-15.9426	-17.2604
156	ZINC000096006023	Ceftaroline fosamil	ph5	-18.1254	-29.363	-30.1586	-15.4945	-26.7153	-23.9714	-30.1586				1396	ZINC000000012346	Epivir	ph5	-14.8232	-17.2502	-15.6095	-15.0583	-17.0975	-15.9677	-17.2502
306	ZINC000026985532	Sqv	ph5	-30.1368	-24.8184	-23.8646	-18.5239	-28.051	-25.0789	-30.1368				1317	ZINC000000156792	Acebutolol	ph5	-15.9141	-13.5946	-15.7699	-12.802	-17.2317	-15.0624	-17.2317
1250	ZINC000000607986	Nebivolol	ph5	-20.7105	-14.4982	-30.0859	-29.3941	-21.6634	-23.2704	-30.0859				1045	ZINC000001530776	Eht0201	ph5	-15.5778	-15.7724	-15.4685	-17.2263	-14.0926	-15.6275	-17.2263
675	ZINC000003920266	Idarubicin	ph5	-30.0285	-25.446	-24.4168	-24.8573	-30.0446	-26.9586	-30.0446				198	ZINC000084589076		ph5	-17.2143	-15.1689	-16.4106	-16.0731	-16.1187	-16.1971	-17.2143
2136	ZINC000000403079	Midodrine	ph9	-22.7956	-19.4347	-30.0304	-21.9255	-18.94	-22.6252	-30.0304				1280	ZINC000000538483	Trazodone	ph5	-15.6967	-15.1416	-16.5835	-17.1914	-16.2914	-16.1809	-17.1914
412	ZINC000013648755	Saxagliptin	ph5	-29.1604	-29.4029	-22.0862	-23.6115	-30.0267	-26.8575	-30.0267				953	ZINC000002015035	L-Dops	ph5	-3.83702	-14.0479	-11.4541	-17.1787	-15.7012	-12.4438	-17.1787
1221	ZINC000000119344	Aminohippurate	ph5	-20.052	-30.0013	-19.3727	-29.9657	-20.9523	-24.0688	-30.0013				150	ZINC000100032379	Tipiracil	ph5	-15.5905	-14.8598	-16.7375	-16.3669	-17.1779	-16.1465	-17.1779
959	ZINC000001999441	Nebivolol	ph5	-22.906	-21.1249	-29.995	-21.6666	-23.108	-23.7601	-29.995				1189	ZINC000000896634	Restoril	ph5	-14.9093	-15.0428	-17.1605	-14.9541	-16.2719	-15.6677	-17.1605
944	ZINC000002041302	Mannit	ph5	-17.2683	-15.4496	-29.9076	-28.562	-19.093	-22.0561	-29.9076				1325	ZINC000000083315	Tryptophan	ph5	-16.3107	-15.3655	-15.8015	-13.7341	-17.1558	-15.6735	-17.1558
105	ZINC000100037890	Saxagliptin	ph5	-19.1578	-21.6732	-29.9019	-20.8726	-18.0274	-21.9266	-29.9019				878	ZINC000003798064	Cladribine	ph5	-15.754	-17.1408	-14.0169	-15.5516	-15.585	-15.6097	-17.1408
1265	ZINC000000601253	Dermatop	ph5	-29.8906	-27.1746	-25.9423	-25.1828	-19.6331	-25.5646	-29.8906				83	ZINC000068202099		ph5	-17.1379	-15.0294	-14.8466	-13.1875	-15.9038	-15.2211	-17.1379
432	ZINC000012503291	Spiriva	ph5	-29.8904	-28.756	-28.3264	-29.4088	-29.4005	-29.1564	-29.8904				526	ZINC000005162311	Ilevro	ph5	-13.5595	-13.1126	-15.8383	-17.0798	-17.1256	-15.3432	-17.1256
1912	ZINC000008214483	Amikacin	ph9	-28.2632	-28.5845	-29.8195	-17.4849	-20.3565	-24.9017	-29.8195				464	ZINC000008855117	Hxr	ph5	-14.7361	-15.1561	-17.1202	-14.9667	-15.6639	-15.5286	-17.1202
302	ZINC000028232750	Valstar	ph5	-16.0625	-18.7391	-26.7725	-29.7842	-19.6666	-22.205	-29.7842				799	ZINC000003830842	Flecainide	ph5	-17.1102	-16.3507	-14.6728	-11.349	-16.1849	-15.1335	-17.1102
642	ZINC000003944422	Norvir	ph5	-13.6441	-17.9111	-18.7334	-29.7568	-12.6654	-18.5422	-29.7568				857	ZINC000003806413	R340	ph5	-14.3438	-14.31	-15.3211	-17.0848	-15.277	-15.2673	-17.0848
775	ZINC000003831165	Corgard	ph5	-25.5517	-19.059	-20.198	-29.7568	-21.2992	-23.1729	-29.7568				215	ZINC000030691763	Cleviprex	ph5	-16.6419	-16.6135	-14.6984	-17.0653	-17.069	-16.4176	-17.069
1997	ZINC000003812869	Cefaclor	ph9	-29.7487	-17.0303	-18.3433	-19.4912	-19.6574	-20.8542	-29.7487				576	ZINC000004214700	Paliperidone	ph5	-17.0481	-14.123	-15.7591	-16.8667	-15.9671	-15.9528	-17.0481
1014	ZINC000001530939	Dibucaine	ph5	-29.7221	-18.6017	-24.4213	-23.4834	-17.4993	-22.7456	-29.7221				1635	ZINC000013585233	Sapropterin	ph7	-16.4011	-13.792	-13.4639	-13.7769	-17.0348	-14.8937	-17.0348
417	ZINC000013540519	Hydrocortisone	ph5	-21.035	-19.6983	-29.6976	-27.9844	-24.0509	-24.4933	-29.6976				690	ZINC000003875483	Opana	ph5	-16.069	-15.8442	-15.8019	-17.028	-15.8666	-16.1219	-17.028
713	ZINC000003875334	Cortisone	ph5	-29.6418	-26.404	-28.4469	-29.4607	-28.934	-28.5775	-29.6418				225	ZINC000036520252	Empagliflozin	ph5	-17.0278	-16.4204	-16.4314	-14.4008	-11.4329	-15.1427	-17.0278
2131	ZINC000000538312	Risperidal	ph9	-29.3768	-22.8089	-29.6122	-28.7782	-28.4281	-27.8008	-29.6122				1508	ZINC000000001016	Benzoyl	ph5	-16.223	-16.37	-16.3046	-16.992	-16.0691	-16.3918	-16.992
1630	ZINC000014879972	Gar-936	ph7	-23.2158	-23.8416	-28.4616	-29.5422	-26.2663	-26.2655	-29.5422				1450	ZINC000000004351	Alaway	ph5	-14.0252	-16.9624	-12.8633	-12.9088	-15.8391	-14.5197	-16.9624
1853	ZINC000019632618	Imatinib	ph9	-22.088	-25.8729	-22.9303	-29.5377	-28.1614	-25.7181	-29.5377				1745	ZINC000000001688	Asacol	ph7	-15.4942	-16.0618	-14.9729	-16.9496	-16.3041	-15.9565	-16.9496
29	ZINC000252286877	Nystatin	ph5	-13.7732	-18.3613	-20.8928	-13.992	-29.476	-19.2991	-29.476				77	ZINC000087515509		ph5	-13.1374	-14.7013	-16.9385	-16.8498	-14.2789	-15.1812	-16.9385
18	ZINC000253387843	Amphoteracin B	ph5	-17.6534	-12.1183	-29.4614	-21.2171	-19.1792	-19.9259	-29.4614				214	ZINC000030691760	Cleviprex	ph5	-16.9379	-14.1258	-13.5712	-14.5353	-12.5783	-14.3497	-16.9379
1177	ZINC000000897258	Formoterol	ph5	-20.4039	-26.3012	-25.1372	-29.4457	-26.5114	-25.5599	-29.4457				1005	ZINC000001532525	Arginine	ph5	-14.3206	-15.9802	-16.9177	-15.7985	-14.1509	-15.4336	-16.9177
1055	ZINC000001530820	Suxamethonium	ph5	-29.1752	-22.9041	-27.0546	-26.3133	-29.4267	-26.9748	-29.4267				800	ZINC000003830891	Glutathione	ph5	-12.6634	1.94158	-16.9091	-11.8356	-11.0842	-10.1101	-16.9091
1396	ZINC000000012346	Epivir	ph5	-29.4133	-22.639	-29.3097	-19.7036	-24.3805	-25.0892	-29.4133				1435	ZINC000000006300	Sonata	ph5	-15.1336	-14.5838	-16.9033	-16.1959	-13.6686	-15.297	-16.9033
469	ZINC000008551180	Gentamicin Mixture	ph5	-29.4076	-20.2018	-23.5253	-28.3362	-24.2897	-25.1521	-29.4076				1910	ZINC000008214692	Tobramycin	ph9	-12.5463	-16.896	-11.3848	-14.8342	-9.65929	-13.0641	-16.896
1363	ZINC000000034157	Nordefrin	ph5	-18.7931	-22.2165	-29.3315	-22.3878	-17.3995	-22.0257	-29.3315				1300	ZINC000000403079	Midodrine	ph5	-13.5282	-9.70844	-12.8379	-16.8937	-13.385	-13.2707	-16.8937
634	ZINC000003956788	Alinia	ph5	-20.3593	-21.8407	-22.1359	-29.087	-29.3221	-24.549	-29.3221				1711	ZINC000000895154	Kuvan	ph7	-16.8906	-16.4591	-13.1999	-13.4972	-12.5533	-14.52	-16.8906
256	ZINC000043450326		ph5	-29.2765	-21.5038	-24.2942	-27.8341	-25.9804	-25.7778	-29.2765				961	ZINC000001997127	Imid3	ph5	-14.1411	-16.8902	-16.5465	-14.2558	-15.2883	-15.4244	-16.8902
591	ZINC000004097286	Budesonide	ph5	-22.8217	-20.862	-29.2582	-29.1184	-24.0204	-25.2161	-29.2582				1503	ZINC000000000922	Pas	ph5	-16.8747	-14.8636	-15.769	-15.9225	-16.6863	-16.0232	-16.8747
1109	ZINC000001280665	Hydrocodone	ph5	-28.992	-29.05	-28.8158	-29.0952	-29.2439	-29.0394	-29.2439				955	ZINC000002008866	Zyvox	ph5	-16.8734	-16.1143	-14.5606	-12.9693	-15.0671	-15.1169	-16.8734
1777	ZINC000095564694		ph9	-29.2275	-17.5222	-16.6539	-14.063	-18.5354	-19.2004	-29.2275				203	ZINC000040899447		ph5	-15.5867	-12.9652	-16.862	-14.6683	-15.2629	-15.069	-16.862
1936	ZINC000003989268	Ceftaroline Fosamil	ph9	-23.7611	-22.2247	-19.7528	-19.0556	-29.2093	-22.8007	-29.2093				604	ZINC000004097225	Imipenem	ph5	-13.2236	-13.4574	-15.8295	-16.8546	-12.7321	-14.4194	-16.8546
892	ZINC000003785268	Salmeterol	ph5	-15.9757	-29.1983	-18.6411	-28.6986	-16.1354	-21.7298	-29.1983				2030	ZINC000001843099	Alfuzosin	ph9	-16.8353	-14.0149	-13.1277	-11.7659	-13.9649	-13.9417	-16.8353
122	ZINC000100001918	Isadipin	ph5	-28.8563	-29.1386	-27.6214	-22.5213	-20.2221	-25.6719	-29.1386				250	ZINC000049036447		ph5	-16.1346	-14.9217	-12.7721	-16.8139	-14.8904	-15.1065	-16.8139
1032	ZINC000001530938	Chloroprocaine	ph5	-20.0983	-18.6683	-29.1175	-20.8941	-19.3883	-21.6333	-29.1175				1778	ZINC000095619105		ph9	-15.3049	-14.5739	-15.0143	-14.542	-16.8086	-15.2487	-16.8086
633	ZINC000003964325	Sunitinib	ph5	-22.1602	-21.9111	-18.8001	-29.1117	-22.6371	-22.924	-29.1117				2067	ZINC000001530636	Famotidine	ph9	-13.5579	-11.7177	-15.2925	-15.4122	-16.8032	-14.5567	-16.8032
167	ZINC000095616599		ph5	-24.7826	-23.8154	-23.1522	-29.0879	-27.1112	-25.5899	-29.0879				1211	ZINC000000895199	Dopal	ph5	-13.2028	-16.762	-15.691	-16.1396	-14.5966	-15.2784	-16.762
1672	ZINC000003816292	Lenvatinib	ph7	-28.9291	-24.412	-24.7302	-21.6908	-29.0643	-25.7653	-29.0643				1905	ZINC000008551180	Gentamicin Mixture	ph9	-13.8278	-16.7604	-13.9294	-11.4102	-16.2177	-14.4291	-16.7604
693	ZINC000003872738	Guanfacine	ph5	-21.4159	-21.1364	-29.0423	-21.23	-21.2662	-22.8182	-29.0423				634	ZINC000003956788	Alinia	ph5	-15.4604	-16.7449	-14.2964	-15.038	-14.2671	-15.1614	-16.7449
1097	ZINC000001530569	Bisoprolol	ph5	-22.0855	-19.9562	-21.0413	-29.0253	-16.5965	-21.741	-29.0253				571	ZINC000004214955	Beridamustine	ph5	-11.7038	-16.2363	-16.0764	-16.7309	-16.3648	-15.4224	-16.7309
1764	ZINC000100378061	Naldemedine	ph9	-27.6638	-23.7389	-25.9421	-21.4925	-29.0017	-25.5678	-29.0017				1648	ZINC000006661227	Histidine	ph7	-14.7887	-16.7309	-16.5058	-14.4743	-13.1631	-15.1326	-16.7309
1457	ZINC000000003911	Dobutamine	ph5	-28.9799	-22.5034	-20.4138	-19.944	-17.3134	-21.8309	-28.9799				438	ZINC000012358719	Opahl	ph5	-16.5993	-14.5677	-15.6294	-13.7455	-16.7274	-15.4539	-16.7274
650	ZINC000003938744	Beclomethasone	ph5	-28.9376	-24.3091	-22.3106	-22.5508	-24.3021	-24.482	-28.9376				2073	ZINC000001530713	Valacyclovir	ph9	-15.3282	-14.0819	-15.6504	-16.703	-16.1933	-15.5914	-16.703
821	ZINC000003812306	Moexipril	ph5	-26.6289	-26.3391	-18.1613	-28.9307	-24.0102	-24.814	-28.9307				1881	ZINC000014879992	Minocycline	ph9	-16.6907	-12.0644	-15.1516	-13.0365	-14.3436	-14.2574	-16.6907
1016	ZINC000001530947	Thalomid	ph5	-28.8967	-28.6728	-28.894	-19.7927	-28.6496	-26.9812	-28.8967				1885	ZINC000013512456	Teriflunomide	ph9	-16.6816	-15.2694	-16.3793	-13.8945	-15.1581	-15.4766	-16.6816
77	ZINC000087515509		ph5	-28.1922	-27.8603	-27.6291	-28.611	-28.8547	-28.2295	-28.8547				1338	ZINC000000057341	Robaxin	ph5	-16.3252	-16.6801	-13.6336	-15.4741	-16.2114	-15.6649	-16.6801
1551	ZINC000116473771	Atovaquone	ph7	-22.5541	-28.8486	-22.5659	-22.6017	-17.0029	-22.7146	-28.8486				1686	ZINC000002539827	Kuvan	ph7	-15.6872	-14.9957	-14.6303	-14.6989	-16.6503	-15.3325	-16.6503
111	ZINC000100036756	Pamine	ph5	-25.6495	-28.8386	-24.2651	-20.2788	-26.4109	-25.0886	-28.8386				389	ZINC000016929327	Azadc	ph5	-15.9511	-16.6502	-16.521	-15.4753	-16.251	-16.1697	-16.6502
1099	ZINC000001530571	Buspirone	ph5	-19.0658	-19.5069	-28.8361	-22.8003	-27.1231	-23.4664	-28.8361				205	ZINC000035801098	Indacaterol	ph5	-16.6414	-16.5196	-13.3571	-13.6587	-13.0174	-14.6388	-16.6414
1277	ZINC000000538658	Samsca	ph5	-28.8357	-26.0349	-24.741	-17.8837	-25.9569	-24.6904	-28.8357				1566	ZINC000100017856	Mepron	ph7	-14.9962	-15.5871	-15.343	-16.5977	-14.4803	-15.4008	-16.5977
692	ZINC000003875560	Methylprednisolone	ph5	-28.7959	-27.8691	-28.4208	-27.427	-27.7419	-28.0509	-28.7959				909	ZINC000003629271	Emtriva	ph5	-15.1812	-16.5827	-16.3311	-15.9726	-16.3314	-16.0798	-16.5827
866	ZINC000003806063	Rapaflo	ph5	-21.7281	-28.7594	-24.7965	-28.5415	-19.9914	-24.7634	-28.7594				1231	ZINC000000113415	Altol	ph5	-16.5762	-11.6165	-10.8558	-11.1072	-11.5144	-12.334	-16.5762
303	ZINC000028232755	Valstar	ph5	-20.2364	-20.0872	-26.7561	-24.844	-28.7322	-24.1312	-28.7322				1304	ZINC000000403533	Oxycodone	ph5	-16.5727	-15.0984	-13.635	-14.8279	-16.545	-15.3358	-16.5727
2139	ZINC000000403010	Labetalol	ph9	-28.7289	-16.7009	-14.3462	-22.6256	-16.8209	-19.8445	-28.7289				93	ZINC000100296832	Acrivastine	ph5	-13.578	-16.5647	-15.4988	-14.9752	-16.3605	-15.3954	-16.5647
1104	ZINC000001530555	Acyclovir	ph5	-28.712	-23.4365	-28.6487	-21.7688	-23.4339	-25.2	-28.712				226	ZINC000036701290	Ponatinib	ph5	-16.0876	-15.5165	-13.2883	-16.5215	-13.645	-15.0118	-16.5215
830	ZINC000003812974	Corgard	ph5	-26.9177	-28.6954	-24.35	-23.7327	-26.8059	-26.1004	-28.6954				1409	ZINC000000004724	Trileptal	ph5	-15.7021	-11.7905	-16.51	-14.5867	-15.6274	-14.8433	-16.51
1404	ZINC000000007673	Vimpat	ph5	-27.6629	-18.9244	-23.1578	-28.6919	-26.8762	-25.0626	-28.6919				1467	ZINC000000001958	Esbriet	ph5	-14.3455	-13.795	-15.0018	-14.7633	-16.4737	-14.8759	-16.4737
1536	ZINC000000000128	Carteolol	ph5	-28.6855	-17.9611	-18.8098	-19.036	-20.6967	-21.0378	-28.6855				112	ZINC000100036760	Methscopolamine	ph5	-6.52034	-1.91425	-10.0964	-16.4446	-12.9484	-9.5848	-16.4446
964	ZINC000001995484	Valganciclovir	ph5	-28.676	-22.0813	-19.1699	-23.1181	-22.1488	-23.0389	-28.676				1404	ZINC000000007673	Vimpat	ph5	-16.2311	-14.2689	-15.9522	-16.4425	-14.8912	-15.5572	-16.4425
587	ZINC000004097426	Glyset	ph5	-26.1472	-24.5027	-27.0143	-21.6809	-28.6646	-25.6019	-28.6646				1103	ZINC000001530580	Coreg	ph5	-12.612	-11.3962	-15.5334	-16.4093	-13.5406	-13.8983	-16.4093
461	ZINC000009212428	Leucal	ph5	-24.0397	-28.6535	-27.4373	-22.6015	-28.2999	-26.2064	-28.6535				416	ZINC000013537284	Alosetron	ph5	-15.6879	-12.7259	-16.3568	-16.0655	-14.2694	-15.0211	-16.3568
301	ZINC000028232746	Valstar	ph5	-14.6434	-16.8452	-24.0623	-28.6522	-17.0713	-20.2549	-28.6522				1431	ZINC000000006427	Diazepam	ph5	-15.3453	-15.5171	-14.8946	-16.3554	-16.1348	-15.6495	-16.3554
166	ZINC000095617679		ph5	-28.2372	-15.3868	-27.3801	-15.7354	-28.6477	-23.0774	-28.6477				764	ZINC000003831531	Tiagabine	ph5	-15.5953	-14.7984	-15.2671	-16.3367	-15.5333	-15.5062	-16.3367
526	ZINC000005162311	Ilevro	ph5	-25.6507	-25.5761	-25.5984	-28.6377	-26.4737	-26.3873	-28.6377				1004	ZINC000001532526	Glumin	ph5	-14.7102	-13.9605	-16.3185	-12.785	-14.8551	-14.5259	-16.3185
1453	ZINC000000004319	Dilevalol	ph5	-28.5498	-27.3789	-27.2686	-20.6306	-28.6332	-26.4922	-28.6332				976	ZINC000001554010	Gabapentin	ph5	-13.4287	-14.5393	-16.2954	-13.0122	-10.1992	-13.4949	-16.2954
58	ZINC000169289411	Tacrolimus	ph5	-28.6161	-17.8605	-13.6021	-15.3292	-10.6928	-17.2201	-28.6161				1326	ZINC000000075008	Pilocarpine	ph5	-14.346	-14.7816	-15.3007	-16.2938	-15.3944	-15.2233	-16.2938
786	ZINC000003830947	Isovue-M	ph5	-18.4148	-28.6013	-22.6672	-10.4885	-25.8809	-21.2105	-28.6013				1037	ZINC000001530756	Procainamide	ph5	-15.5156	-15.0838	-12.8598	-16.283	-14.1028	-14.769	-16.283
831	ZINC000003812983	Morphine	ph5	-28.6004	-28.0628	-28.0081	-28.0407	-28.0367	-28.1497	-28.6004				494	ZINC000008214483	Amikacin	ph5	-11.3284	-12.9045	-9.68325	-12.8685	-16.2809	-12.6131	-16.2809
441	ZINC000011681534	Nebivolol	ph5	-22.3456	-28.582	-22.847	-24.1285	-22.0979	-24.0002	-28.582				587	ZINC000004097426	Glyset	ph5	-14.3013	-14.0537	-10.8987	-16.2762	-15.6245	-14.2309	-16.2762
259	ZINC000043206370		ph5	-28.3412	-28.577	-28.4147	-28.5145	-28.3739	-28.4442	-28.577				680	ZINC000003918087	Doxorubicin	ph5	-15.5923	-14.5096	-13.9111	-15.6329	-16.2509	-15.1794	-16.2509
679	ZINC000003918138	Zanamivir	ph5	-27.2796	-28.5681	-25.5178	-28.3833	-27.8828	-27.5263	-28.5681				880	ZINC000003795098	Arac	ph5	-15.3472	-13.639	-14.7825	-16.2488	-15.8777	-15.1791	-16.2488
1251	ZINC000000607939	Isradipin	ph5	-28.2576	-20.5465	-21.5352	-28.4632	-28.5656	-25.4736	-28.5656				333	ZINC000021297660	Cellcept	ph5	-14.6757	-15.8429	-14.3565	-12.7728	-16.2441	-14.7784	-16.2441
348	ZINC000019632718	Nimotop	ph5	-21.8591	-23.1228	-21.7216	-28.5481	-23.2878	-23.7079	-28.5481				219	ZINC000051951647		ph5	-13.8003	-15.169	-16.2379	-14.9325	-14.9452	-15.017	-16.2379
467	ZINC000008551178	Gentamicin Mixture	ph5	-19.2688	-25.9869	-28.5356	-27.3178	-26.941	-25.61	-28.5356				742	ZINC000003843198	Uridine Triacetate	ph5	-14.9885	-16.2279	-14.4622	-11.5839	-13.7933	-14.2112	-16.2279
1284	ZINC000000538283	Remifentanil	ph5	-27.7642	-23.1884	-23.6744	-28.5018	-15.7192	-23.7696	-28.5018				920	ZINC000002599970	Formoterol	ph5	-15.27	-15.6054	-16.2128	-16.1576	-15.5478	-15.7587	-16.2128
1357	ZINC000000049153	Thiamine	ph5	-21.091	-20.1412	-25.7319	-20.8777	-28.4858	-23.2655	-28.4858				972	ZINC000001850377	Nix	ph5	-14.4929	-12.0126	-14.2387	-16.2105	-15.4781	-14.4866	-16.2105
557	ZINC000004474443	Cefprozil	ph5	-19.1421	-21.3742	-28.4813	-19.6901	-18.4851	-21.4346	-28.4813				1140	ZINC000000968255	Acebutalol	ph5	-14.2482	-15.7703	-13.5408	-14.3174	-16.2069	-14.8167	-16.2069
797	ZINC000003830960	Iopromide	ph5	-16.6326	-23.1617	-22.7475	-28.4787	-26.4807	-23.5002	-28.4787				391	ZINC000016052277	Doxycycline	ph5	-14.3302	-13.4604	-15.7254	-14.9353	-16.1816	-14.9266	-16.1816
336	ZINC000019796080	Inapsine	ph5	-20.575	-28.4706	-28.1637	-27.5217	-26.0391	-26.154	-28.4706				1203	ZINC000000896543	Flecainide	ph5	-15.4163	-15.7232	-13.4726	-13.4438	-16.1802	-14.8472	-16.1802
1952	ZINC000003920266	Idarubicin	ph9	-28.4674	-25.0989	-27.5832	-27.1582	-27.2066	-27.1029	-28.4674				1586	ZINC000052716421		ph7	-13.4937	-12.2405	-12.275	-14.9596	-16.1707	-13.8279	-16.1707
400	ZINC000014210876	Eluxadoline	ph5	-20.7468	-18.8073	-22.1179	-28.4632	-18.4107	-21.7092	-28.4632				513	ZINC000006627681	Trimethoprim	ph5	-16.1616	-14.2461	-15.9211	-15.2922	-15.5485	-15.4339	-16.1616
1621	ZINC000019364219	Ethambutol	ph7	-25.9754	-22.4989	-19.1121	-23.4009	-28.3581	-23.8691	-28.3581				745	ZINC000003818808	Tofacitinib	ph5	-16.1233	-14.7983	-14.7929	-12.1979	-15.5695	-14.6964	-16.1233
1896	ZINC000011680943	Lisdexamfetamine	ph9	-28.3564	-17.7023	-20.8794	-14.0345	-24.4526	-21.085	-28.3564				2034	ZINC000001543916	Valganciclovir	ph9	-13.7705	-16.1221	-15.7002	-15.8172	-13.3689	-14.9558	-16.1221
195	ZINC000084758235		ph5	-23.5886	-28.3429	-17.3986	-21.2684	-21.7974	-22.4792	-28.3429				630	ZINC000003977737	Zanosar	ph5	-13.8968	-14.9224	-11.7462	-15.3613	-16.1221	-14.4097	-16.1221
215	ZINC000030691763	Cleviprex	ph5	-28.0387	-28.3233	-25.9531	-27.0618	-25.3001	-26.9354	-28.3233				1273	ZINC000000584092	Fnf	ph5	-15.7305	-16.1176	-12.0499	-16.0354	-16.0509	-15.1969	-16.1176
889	ZINC000003791297	Enalapril	ph5	-26.584	-21.5893	-21.9148	-23.5399	-28.3193	-24.3895	-28.3193				754	ZINC000003830321	Bisacodyl	ph5	-15.4147	-14.6075	-16.1007	-14.7477	-14.1267	-14.9995	-16.1007
1566	ZINC000100017856	Mepron	ph7	-19.0181	-19.1047	-18.9708	-28.319	-19.1843	-20.9194	-28.319				1405	ZINC000000007601	Salbutamol	ph5	-15.4709	-10.8205	-16.0865	-10.6827	-10.2825	-12.6686	-16.0865
939	ZINC000001611274	Topotecan	ph5	-28.2871	-28.2304	-25.5604	-28.2726	-28.1673	-27.7036	-28.2871				373	ZINC000019168887	Carbidopa	ph5	-14.9357	-15.714	-16.0756	-14.9805	-14.6656	-15.2743	-16.0756
871	ZINC000003801163	Quinapril	ph5	-22.326	-20.2337	-19.3492	-16.8805	-28.2798	-21.4138	-28.2798				448	ZINC000011617039	Pazopanib	ph5	-14.4155	-16.0638	-13.9862	-15.1375	-13.8013	-14.6809	-16.0638
401	ZINC000014210642	Edarbi	ph5	-23.4648	-28.2743	-27.0827	-27.7209	-22.5073	-25.81	-28.2743				206	ZINC000035328014	Ibrutinib	ph5	-14.1629	-14.9198	-15.8565	-16.0631	-12.7027	-14.741	-16.0631
1358	ZINC000000049154	Pyridoxine	ph5	-15.9491	-26.3816	-19.6903	-22.6252	-28.2431	-22.5779	-28.2431				633	ZINC000003964325	Sunitinib	ph5	-15.2542	-15.5953	-13.8851	-16.0392	-15.6488	-15.2845	-16.0392
709	ZINC000003875332	Dexamethasone	ph5	-22.35	-28.2413	-18.4476	-25.8772	-25.4374	-24.0707	-28.2413				501	ZINC000007997568	Macrobid	ph5	-14.0844	-14.9564	-15.7962	-15.3282	-16.0346	-15.24	-16.0346
72	ZINC000118913562	Dermatop	ph5	-20.6384	-25.5642	-26.992	-28.2281	-27.1362	-25.7118	-28.2281				877	ZINC000003798247	Clolar	ph5	-15.781	-16.0315	-15.3066	-14.1243	-14.1861	-15.0859	-16.0315
511	ZINC000006716957	Nilotinib	ph5	-28.2231	-21.2261	-27.4555	-27.4396	-15.7197	-24.0128	-28.2231				397	ZINC000014768621	Chlorhexidine	ph5	-16.0114	-14.3769	-13.3865	-15.0621	-13.8581	-14.539	-16.0114
1635	ZINC000013585233	Sapropterin	ph7	-23.909	-24.1472	-24.1407	-24.1446	-28.2219	-24.9127	-28.2219				902	ZINC000003779042	Retrovir	ph5	-14.1677	-14.5506	-12.9675	-14.1256	-16.0096	-14.3642	-16.0096
1641	ZINC000011616852	Valstar	ph7	-28.213	-20.2901	-14.6679	-14.7967	-13.7214	-18.3378	-28.213				1303	ZINC000000403618	Sabril	ph5	-15.9969	-15.7797	-12.0335	-14.56	-14.5175	-14.5775	-15.9969
71	ZINC000118913560	Dermatop	ph5	-22.4052	-22.7539	-22.3967	-27.1492	-28.1791	-24.5768	-28.1791				1958	ZINC000003872738	Guanfacine	ph9	-14.2947	-14.082	-13.7328	-14.6554	-15.9961	-14.5522	-15.9961
576	ZINC000004214700	Paliperidone	ph5	-28.1641	-25.22	-24.2558	-25.9019	-20.8995	-24.8882	-28.1641				1438	ZINC000000006226	Ferriprox	ph5	-15.9921	-15.5472	-15.7725	-15.8487	-15.8293	-15.798	-15.9921
202	ZINC000072267023		ph5	-12.7191	-20.872	-28.084	-27.5448	-21.7749	-22.199	-28.084				291	ZINC000012859773	Metformin	ph5	-15.8907	-15.4877	-15.8378	-15.5529	-15.9824	-15.7503	-15.9824
2067	ZINC000001530636	Famotidine	ph9	-27.2276	-20.8894	-27.0303	-28.0801	-21.6735	-24.9802	-28.0801				1337	ZINC000000057340	Robaxin	ph5	-14.6721	-15.8981	-15.7457	-15.9766	-15.4917	-15.5568	-15.9766
438	ZINC000012358719	Opahl	ph5	-27.5716	-18.6991	-19.5515	-18.8752	-28.0779	-22.5551	-28.0779				1204	ZINC000000896557	Granisetron	ph5	-15.97	-14.3449	-12.9474	-12.9058	-14.6093	-14.1555	-15.97
1778	ZINC000095619105		ph9	-20.0206	-18.8089	-28.016	-28.0484	-25.0728	-23.9933	-28.0484				1558	ZINC000068202099		ph7	-14.8764	-14.8858	-14.3853	-14.055	-15.9592	-14.8323	-15.9592
1642	ZINC000009574770	Telithromycin	ph7	-19.1458	-20.1611	-23.593	-23.8664	-28.042	-22.9617	-28.042				869	ZINC000003802690	Baraclude	ph5	-13.9045	-15.9531	-14.5065	-14.0697	-11.8599	-14.0587	-15.9531
941	ZINC000001554392	Hexaminolevulinate	ph5	-16.1241	-19.8984	-22.961	-28.0328	-18.0818	-21.0196	-28.0328				1636	ZINC000013537284	Alosetron	ph7	-14.3698	-15.7957	-15.9422	-15.9081	-15.068	-15.4168	-15.9422
1767	ZINC000100296828	Acrivastine	ph9	-28.0246	-27.272	-27.3194	-19.6146	-22.879	-25.0219	-28.0246				1284	ZINC000000538283	Remifentanil	ph5	-13.5657	-15.9368	-15.3929	-13.4853	-9.03545	-13.4832	-15.9368
403	ZINC000014210457	Victrelis	ph5	-28.0103	-26.9244	-25.7118	-25.9209	-25.3415	-26.3818	-28.0103				1039	ZINC000001530760	Rythmol	ph5	-15.0568	-14.1463	-12.9579	-14.2838	-15.93	-14.4749	-15.93
1089	ZINC000001530717	Metoprolol	ph5	-28.006	-22.6905	-18.5085	-22.6756	-22.7059	-22.9173	-28.006				958	ZINC000001999487	Epinastine	ph5	-15.9055	-15.1392	-15.0657	-15.1507	-14.7352	-15.1993	-15.9055
624	ZINC000003977952	Lactulose	ph5	-22.7645	-19.6998	-27.7649	-27.9952	-22.9775	-24.2404	-27.9952				640	ZINC000003952881	Balsalazide	ph5	-13.8408	-15.9013	-10.6805	-13.4568	-13.4256	-13.461	-15.9013
762	ZINC000003833846	Nelfinavir	ph5	-19.9223	-22.5143	-19.533	-27.9819	-17.2741	-21.4451	-27.9819				1495	ZINC000000001382	Ethacrynate	ph5	-13.8925	-13.5329	-13.3617	-13.3363	-15.8948	-14.0037	-15.8948
1956	ZINC000003914596	Saquinavir	ph9	-13.3587	-18.9475	-12.4775	-27.9741	-10.6622	-16.684	-27.9741				1176	ZINC000000897256	Formoterol	ph5	-14.003	-15.11	-14.2097	-15.8865	-12.7366	-14.3892	-15.8865
880	ZINC000003795098	Arac	ph5	-27.9581	-22.0254	-24.7145	-24.4585	-27.9441	-25.4201	-27.9581				1853	ZINC000019632618	Imatinib	ph9	-13.4902	-14.1621	-15.395	-15.8824	-12.9369	-14.3733	-15.8824
429	ZINC000012503187	Conivaptan	ph5	-26.8015	-24.1451	-26.9337	-27.9414	-27.3973	-26.6438	-27.9414				1135	ZINC000000968328	Rosiglitazone	ph5	-13.3332	-15.8765	-15.7108	-15.6216	-14.6875	-15.0459	-15.8765
904	ZINC000003776970	Cefprozil Anhydrous	ph5	-16.5457	-17	-12.6023	-27.919	-15.8968	-17.9928	-27.919				812	ZINC000003823492	Arranon	ph5	-13.1067	-15.5208	-12.9967	-15.863	-12.3676	-13.971	-15.863
991	ZINC000001542392	Alfuzosin	ph5	-27.2345	-20.4538	-24.1142	-26.6487	-27.9	-25.2702	-27.9				126	ZINC000100017404	Fumaderm	ph5	-15.8562	-15.0185	-15.3522	-15.4261	-14.6246	-15.2555	-15.8562
2095	ZINC000000897258	Formoterol	ph9	-24.425	-19.3763	-27.5951	-27.8942	-15.4211	-22.9423	-27.8942				623	ZINC000003981610	Rapivab	ph5	-13.5453	-15.4946	-9.1436	-15.8537	-12.1381	-13.235	-15.8537
955	ZINC000002008866	Zyvox	ph5	-26.5567	-26.6961	-25.3257	-27.885	-25.6109	-26.4149	-27.885				1379	ZINC000000020255	Amd	ph5	-14.5417	-15.8487	-15.1036	-13.383	-12.2765	-14.2307	-15.8487
875	ZINC000003799072	Salmeterol	ph5	-27.8564	-15.5444	-17.0719	-15.8026	-20.6804	-19.3911	-27.8564				1520	ZINC000000000575	Oxazepam	ph5	-15.673	-14.9408	-15.534	-15.145	-15.8348	-15.4255	-15.8348
1953	ZINC000003918453	Ertapenem	ph9	-27.8438	-17.9548	-25.5446	-20.7755	-18.159	-22.0556	-27.8438				1187	ZINC000000896968	Cuvposa	ph5	-11.9488	-13.3343	-13.5681	-15.8193	-13.3798	-13.6101	-15.8193
1462	ZINC000000002159	Ldt	ph5	-27.8237	-20.9675	-22.69	-18.186	-20.7226	-22.078	-27.8237				1527	ZINC000000000471	Skelaxin	ph5	-14.8738	-13.8039	-15.7816	-15.6481	-14.0785	-14.8372	-15.7816
815	ZINC000003819138	Dapagliflozin	ph5	-21.3362	-27.664	-21.8141	-27.8161	-21.8752	-24.1011	-27.8161				531	ZINC000005029557	Provera	ph5	-11.969	-15.2071	-13.5397	-15.7766	-14.8466	-14.2678	-15.7766
1111	ZINC000001493878	Sorafenib	ph5	-25.9519	-27.7797	-20.2936	-25.2788	-25.647	-24.9902	-27.7797				383	ZINC000018279854	Gemcitabine	ph5	-14.9039	-15.7671	-15.1121	-13.4419	-15.6325	-14.9715	-15.7671
554	ZINC000004474405	Latisse	ph5	-21.0124	-22.6201	-27.773	-22.0367	-20.4745	-22.7833	-27.773				2117	ZINC000000608382	Flavoxate	ph9	-14.1664	-12.4687	-14.2644	-15.7493	-13.2679	-13.9833	-15.7493
1008	ZINC000001532522	Lysine	ph5	-27.1564	-27.7616	-20.1274	-22.8607	-19.4512	-23.4715	-27.7616				1462	ZINC000000002159	Ldt	ph5	-15.7415	-14.1653	-11.7008	-11.4382	-14.1005	-13.4292	-15.7415
1484	ZINC000000001688	Asacol	ph5	-27.724	-27.3839	-27.7511	-26.8977	-27.4825	-27.4478	-27.7511				679	ZINC000003918138	Zanamivir	ph5	-10.644	-11.0972	-10.3656	-15.7357	-13.9928	-12.3671	-15.7357
113	ZINC000100036751	Methylscopolamine bromide	ph5	-20.802	-21.1645	-27.7304	-17.4158	-23.6918	-22.1609	-27.7304				259	ZINC000043206370		ph5	-15.7342	-15.203	-14.5277	-14.8526	-14.0638	-14.8763	-15.7342
886	ZINC000003781943	Benazepril	ph5	-27.5708	-26.185	-23.942	-24.4707	-27.7062	-25.975	-27.7062				1032	ZINC000001530938	Chloroprocaine	ph5	-12.0881	-11.215	-15.7272	-13.1793	-11.9112	-12.8242	-15.7272
1044	ZINC000001530775	Pentamidine	ph5	-19.7722	-25.8486	-27.7055	-20.4007	-21.5927	-23.064	-27.7055				1691	ZINC000002015928	Abacavir	ph7	-15.7175	-11.1032	-14.1232	-15.662	-14.9765	-14.3165	-15.7175
124	ZINC000100001965	Amlodipine	ph5	-26.4144	-27.6869	-23.6105	-20.0714	-26.5784	-24.8723	-27.6869				1394	ZINC000000014007	Altol	ph5	-10.7521	-13.426	-11.696	-15.7129	-7.15645	-11.7487	-15.7129
1033	ZINC000001531008	Gluconate	ph5	-17.561	-18.5588	-27.6827	-26.939	-20.1229	-22.1729	-27.6827				1551	ZINC000116473771	Atovaquone	ph7	-13.8902	-15.7125	-14.9684	-15.3909	-13.6533	-14.7231	-15.7125
665	ZINC000003927870	Fludarabine	ph5	-18.972	-21.4422	-22.3506	-27.6805	-24.1011	-22.9093	-27.6805				73	ZINC000118912517	Fml	ph5	-11.7665	-14.5615	-15.702	-12.1201	-12.8947	-13.409	-15.702
283	ZINC000030726187	Mmc	ph5	-25.4929	-27.2081	-27.6779	-25.269	-25.4872	-26.227	-27.6779				863	ZINC000003798750	Sabril	ph5	-12.6787	-15.6975	-10.6681	-11.7654	-13.1497	-12.7919	-15.6975
1120	ZINC000001482049	Droxidopa	ph5	-19.3615	-21.633	-27.6731	-20.8637	-22.7997	-22.4662	-27.6731				1331	ZINC000000057624	Adrenor	ph5	-12.9724	-13.5814	-12.661	-15.6805	-14.4983	-13.8787	-15.6805
2208	ZINC000000000507	Midodrine	ph9	-27.662	-25.7703	-20.2237	-18.8576	-24.2564	-23.354	-27.662				514	ZINC000006094354	Aloxi	ph5	-15.1649	-13.7098	-15.6669	-14.391	-14.4296	-14.6725	-15.6669
1903	ZINC000008551178	Gentamicin Mixture	ph9	-22.813	-23.4302	-27.6504	-27.4726	-23.0079	-24.8748	-27.6504				460	ZINC000009212427	Leucal	ph5	-8.56188	-10.853	-11.4149	-7.47321	-15.6629	-10.7932	-15.6629
652	ZINC000003938684	Toposar	ph5	-27.6429	-19.894	-21.407	-21.1768	-19.3009	-21.8843	-27.6429				59	ZINC000116473771	Atovaquone	ph5	-13.519	-14.4359	-11.9299	-13.7339	-15.6561	-13.855	-15.6561
1095	ZINC000001530567	Betaxolol	ph5	-24.7329	-27.6333	-26.4169	-22.4138	-20.7053	-24.3804	-27.6333				1322	ZINC000000136138	Oxybenzone	ph5	-12.91	-15.2151	-15.6452	-14.7276	-14.1023	-14.52	-15.6452
123	ZINC000100001964	Amlodipine	ph5	-27.0376	-27.6271	-21.085	-22.1329	-27.1339	-25.0033	-27.6271				164	ZINC000095619105		ph5	-12.6966	-15.6203	-14.7338	-12.2411	-11.5712	-13.3726	-15.6203
643	ZINC000003943279	Pradaxa	ph5	-27.6042	-24.0798	-21.8726	-20.2556	-21.1173	-22.9859	-27.6042				1202	ZINC000000896523	Esmolol	ph5	-15.6193	-11.4013	-10.2642	-12.0085	-14.107	-12.6801	-15.6193
1760	ZINC000169289767	Trypan Blue	ph9	-27.5872	-14.7325	-14.3751	1.39442	-24.9384	-16.0478	-27.5872				2004	ZINC000003794794	Mitoxantrone	ph9	-11.5326	-15.6177	-13.0557	-5.75145	-9.88022	-11.1675	-15.6177
228	ZINC000060325170		ph5	-21.0089	-19.9971	-24.1175	-19.0973	-27.5274	-22.3496	-27.5274				72	ZINC000118913562	Dermatop	ph5	-12.7257	-13.8168	-13.6917	-14.173	-15.6173	-14.0049	-15.6173
1528	ZINC000000000494	Metipranolol	ph5	-21.472	-19.3972	-18.2633	-24.1441	-27.5261	-22.1606	-27.5261				897	ZINC000003782550	Kerastick	ph5	-14.6043	-15.6161	-14.7134	-13.0729	-13.2278	-14.2469	-15.6161
867	ZINC000003805768	Ivabridine	ph5	-27.5035	-22.0462	-16.435	-20.8763	-16.1209	-20.5964	-27.5035				512	ZINC000006661227	Histidine	ph5	-13.4217	-13.1335	-15.3672	-15.6153	-14.6284	-14.4332	-15.6153
1977	ZINC000003830215	Amoxicillin	ph9	-19.0653	-22.0885	-19.452	-19.4305	-27.483	-21.5039	-27.483				1952	ZINC000003920266	Idarubicin	ph9	-9.27726	-7.45373	-15.5921	-12.2536	-9.47427	-10.8102	-15.5921
846	ZINC000003812865	Olsalazine	ph5	-27.4638	-25.3865	-21.8894	-22.3596	-25.7987	-24.5796	-27.4638				210	ZINC000035342789	Tasmar	ph5	-14.287	-15.5615	-13.9813	-13.8037	-12.835	-14.0937	-15.5615
2096	ZINC000000897251	Donepezil	ph9	-20.8533	-25.9136	-27.1614	-27.4272	-27.125	-25.6961	-27.4272				2027	ZINC000001995484	Valganciclovir	ph9	-15.5607	-15.4508	-12.5858	-14.7727	-14.2638	-14.5268	-15.5607
1394	ZINC000000014007	Altol	ph5	-15.4828	-27.4201	-27.4271	-25.5394	-16.7451	-22.5229	-27.4271				830	ZINC000003812974	Corgard	ph5	-15.3894	-15.492	-11.6051	-13.1745	-15.5466	-14.2415	-15.5466
1589	ZINC000043100953		ph7	-19.6273	-19.7466	-27.4256	-19.7137	-24.789	-22.2604	-27.4256				964	ZINC000001995484	Valganciclovir	ph5	-15.5127	-14.5109	-12.298	-10.5406	-14.537	-13.4799	-15.5127
629	ZINC000003977777	Cyclocort	ph5	-27.3666	-25.2566	-18.2926	-23.3811	-16.0577	-22.0709	-27.3666				1207	ZINC000000896595	Ativan	ph5	-14.4809	-14.3842	-14.9436	-15.5123	-13.8436	-14.6329	-15.5123
345	ZINC000019632834	Zopiclone	ph5	-19.9334	-26.4434	-25.5093	-27.3642	-25.1654	-24.8831	-27.3642				1277	ZINC000000538658	Samsca	ph5	-15.1578	-12.7878	-15.5112	-12.369	-14.8609	-14.1373	-15.5112
1217	ZINC000000622123	Gris-Peg	ph5	-26.7828	-27.1889	-27.325	-27.0607	-26.7284	-27.0171	-27.325				624	ZINC000003977952	Lactulose	ph5	-15.3286	-15.1852	-14.7462	-15.5088	-15.1639	-15.1866	-15.5088
294	ZINC000029416466	Sqv	ph5	-27.3017	-15.7671	-24.6047	-21.537	-23.769	-22.5959	-27.3017				147	ZINC000100017856	Mepron	ph5	-15.4928	-14.2223	-13.8662	-14.6282	-14.4802	-14.538	-15.4928
1005	ZINC000001532525	Arginine	ph5	-20.156	-27.2907	-25.3623	-22.661	-21.1004	-23.3141	-27.2907				1097	ZINC000001530569	Bisoprolol	ph5	-8.91052	-7.91162	-8.92567	-15.49	-8.78325	-10.0042	-15.49
1555	ZINC000070466416		ph7	-25.5956	-26.8906	-25.5279	-25.4806	-27.2853	-26.156	-27.2853				856	ZINC000003806721	Codeine	ph5	-15.4746	-14.9091	-14.8356	-15.3007	-14.7238	-15.0487	-15.4746
1331	ZINC000000057624	Adrenor	ph5	-22.894	-20.4767	-18.4355	-27.2847	-21.1921	-22.0566	-27.2847				1784	ZINC000094566092		ph9	-9.96907	-11.1307	-12.0889	-15.4743	-12.3531	-12.2032	-15.4743
392	ZINC000014961096	Alogliptin	ph5	-27.2731	-26.7471	-26.0962	-17.8812	-24.9425	-24.588	-27.2731				1424	ZINC000000001145	Ciclopirox	ph5	-15.1279	-14.6319	-14.468	-15.4635	-13.0868	-14.5556	-15.4635
89	ZINC000100378061	Naldemedine	ph5	-26.6094	-24.9523	-27.2648	-25.1233	-25.4706	-25.8841	-27.2648				911	ZINC000003604264	Imid3	ph5	-15.3018	-13.7042	-14.3575	-15.432	-14.498	-14.6587	-15.432
559	ZINC000004468780	Cefotaxime	ph5	-17.6936	-27.2514	-15.3621	-14.1186	-19.6902	-18.8232	-27.2514				1419	ZINC000000000655	Biltricide	ph5	-13.5663	-13.888	-13.4673	-14.0845	-15.4203	-14.0853	-15.4203
845	ZINC000003812863	Lisinopril	ph5	-24.3594	-25.4502	-26.8559	-22.243	-27.2358	-25.2288	-27.2358				1014	ZINC000001530939	Dibucaine	ph5	-13.6295	-12.1331	-15.4167	-12.6899	-11.3017	-13.0342	-15.4167
804	ZINC000003830500	Cephalexin	ph5	-26.243	-26.3168	-27.235	-25.9178	-22.7235	-25.6872	-27.235				1099	ZINC000001530571	Buspirone	ph5	-10.8177	-11.5646	-13.1365	-15.4113	-14.1861	-13.0232	-15.4113
1337	ZINC000000057340	Robaxin	ph5	-27.229	-20.7481	-24.5095	-21.6692	-23.5492	-23.541	-27.229				618	ZINC000003978005	Dihydroergotamine	ph5	-10.964	-12.2902	-13.2687	-9.60184	-15.4038	-12.3057	-15.4038
661	ZINC000003930376	Pmea	ph5	-24.2114	-27.2196	-24.5556	-19.6668	-20.2942	-23.1895	-27.2196				143	ZINC000100006264	Rax	ph5	-14.5351	-15.2187	-14.3718	-15.3942	-13.4371	-14.5914	-15.3942
1159	ZINC000000895040	Fructose	ph5	-25.8113	-27.1968	-19.4292	-25.9238	-25.9834	-24.8689	-27.1968				1487	ZINC000000001554	Acne	ph5	-15.3315	-15.3848	-14.9332	-15.0315	-14.6683	-15.0699	-15.3848
206	ZINC000035328014	Ibrutinib	ph5	-23.1705	-19.5586	-27.1871	-22.4452	-22.9166	-23.0556	-27.1871				1017	ZINC000001530948	Thalomid	ph5	-15.1807	-15.3743	-15.175	-15.2228	-15.1672	-15.224	-15.3743
2038	ZINC000001542392	Alfuzosin	ph9	-19.3549	-27.1621	-25.0506	-19.318	-20.6205	-22.3012	-27.1621				1218	ZINC000000509440	Oxazepam	ph5	-14.0866	-13.7397	-15.3651	-14.9533	-13.362	-14.3013	-15.3651
1594	ZINC000030726187	Mmc	ph7	-27.1596	-26.0292	-26.787	-26.108	-26.8901	-26.5948	-27.1596				1175	ZINC000000897240	Azelastine	ph5	-14.2668	-14.0369	-14.0062	-13.4573	-15.3586	-14.2251	-15.3586
1899	ZINC000009574770	Telithromycin	ph9	-27.1391	-14.1293	-14.9101	-9.12938	-22.2343	-17.5084	-27.1391				1114	ZINC000001482184	Temodal	ph5	-15.3455	-14.1516	-15.0734	-13.5441	-14.4757	-14.5181	-15.3455
258	ZINC000043100953		ph5	-21.2743	-25.1464	-17.4704	-11.0553	-27.127	-20.4147	-27.127				977	ZINC000001547851	Etiracetam	ph5	-14.5691	-12.9314	-13.7814	-15.3446	-14.3567	-14.1967	-15.3446
2074	ZINC000001530716	Metoclopramide	ph9	-27.0989	-23.4228	-23.2317	-20.5273	-23.5121	-23.5585	-27.0989				1387	ZINC000000015515	Zmt	ph5	-14.8329	-11.5544	-15.3266	-11.3706	-15.1527	-13.6474	-15.3266
2166	ZINC000000020251	Phentolamine	ph9	-16.5889	-21.3344	-18.4322	-27.0828	-18.1397	-20.3156	-27.0828				1464	ZINC000000002055	Salicylamide	ph5	-14.4478	-14.566	-13.8679	-15.3261	-15.2026	-14.6821	-15.3261
498	ZINC000008035395	Ioversol	ph5	-17.3563	-22.404	-27.0782	-11.3761	-18.7285	-19.3886	-27.0782				1038	ZINC000001530759	Rythmol	ph5	-13.4529	-15.3192	-11.1038	-12.3446	-10.8316	-12.6104	-15.3192
520	ZINC000005819214	Rapivab	ph5	-21.0444	-19.2333	-23.3396	-18.9888	-27.0731	-21.9358	-27.0731				1533	ZINC000000000353	Tussin	ph5	-14.5207	-13.4012	-15.3173	-14.7334	-14.4818	-14.4909	-15.3173
1676	ZINC000003806262	Pentostatin	ph7	-27.0645	-23.6949	-25.1539	-25.1852	-23.4884	-24.9174	-27.0645				1044	ZINC000001530775	Pentamidine	ph5	-13.915	-14.2793	-15.3134	-11.986	-12.9706	-13.6929	-15.3134
27	ZINC000252286875	Nystatin	ph5	-4.76587	-23.3136	-27.0421	-22.1724	-13.4618	-18.1512	-27.0421				1488	ZINC000000001587	Isocarboxazide	ph5	-11.9712	-15.3105	-15.2363	-13.6325	-14.2832	-14.0867	-15.3105
878	ZINC000003798064	Cladribine	ph5	-25.9414	-26.9311	-21.5643	-22.0808	-27.0366	-24.7108	-27.0366				42	ZINC000242437514	Gentamicin	ph5	-15.3024	-9.03486	-8.68173	-11.128	-9.50396	-10.7302	-15.3024
1181	ZINC000000897251	Donepezil	ph5	-20.4022	-22.9601	-27.0291	-26.8751	-26.9304	-24.8394	-27.0291				1274	ZINC000000538550	Ziprasidone	ph5	-14.6839	-13.9027	-12.0405	-13.9535	-15.2805	-13.9722	-15.2805
737	ZINC000003861768	Azacitidine	ph5	-24.3663	-23.5432	-27.006	-25.2204	-25.7748	-25.1821	-27.006				1693	ZINC000002005305	5-Methyltetrahydrofolate	ph7	-13.1033	-7.43249	-15.2786	-9.44456	-14.6763	-11.987	-15.2786
1834	ZINC000022116612	Fenoldopam	ph9	-17.8018	-18.1218	-13.8634	-26.9983	-18.0757	-18.9722	-26.9983				1324	ZINC000000085733	Baclofen	ph5	-12.2587	-15.2655	-13.5947	-13.3208	-12.9424	-13.4764	-15.2655
203	ZINC000040899447		ph5	-23.0135	-20.3731	-26.9924	-21.9888	-20.9316	-22.6599	-26.9924				1764	ZINC000100378061	Naldemedine	ph9	-14.6288	-15.2545	-13.931	-12.5819	-13.5629	-13.9918	-15.2545
1740	ZINC000000001175	Onfi	ph7	-26.9057	-26.9599	-26.9921	-26.8773	-25.7097	-26.6889	-26.9921				2125	ZINC000000597013	Donepezil	ph9	-12.9692	-11.1222	-11.1781	-15.2485	-13.7153	-12.8467	-15.2485
149	ZINC000100027531	Pamine	ph5	-20.5223	-21.2788	-26.9815	-25.1251	-21.2766	-23.0368	-26.9815				392	ZINC000014961096	Alogliptin	ph5	-13.938	-13.3864	-13.921	-10.8264	-15.247	-13.4638	-15.247
1711	ZINC000000895154	Kuvan	ph7	-26.975	-23.5616	-20.5735	-25.9394	-19.3557	-23.281	-26.975				47	ZINC000169746649	Velcade	ph5	-8.83507	-10.4465	-15.2294	-5.1924	-13.4269	-10.6261	-15.2294
611	ZINC000003991624	Vilanterol	ph5	-24.9448	-23.2225	-23.5031	-26.965	-22.5852	-24.2441	-26.965				2206	ZINC000000000456	Mepivicaine	ph9	-15.2224	-14.1828	-14.9665	-14.402	-14.4756	-14.6498	-15.2224
620	ZINC000003978028	Cleocin	ph5	-26.965	-17.0513	-21.9166	-16.2055	-15.6477	-19.5572	-26.965				128	ZINC000100016084	Trospium	ph5	-14.6624	-13.4087	-13.6228	-13.2286	-15.2104	-14.0266	-15.2104
863	ZINC000003798750	Sabril	ph5	-24.7129	-26.9578	-26.7655	-24.7402	-24.758	-25.5869	-26.9578				790	ZINC000003830990	Keppra	ph5	-14.2338	-15.2068	-13.7252	-14.5658	-14.4485	-14.436	-15.2068
2	ZINC000306122005	Romidepsin	ph5	-19.0881	-26.9369	-16.3387	-18.0635	-19.5947	-20.0044	-26.9369				1306	ZINC000000402954	Hydromorphone	ph5	-14.8681	-14.8758	-14.8476	-14.8409	-15.2029	-14.9271	-15.2029
877	ZINC000003798247	Clolar	ph5	-26.8848	-26.9089	-24.2829	-22.1421	-24.4072	-24.9252	-26.9089				85	ZINC000064033452		ph5	-12.4316	-15.195	-12.4271	-13.143	-6.25781	-11.8909	-15.195
626	ZINC000003977978	Flucinonide	ph5	-20.5264	-23.0607	-22.6121	-26.9015	-18.3113	-22.2824	-26.9015				1640	ZINC000011617039	Pazopanib	ph7	-10.4298	-11.2322	-14.9305	-15.1907	-13.2009	-12.9968	-15.1907
1058	ZINC000001530788	Cromolyn	ph5	-15.7428	-26.8928	-17.5011	-19.267	-19.6483	-19.8104	-26.8928				1482	ZINC000000001655	Meclofenamate	ph5	-13.9356	-15.168	-11.5894	-14.3508	-15.1428	-14.0373	-15.168
600	ZINC000004099008	Vumon	ph5	-26.7096	-17.0339	-26.8756	-21.5874	-21.2524	-22.6918	-26.8756				1221	ZINC000000119344	Aminohippurate	ph5	-14.4339	-14.293	-12.6663	-13.1846	-15.149	-13.9453	-15.149
255	ZINC000043450324		ph5	-22.7416	-22.6897	-24.7344	-26.8419	-24.9128	-24.3841	-26.8419				1676	ZINC000003806262	Pentostatin	ph7	-15.1323	-13.2267	-13.1987	-12.9959	-14.6392	-13.8386	-15.1323
389	ZINC000016929327	Azadc	ph5	-26.8321	-24.4442	-24.264	-26.1901	-24.6796	-25.282	-26.8321				213	ZINC000030691736	Apremilast	ph5	-15.0909	-12.62	-12.542	-12.694	-11.8132	-12.952	-15.0909
106	ZINC000100037855	Picato	ph5	-21.7566	-24.0026	-20.7057	-25.1159	-26.8173	-23.6796	-26.8173				520	ZINC000005819214	Rapivab	ph5	-11.6637	-13.2449	-13.9798	-11.5058	-15.0817	-13.0952	-15.0817
1681	ZINC000003781943	Benazepril	ph7	-26.8114	-18.2664	-26.5689	-15.1676	-23.3153	-22.0259	-26.8114				1281	ZINC000000538509	Trimethobenzamine	ph5	-10.1332	-12.9195	-13.1596	-15.0699	-12.0804	-12.6725	-15.0699
812	ZINC000003823492	Arranon	ph5	-21.9946	-26.805	-18.742	-22.4743	-21.7509	-22.3534	-26.805				276	ZINC000034636383	Olodaterol	ph5	-10.3384	-15.0645	-13.5573	-13.7508	-11.1654	-12.7753	-15.0645
1833	ZINC000022116608	Fenoldopam	ph9	-26.7922	-15.1029	-26.2979	-16.1244	-17.1077	-20.285	-26.7922				1354	ZINC000000056652	Isoproterenol	ph5	-12.0315	-13.6761	-14.5205	-15.0538	-12.217	-13.4998	-15.0538
162	ZINC000095619100		ph5	-24.4001	-24.1587	-26.7785	-25.6416	-17.388	-23.6734	-26.7785				813	ZINC000003820029	Trajenta	ph5	-10.8603	-12.5607	-15.0456	-10.2221	-11.1979	-11.9773	-15.0456
1452	ZINC000000004448	Zofran	ph5	-26.7775	-19.1079	-26.4926	-26.4689	-26.6337	-25.0961	-26.7775				220	ZINC000052509463		ph5	-14.0895	-14.1446	-15.0374	-11.698	-12.5762	-13.5091	-15.0374
93	ZINC000100296832	Acrivastine	ph5	-26.0512	-25.9932	-26.6007	-26.7398	-26.5443	-26.3858	-26.7398				1181	ZINC000000897251	Donepezil	ph5	-11.784	-13.3559	-15.0371	-14.6196	-13.7072	-13.7008	-15.0371
2140	ZINC000000403011	Labetalol	ph9	-16.2882	-21.4548	-26.7285	-19.0957	-23.4504	-21.4035	-26.7285				611	ZINC000003991624	Vilanterol	ph5	-15.0131	-14.8787	-11.3896	-15.0148	-11.1315	-13.4856	-15.0148
574	ZINC000004215736	Dihydrocodeine	ph5	-26.6653	-26.5401	-26.7246	-20.7634	-26.7284	-25.4844	-26.7284				1312	ZINC000000389149	Metipranolol	ph5	-12.4556	-11.7972	-15.008	-11.3174	-11.6374	-12.4431	-15.008
1691	ZINC000002015928	Abacavir	ph7	-25.1661	-23.0336	-22.7345	-26.7197	-22.6319	-24.0572	-26.7197				939	ZINC000001611274	Topotecan	ph5	-14.9935	-14.5387	-11.7885	-13.8176	-13.2934	-13.6863	-14.9935
349	ZINC000019632618	Imatinib	ph5	-25.374	-23.2082	-25.0448	-23.5763	-26.7196	-24.7846	-26.7196				948	ZINC000002019953	Articaine	ph5	-14.9875	-12.5755	-11.4695	-11.768	-12.7322	-12.7066	-14.9875
1609	ZINC000021297660	Cellcept	ph7	-20.546	-26.2474	-23.5883	-17.0765	-26.6855	-22.8287	-26.6855				1479	ZINC000000001795	Niaspan	ph5	-14.754	-14.934	-14.9278	-14.3531	-14.9859	-14.7909	-14.9859
1972	ZINC000003818808	Tofacitinib	ph9	-16.8084	-23.3004	-19.2322	-24.5397	-26.67	-22.1101	-26.67				1651	ZINC000004228258	Kuvan	ph7	-13.2622	-13.8175	-12.363	-14.8515	-14.9756	-13.854	-14.9756
1338	ZINC000000057341	Robaxin	ph5	-21.2223	-26.6512	-17.8003	-23.256	-19.52	-21.6899	-26.6512				2021	ZINC000002019953	Articaine	ph9	-14.9732	-14.1342	-12.3847	-14.9236	-13.5508	-13.9933	-14.9732
985	ZINC000001542113	Vilazodone	ph5	-16.9244	-23.8402	-19.5221	-26.6475	-25.5862	-22.5041	-26.6475				740	ZINC000003860453	Ak-Fluor	ph5	-11.17	-13.7619	-13.7106	-14.9696	-14.0577	-13.534	-14.9696
1919	ZINC000005844792	Nebivolol	ph9	-26.6297	-21.756	-23.2536	-21.9131	-18.1867	-22.3478	-26.6297				207	ZINC000035653007	Prasugrel	ph5	-13.2636	-13.0374	-14.9692	-12.9948	-13.3437	-13.5218	-14.9692
231	ZINC000058581064		ph5	-22.648	-24.9419	-26.2004	-26.6292	-25.0572	-25.0954	-26.6292				140	ZINC000100018854	Granisetron	ph5	-13.3212	-14.774	-13.9193	-14.9588	-13.997	-14.1941	-14.9588
618	ZINC000003978005	Dihydroergotamine	ph5	-22.513	-25.9911	-19.6094	-19.7258	-26.6265	-22.8932	-26.6265				1159	ZINC000000895040	Fructose	ph5	-14.1792	-14.9489	-10.0368	-14.9039	-13.8413	-13.582	-14.9489
103	ZINC000100052688	Ventavis	ph5	-22.9675	-23.3598	-20.9819	-26.6257	-21.2084	-23.0287	-26.6257				886	ZINC000003781943	Benazepril	ph5	-14.1972	-13.1006	-7.31348	-11.3222	-14.9454	-12.1758	-14.9454
346	ZINC000019632713	Nimotop	ph5	-19.6986	-20.3586	-25.8563	-26.612	-19.7759	-22.4603	-26.612				216	ZINC000030691797	Perampanel	ph5	-12.6796	-14.8227	-14.9443	-12.9386	-12.6296	-13.603	-14.9443
1134	ZINC000000968326	Pioglitazone	ph5	-19.6734	-19.613	-18.3392	-22.2848	-26.6018	-21.3025	-26.6018				270	ZINC000035024346	Biotin	ph5	-13.0198	-8.49074	-14.9153	-9.53407	-11.6823	-11.5284	-14.9153
1108	ZINC000001529323	Methotrexate	ph5	-24.7171	-26.5919	-13.9346	-26.4415	-22.5779	-22.8526	-26.5919				927	ZINC000002169830	Myocol	ph5	-13.4153	-13.4079	-14.9107	-14.8375	-12.4475	-13.8038	-14.9107
2034	ZINC000001543916	Valganciclovir	ph9	-26.5729	-21.9763	-24.7361	-25.7354	-25.16	-24.8362	-26.5729				1220	ZINC000000394284	Tussin	ph5	-13.8488	-14.9055	-13.1558	-12.0017	-13.4679	-13.4759	-14.9055
507	ZINC000006745272	Stivarga	ph5	-26.1978	-26.5569	-25.7439	-26.0707	-22.9067	-25.4952	-26.5569				1161	ZINC000000895103	Threonine	ph5	-14.9023	-13.3168	-13.8113	-13.6363	-11.6616	-13.4657	-14.9023
1090	ZINC000001530718	Metoprolol	ph5	-17.604	-20.2989	-26.2009	-26.5173	-12.4574	-20.6157	-26.5173				1991	ZINC000003830500	Cephalexin	ph9	-14.889	-12.9235	-11.2337	-10.1645	-11.5899	-12.1601	-14.889
592	ZINC000004097304	Fludrocortisone	ph5	-23.6349	-22.3451	-19.1147	-26.5093	-21.5939	-22.6396	-26.5093				417	ZINC000013540519	Hydrocortisone	ph5	-11.1655	-10.5929	-14.8811	-12.1614	-11.8849	-12.1372	-14.8811
1473	ZINC000000001899	Penciclovir	ph5	-18.9811	-25.9202	-22.4225	-26.4446	-20.0508	-22.7638	-26.4446				2038	ZINC000001542392	Alfuzosin	ph9	-11.0329	-14.8786	-12.8589	-13.0468	-10.9601	-12.5555	-14.8786
236	ZINC000053084692		ph5	-14.7803	-21.8021	-15.1859	-15.8862	-26.4332	-18.8175	-26.4332				570	ZINC000004216238	Fludarabine	ph5	-14.4237	-14.8628	-11.8682	-11.9131	-12.7416	-13.1619	-14.8628
179	ZINC000085540215		ph5	-26.3896	-19.065	-14.498	-14.8786	-15.8489	-18.136	-26.3896				1358	ZINC000000049154	Pyridoxine	ph5	-10.133	-14.8514	-13.3979	-12.9065	-13.56	-12.9698	-14.8514
1135	ZINC000000968328	Rosiglitazone	ph5	-26.3598	-26.3761	-22.8372	-26.3631	-19.2679	-24.2408	-26.3761				946	ZINC000002032615	Nix	ph5	-12.9697	-12.7408	-13.5154	-13.6945	-14.8499	-13.554	-14.8499
92	ZINC000100296828	Acrivastine	ph5	-19.3974	-26.3698	-22.6195	-19.2118	-25.1695	-22.5536	-26.3698				293	ZINC000029571072	Isavuconazonium	ph5	-11.7443	-8.83035	-9.54389	-10.1105	-14.8469	-11.0152	-14.8469
411	ZINC000013818943	Lexiscan	ph5	-19.8287	-23.6212	-26.367	-24.2852	-25.1247	-23.8454	-26.367				1654	ZINC000003986735	Sprycel	ph7	-14.8335	-12.5595	-12.077	-13.0199	-14.8019	-13.4584	-14.8335
244	ZINC000051133897		ph5	-26.3398	-21.4151	-14.6011	-26.2607	-14.0952	-20.5424	-26.3398				1782	ZINC000095616601		ph9	-11.3132	-14.8298	-11.2975	-13.8218	-13.0436	-12.8612	-14.8298
988	ZINC000001543873	Shh	ph5	-24.2128	-22.004	-18.906	-26.3285	-15.6998	-21.4302	-26.3285				466	ZINC000008551177	Gentamicin Mixture	ph5	-11.155	-9.62555	-10.1758	-14.822	-2.13052	-9.58178	-14.822
813	ZINC000003820029	Trajenta	ph5	-23.2578	-20.9719	-26.3172	-17.2825	-23.9836	-22.3626	-26.3172				988	ZINC000001543873	Shh	ph5	-13.3287	-14.356	-11.8756	-14.8156	-9.51695	-12.7786	-14.8156
884	ZINC000003786192	Sulindac	ph5	-23.0151	-26.3143	-22.8964	-22.8621	-26.1616	-24.2499	-26.3143				1903	ZINC000008551178	Gentamicin Mixture	ph9	-9.48841	-12.0298	-11.0575	-13.3146	-14.8067	-12.1394	-14.8067
902	ZINC000003779042	Retrovir	ph5	-23.6036	-21.2251	-25.9928	-21.8497	-26.2959	-23.7934	-26.2959				847	ZINC000003812867	Perindopril	ph5	-14.5192	-14.7923	-13.601	-12.5188	-14.4173	-13.9697	-14.7923
1633	ZINC000014210642	Edarbi	ph7	-18.3079	-26.2757	-23.9424	-9.12942	-17.3558	-19.0022	-26.2757				725	ZINC000003873295	Oxiconazole	ph5	-12.7319	-14.0153	-13.0427	-13.8906	-14.7892	-13.6939	-14.7892
580	ZINC000004212854	Topicort	ph5	-26.2001	-26.2719	-26.152	-22.2944	-26.0902	-25.4017	-26.2719				1473	ZINC000000001899	Penciclovir	ph5	-13.48	-13.7611	-14.7877	-14.0116	-13.0095	-13.81	-14.7877
1140	ZINC000000968255	Acebutalol	ph5	-26.2148	-26.2578	-21.8485	-22.5864	-25.143	-24.4101	-26.2578				940	ZINC000001554274	Rilpivirine	ph5	-13.7024	-14.3731	-14.7724	-13.7608	-13.9725	-14.1162	-14.7724
1216	ZINC000000621893	Diltiazem	ph5	-17.687	-26.2445	-26.1419	-21.779	-21.3842	-22.6473	-26.2445				1371	ZINC000000020241	Mefenamic	ph5	-14.3966	-14.5738	-14.6047	-14.224	-14.7659	-14.513	-14.7659
1651	ZINC000004228258	Kuvan	ph7	-22.5962	-24.212	-18.1583	-24.2655	-26.2274	-23.0919	-26.2274				1638	ZINC000012503187	Conivaptan	ph7	-10.8816	-12.8729	-9.68231	-14.7656	-11.4633	-11.9331	-14.7656
198	ZINC000084589076		ph5	-26.0973	-23.2684	-23.3535	-23.4412	-26.2253	-24.4771	-26.2253				984	ZINC000001546066	Erlotinib	ph5	-12.7074	-14.759	-11.145	-11.7295	-11.1301	-12.2942	-14.759
235	ZINC000053229445		ph5	-21.6781	-26.2066	-21.8901	-20.35	-18.2547	-21.6759	-26.2066				377	ZINC000019144216	Pyrilamine	ph5	-13.6448	-13.5261	-14.7494	-12.2959	-12.6704	-13.3773	-14.7494
1303	ZINC000000403618	Sabril	ph5	-26.1642	-26.163	-25.0122	-25.4263	-26.2021	-25.7936	-26.2021				2008	ZINC000003776970	Cefprozil Anhydrous	ph9	-6.98025	-10.4468	-11.7223	-9.63198	-14.7398	-10.7042	-14.7398
1530	ZINC000000000507	Midodrine	ph5	-26.2015	-24.8718	-17.4824	-25.0226	-23.9794	-23.5115	-26.2015				860	ZINC000003795819	Palonosetron	ph5	-14.7355	-12.8615	-12.9113	-12.4481	-13.2456	-13.2404	-14.7355
1306	ZINC000000402954	Hydromorphone	ph5	-26.0806	-26.133	-26.1995	-25.9723	-26.1282	-26.1027	-26.1995				741	ZINC000003843378	Tecfidera	ph5	-13.4103	-12.2403	-14.7306	-12.8114	-13.6626	-13.371	-14.7306
659	ZINC000003929022	Tenofovir Disoproxil	ph5	-25.4335	-22.5368	-21.8538	-24.3922	-26.1655	-24.0764	-26.1655				1165	ZINC000000901736	Oxyproline	ph5	-11.7429	-13.7449	-13.7767	-14.7155	-11.7829	-13.1526	-14.7155
287	ZINC000017285869	Octinoxate	ph5	-25.0158	-18.7163	-26.1509	-18.8511	-14.8236	-20.7115	-26.1509				2096	ZINC000000897251	Donepezil	ph9	-12.5876	-14.6279	-13.2309	-14.7107	-13.3965	-13.7107	-14.7107
1611	ZINC000019796080	Inapsine	ph7	-25.4071	-23.8344	-25.5474	-23.7238	-26.1242	-24.9274	-26.1242				92	ZINC000100296828	Acrivastine	ph5	-12.7574	-13.4793	-13.5403	-12.5645	-14.7104	-13.4104	-14.7104
950	ZINC000002015928	Abacavir	ph5	-24.7696	-25.0915	-24.2532	-26.1232	-24.6997	-24.9874	-26.1232				2058	ZINC000001530814	Bupivicaine	ph9	-14.6866	-11.8916	-11.2018	-13.0268	-11.4299	-12.4473	-14.6866
1476	ZINC000000001758	Myfortic	ph5	-26.1114	-23.3783	-23.1198	-25.6848	-22.2812	-24.1151	-26.1114				968	ZINC000001853205	Mavik	ph5	-10.0442	-9.25834	-12.2502	-10.9091	-14.6828	-11.4289	-14.6828
623	ZINC000003981610	Rapivab	ph5	-21.2855	-26.0934	-21.697	-23.4145	-23.1744	-23.1329	-26.0934				1363	ZINC000000034157	Nordefrin	ph5	-9.0255	-12.8371	-14.6742	-10.6185	-10.0916	-11.4494	-14.6742
1598	ZINC000028467879	Ceftriaxone	ph7	-17.1188	-21.5936	-26.0855	-20.5454	-12.5696	-19.5826	-26.0855				705	ZINC000003875980	Nafcillin	ph5	-14.6723	-8.94678	-14.5447	-13.7428	-12.1039	-12.8021	-14.6723
630	ZINC000003977737	Zanosar	ph5	-25.8611	-24.8002	-18.45	-24.779	-26.0782	-23.9937	-26.0782				2022	ZINC000002019954	Articaine	ph9	-14.6652	-12.9738	-11.0505	-12.4644	-10.6964	-12.3701	-14.6652
748	ZINC000003831405	Quinidine	ph5	-9.45299	-19.4371	-22.1053	-26.0749	-20.0161	-19.4173	-26.0749				1139	ZINC000000968233	Benzophenone	ph5	-14.6066	-14.6547	-14.0972	-13.8568	-13.2712	-14.0973	-14.6547
1345	ZINC000000057278	Dobutamine	ph5	-23.7893	-16.4893	-25.9212	-26.0715	-20.9854	-22.6514	-26.0715				2020	ZINC000001554392	Hexaminolevulinate	ph9	-11.6012	-14.4804	-14.2105	-13.22	-14.6489	-13.6322	-14.6489
735	ZINC000003871701	Pfizerpen	ph5	-26.0594	-19.7385	-18.8693	-19.9828	-18.7497	-20.6799	-26.0594				1957	ZINC000003875483	Opana	ph9	-14.2347	-13.4022	-14.6091	-14.6472	-13.9257	-14.1638	-14.6472
1409	ZINC000000004724	Trileptal	ph5	-25.9326	-21.3841	-20.2561	-25.9933	-26.0449	-23.9222	-26.0449				1713	ZINC000000897301	Anzemet	ph7	-14.1391	-14.3342	-14.6229	-13.9238	-14.3118	-14.2664	-14.6229
465	ZINC000008577218	Pga	ph5	-18.2456	-21.1336	-26.0374	-22.559	-20.7353	-21.7422	-26.0374				208	ZINC000035653009	Prasugrel	ph5	-12.9572	-11.6686	-14.6222	-10.8821	-12.4318	-12.5124	-14.6222
1735	ZINC000000049153	Thiamine	ph7	-17.5689	-21.5336	-26.0016	-22.5532	-18.5719	-21.2458	-26.0016				1305	ZINC000000402909	Fenoprofen	ph5	-13.3176	-13.744	-14.6059	-13.0324	-13.1518	-13.5703	-14.6059
2135	ZINC000000491073	Galantamine	ph9	-18.2235	-20.5043	-25.9408	-25.9845	-20.5657	-22.2437	-25.9845				1046	ZINC000001530803	Felbatol	ph5	-14.6048	-10.9026	-14.5005	-13.2739	-13.4883	-13.354	-14.6048
1255	ZINC000000602632	Intelence	ph5	-25.9136	-25.8575	-16.1425	-15.9552	-25.9822	-21.9702	-25.9822				1929	ZINC000004214700	Paliperidone	ph9	-13.7424	-12.0526	-12.9112	-14.6017	-12.3654	-13.1347	-14.6017
745	ZINC000003818808	Tofacitinib	ph5	-25.9803	-24.3178	-25.7081	-25.9543	-24.0708	-25.2063	-25.9803				342	ZINC000019702309	Tizanidine	ph5	-14.2906	-13.9001	-14.5906	-13.8998	-14.0004	-14.1363	-14.5906
750	ZINC000003830569	Clavulanate	ph5	-20.2864	-20.5508	-25.9699	-20.7229	-17.6507	-21.0361	-25.9699				87	ZINC000096942201	Felodipine	ph5	-12.5557	-13.2547	-13.9085	-14.5827	-13.0394	-13.4682	-14.5827
1297	ZINC000000537752	Flurazepam	ph5	-24.0137	-25.5383	-25.4182	-25.9628	-23.7307	-24.9327	-25.9628				814	ZINC000003819392	Riociguat	ph5	-10.9439	-11.4539	-12.279	-11.2636	-14.5727	-12.1026	-14.5727
1203	ZINC000000896543	Flecainide	ph5	-23.9061	-23.6113	-25.9545	-21.5508	-24.7172	-23.948	-25.9545				1154	ZINC000000895360	Proline	ph5	-11.8889	-12.3968	-13.6607	-14.57	-12.2461	-12.9525	-14.57
1932	ZINC000004097426	Glyset	ph9	-24.5589	-20.7129	-25.9253	-19.1381	-23.8556	-22.8381	-25.9253				620	ZINC000003978028	Cleocin	ph5	-14.5579	-9.84359	-12.37	-10.7725	-9.42102	-11.393	-14.5579
1654	ZINC000003986735	Sprycel	ph7	-25.8931	-19.249	-18.8281	-20.1621	-21.1773	-21.0619	-25.8931				1571	ZINC000095619101		ph7	-14.4553	-14.5567	-13.9608	-13.2603	-13.0536	-13.8574	-14.5567
631	ZINC000003976838	Afatinib	ph5	-21.437	-21.628	-19.8384	-25.0828	-25.8754	-22.7723	-25.8754				926	ZINC000002510358	Phenytoin	ph5	-14.2894	-14.0662	-14.5275	-13.3718	-13.6479	-13.9806	-14.5275
646	ZINC000003940470	Pomalyst	ph5	-23.5138	-23.3762	-23.5738	-23.4931	-25.8642	-23.9642	-25.8642				698	ZINC000003871541	Anagrelide	ph5	-13.9065	-13.3882	-13.5576	-13.5869	-14.5112	-13.7901	-14.5112
291	ZINC000012859773	Metformin	ph5	-25.6749	-25.5054	-22.0578	-25.8636	-25.8445	-24.9893	-25.8636				1372	ZINC000000020243	Diflunisal	ph5	-13.7217	-12.8713	-14.3366	-14.5083	-14.4112	-13.9698	-14.5083
141	ZINC000100014909	Nintedanib	ph5	-25.8458	-22.8452	-24.8661	-24.1846	-22.3073	-24.0098	-25.8458				1742	ZINC000000003876	Ambien	ph7	-14.2251	-12.1594	-14.5077	-13.1712	-12.6441	-13.3415	-14.5077
599	ZINC000004097283	Lcm	ph5	-25.845	-21.4356	-17.1654	-18.728	-19.2375	-20.4823	-25.845				381	ZINC000018203737	Edaravone	ph5	-13.1947	-13.7642	-13.1354	-14.478	-13.1671	-13.5479	-14.478
730	ZINC000003871923	Cefepime	ph5	-18.2431	-18.3184	-25.8416	-21.0122	-24.9047	-21.664	-25.8416				88	ZINC000096942202	Felodipine	ph5	-14.0173	-14.475	-12.1935	-13.8069	-13.493	-13.5971	-14.475
251	ZINC000043207851		ph5	-17.7385	-17.8996	-25.841	-18.1565	-17.4929	-19.4257	-25.841				973	ZINC000001846431	Fludeoxyglucose F-18	ph5	-13.0592	-12.4	-11.7197	-14.4715	-14.1127	-13.1526	-14.4715
2119	ZINC000000601229	Azelastine	ph9	-13.0322	-14.7298	-15.3722	-17.0599	-25.8245	-17.2037	-25.8245				94	ZINC000100061056	Pralidoxime	ph5	-14.2086	-14.1996	-14.4706	-14.1994	-14.1943	-14.2545	-14.4706
276	ZINC000034636383	Olodaterol	ph5	-22.0164	-25.8178	-23.0789	-24.7644	-23.2854	-23.7926	-25.8178				306	ZINC000026985532	Sqv	ph5	-14.4703	-9.54976	-13.4561	-5.85845	-7.62609	-10.1921	-14.4703
1165	ZINC000000901736	Oxyproline	ph5	-20.7742	-25.817	-24.4802	-21.3363	-20.8054	-22.6427	-25.817				817	ZINC000003809490	Taurine	ph5	-14.4695	-12.1586	-12.1566	-11.981	-12.9256	-12.7383	-14.4695
1426	ZINC000000001175	Onfi	ph5	-25.735	-25.7078	-25.7903	-25.7046	-25.685	-25.7245	-25.7903				195	ZINC000084758235		ph5	-14.4662	-2.80825	-3.50914	-11.0176	-8.65112	-8.09046	-14.4662
1929	ZINC000004214700	Paliperidone	ph9	-25.789	-19.0754	-21.7386	-25.1774	-21.506	-22.6573	-25.789				1803	ZINC000053084692		ph9	-13.9978	-12.9571	-10.6368	-11.9213	-14.4514	-12.7929	-14.4514
1527	ZINC000000000471	Skelaxin	ph5	-25.7295	-22.1309	-25.756	-25.013	-24.9746	-24.7208	-25.756				1410	ZINC000000003642	Lodine	ph5	-10.7222	-9.233	-11.7781	-14.4427	-12.478	-11.7308	-14.4427
963	ZINC000001996117	Darifenacin	ph5	-14.0241	-24.7484	-18.5351	-25.7485	-18.4935	-20.3099	-25.7485				1240	ZINC000000266964	Tyr	ph5	-12.1614	-12.0212	-13.1943	-12.4955	-14.4349	-12.8615	-14.4349
226	ZINC000036701290	Ponatinib	ph5	-24.7596	-21.7537	-23.4549	-25.7467	-24.4867	-24.0403	-25.7467				1947	ZINC000003938686	Palociclib	ph9	-14.4238	-12.4017	-11.23	-13.0465	-11.3026	-12.4809	-14.4238
1686	ZINC000002539827	Kuvan	ph7	-25.7455	-24.8108	-22.6865	-23.5622	-21.8742	-23.7359	-25.7455				534	ZINC000004658552	Padil	ph5	-12.8895	-12.3464	-14.0516	-14.42	-12.7501	-13.2915	-14.42
1321	ZINC000000137884	Stavudine	ph5	-20.9391	-17.3623	-21.3099	-15.33	-25.7378	-20.1358	-25.7378				124	ZINC000100001965	Amlodipine	ph5	-13.3446	-14.4124	-13.4451	-13.2133	-14.0816	-13.6994	-14.4124
480	ZINC000008220909	Natamycin	ph5	-24.752	-13.045	-12.7342	-25.7098	-18.5649	-18.9612	-25.7098				610	ZINC000003993846	Ixabepilone	ph5	-12.6342	-14.4052	-13.3011	-10.9064	-12.5717	-12.7637	-14.4052
687	ZINC000003913937	Piperacillin	ph5	-16.2924	-24.7718	-18.7148	-25.7036	-25.3058	-22.1577	-25.7036				2075	ZINC000001530571	Buspirone	ph9	-12.0053	-11.0743	-11.1232	-14.3878	-10.1911	-11.7564	-14.3878
612	ZINC000003989268	Ceftaroline Fosamil	ph5	-13.9498	-17.6455	-25.6835	-25.5196	-16.2789	-19.8154	-25.6835				1609	ZINC000021297660	Cellcept	ph7	-14.3859	-10.5857	-13.2888	-13.2052	-14.3213	-13.1574	-14.3859
269	ZINC000035902489	Xalkori	ph5	-25.6748	-19.4564	-25.6704	-21.4821	-22.8123	-23.0192	-25.6748				732	ZINC000003871967	Cedax	ph5	-11.2336	-11.5301	-14.3767	-13.1142	-12.3043	-12.5118	-14.3767
1571	ZINC000095619101		ph7	-25.6649	-22.9488	-22.9712	-20.8165	-24.4472	-23.3697	-25.6649				469	ZINC000008551180	Gentamicin Mixture	ph5	-9.99813	-9.45795	-11.0508	-9.32267	-14.3723	-10.8404	-14.3723
984	ZINC000001546066	Erlotinib	ph5	-18.5636	-25.6452	-18.0133	-25.0282	-19.0679	-21.2637	-25.6452				750	ZINC000003830569	Clavulanate	ph5	-13.9315	-14.3707	-11.8138	-14.3651	-11.6131	-13.2188	-14.3707
62	ZINC000145808877	Florbetapir	ph5	-18.0239	-25.1341	-17.2921	-25.6379	-19.2603	-21.0696	-25.6379				242	ZINC000052955754		ph5	-10.9864	-9.70414	-9.31025	-14.3604	-10.5578	-10.9838	-14.3604
374	ZINC000019166988	Procarbazin	ph5	-19.6323	-25.6201	-19.8148	-18.6536	-16.1491	-19.974	-25.6201				269	ZINC000035902489	Xalkori	ph5	-10.6233	-12.972	-13.3013	-12.238	-14.36	-12.6989	-14.36
1223	ZINC000000121541	Mebendazole	ph5	-23.2013	-25.5991	-24.1717	-23.105	-21.4123	-23.4979	-25.5991				1365	ZINC000000020221	Nabumetona	ph5	-14.3579	-12.8442	-13.5209	-13.4635	-12.9958	-13.4364	-14.3579
853	ZINC000003812851	Enalaprilat	ph5	-25.5958	-25.2439	-23.1177	-20.5671	-21.3614	-23.1772	-25.5958				891	ZINC000003787060	Tazobactam	ph5	-14.2329	-13.4665	-13.6501	-14.3504	-10.6957	-13.2791	-14.3504
1274	ZINC000000538550	Ziprasidone	ph5	-25.5582	-21.7417	-20.4149	-23.1734	-21.9223	-22.5621	-25.5582				302	ZINC000028232750	Valstar	ph5	-6.24744	-8.05286	-14.3372	-8.78509	-9.02708	-9.28994	-14.3372
953	ZINC000002015035	L-Dops	ph5	-15.5908	-23.8415	-21.6769	-25.5509	-24.1071	-22.1534	-25.5509				490	ZINC000008214692	Tobramycin	ph5	-8.78395	-10.7641	-13.9111	-14.3321	-12.8297	-12.1242	-14.3321
1383	ZINC000000018635	Frovatriptan	ph5	-25.5504	-20.3799	-20.3031	-22.5744	-22.6804	-22.2976	-25.5504				439	ZINC000011726211	Lastacaft	ph5	-12.8618	-12.6351	-12.9664	-14.3306	-13.2807	-13.2149	-14.3306
85	ZINC000064033452		ph5	-25.5284	-20.8391	-21.2021	-23.1705	-19.1374	-21.9755	-25.5284				709	ZINC000003875332	Dexamethasone	ph5	-13.8763	-14.3294	-11.9218	-13.166	-11.4334	-12.9454	-14.3294
286	ZINC000026011099	Omacetaxine Mepesuccinate	ph5	-25.528	-21.526	-17.42	-21.2584	-23.7241	-21.8913	-25.528				1301	ZINC000000403566	Biltricide	ph5	-14.3215	-14.1926	-13.4236	-13.6875	-14.0617	-13.9374	-14.3215
2026	ZINC000001999441	Nebivolol	ph9	-21.8221	-18.7799	-20.0512	-14.6864	-25.5186	-20.1716	-25.5186				862	ZINC000003798757	Altace	ph5	-12.0737	-12.0536	-9.46691	-14.3076	-11.2195	-11.8243	-14.3076
1667	ZINC000003831490	Azulfidine	ph7	-23.9244	-23.9079	-23.5773	-24.1638	-25.5159	-24.2179	-25.5159				1430	ZINC000000000271	Ethotoin	ph5	-11.8243	-13.2563	-14.2642	-13.0901	-14.2863	-13.3442	-14.2863
921	ZINC000002548959	Methoxsalen	ph5	-25.3643	-25.4975	-25.4253	-25.437	-25.5061	-25.446	-25.5061				1444	ZINC000000005152	Pregabalin	ph5	-14.2832	-13.9077	-12.1362	-11.8937	-13.1861	-13.0814	-14.2832
391	ZINC000016052277	Doxycycline	ph5	-25.3258	-22.2153	-24.9768	-24.818	-25.494	-24.566	-25.494				1441	ZINC000000005560	Ketoprofen	ph5	-12.8195	-12.9191	-13.0475	-13.3203	-14.2832	-13.2779	-14.2832
102	ZINC000100052685	Ventavis	ph5	-13.137	-7.94088	-15.6692	-25.4864	-11.9311	-14.8329	-25.4864				1530	ZINC000000000507	Midodrine	ph5	-14.2822	-12.9604	-13.2211	-13.42	-13.0779	-13.3923	-14.2822
383	ZINC000018279854	Gemcitabine	ph5	-23.2999	-23.3466	-25.4804	-20.3451	-23.0603	-23.1065	-25.4804				1362	ZINC000000025958	Rucaparib	ph5	-11.4804	-8.69413	-13.63	-14.282	-10.928	-11.8029	-14.282
219	ZINC000051951647		ph5	-25.4673	-21.3982	-23.1527	-24.4707	-22.1158	-23.3209	-25.4673				866	ZINC000003806063	Rapaflo	ph5	-11.8066	-14.2751	-10.5736	-13.7696	-9.17758	-11.9205	-14.2751
1923	ZINC000004340269	Amiloride	ph9	-25.4605	-24.1485	-24.1253	-19.7691	-22.2074	-23.1421	-25.4605				430	ZINC000012503156	Pralidoxime	ph5	-13.8607	-13.9902	-13.7949	-14.2736	-13.8447	-13.9528	-14.2736
578	ZINC000004212945	Dfba	ph5	-25.267	-23.3096	-13.3184	-23.8761	-25.428	-22.2398	-25.428				985	ZINC000001542113	Vilazodone	ph5	-12.8861	-13.7924	-12.3768	-14.2685	-13.761	-13.4169	-14.2685
178	ZINC000085540223		ph5	-14.2474	-13.3157	-19.491	-7.9049	-25.4268	-16.0771	-25.4268				517	ZINC000006409735	Clioquinol	ph5	-13.9741	-13.5982	-13.824	-14.2638	-14.2224	-13.9765	-14.2638
2027	ZINC000001995484	Valganciclovir	ph9	-23.6728	-23.4177	-25.4268	-25.3168	-21.0721	-23.7812	-25.4268				1590	ZINC000043200832		ph7	-11.545	-14.2454	-12.8725	-10.1674	-9.36806	-11.6397	-14.2454
2008	ZINC000003776970	Cefprozil Anhydrous	ph9	-25.4256	-18.992	-24.206	-20.6359	-24.7896	-22.8098	-25.4256				2138	ZINC000000402954	Hydromorphone	ph9	-14.0168	-14.0646	-14.2442	-14.1617	-12.1148	-13.7204	-14.2442
1638	ZINC000012503187	Conivaptan	ph7	-25.4152	-24.9024	-18.4442	-24.9621	-22.8503	-23.3149	-25.4152				1247	ZINC000000608382	Flavoxate	ph5	-11.5336	-13.0733	-14.2407	-12.3441	-11.4889	-12.5361	-14.2407
1013	ZINC000001530935	Rabeprazole	ph5	-17.6209	-13.7341	-14.2857	-25.4129	-20.3196	-18.2746	-25.4129				315	ZINC000022116612	Fenoldopam	ph5	-11.4222	-12.7114	-12.7512	-14.2386	-14.0819	-13.0411	-14.2386
1362	ZINC000000025958	Rucaparib	ph5	-23.862	-16.9459	-23.6021	-21.9616	-25.3897	-22.3523	-25.3897				1264	ZINC000000601316	Clidinium	ph5	-12.1499	-13.2382	-13.5624	-13.2065	-14.2365	-13.2787	-14.2365
976	ZINC000001554010	Gabapentin	ph5	-25.2131	-22.7554	-24.6373	-25.3892	-13.9539	-22.3898	-25.3892				1456	ZINC000000003876	Ambien	ph5	-14.2247	-13.1763	-13.9916	-13.8637	-13.2339	-13.698	-14.2247
2030	ZINC000001843099	Alfuzosin	ph9	-25.3703	-20.9354	-24.9522	-18.6182	-19.9708	-21.9694	-25.3703				2147	ZINC000000075126	Zofran	ph9	-12.4169	-12.9717	-14.1032	-14.2196	-11.8794	-13.1182	-14.2196
340	ZINC000019796087	Nicardipine	ph5	-15.7819	-25.3631	-23.3725	-16.7129	-15.6804	-19.3822	-25.3631				2052	ZINC000001530938	Chloroprocaine	ph9	-10.9097	-13.9068	-14.2142	-14.1584	-10.9361	-12.825	-14.2142
450	ZINC000011616882	Axitinib	ph5	-20.0178	-25.3588	-21.1699	-24.2011	-23.3858	-22.8267	-25.3588				1491	ZINC000000001411	Eugenol	ph5	-14.2114	-13.381	-12.3754	-11.8824	-11.9394	-12.7579	-14.2114
1648	ZINC000006661227	Histidine	ph7	-24.0097	-23.3972	-25.3485	-21.1897	-18.6769	-22.5244	-25.3485				1355	ZINC000000056653	Isoproterenol	ph5	-13.2701	-12.3896	-13.1444	-12.5818	-14.2066	-13.1185	-14.2066
1280	ZINC000000538483	Trazodone	ph5	-25.1022	-25.1172	-25.3467	-25.2601	-21.4132	-24.4479	-25.3467				631	ZINC000003976838	Afatinib	ph5	-10.9477	-11.8731	-10.459	-14.2053	-12.6107	-12.0192	-14.2053
1231	ZINC000000113415	Altol	ph5	-25.3292	-16.558	-20.9399	-20.1244	-19.1441	-20.4191	-25.3292				103	ZINC000100052688	Ventavis	ph5	-12.9457	-8.68392	-5.43432	-14.2021	-8.24287	-9.90177	-14.2021
732	ZINC000003871967	Cedax	ph5	-24.858	-22.1263	-25.3267	-21.8741	-22.8543	-23.4079	-25.3267				1570	ZINC000095619100	Ranolazine	ph7	-12.1654	-14.2001	-13.3334	-11.7681	-12.5127	-12.7959	-14.2001
1367	ZINC000000020230	Salbutamol	ph5	-21.8614	-23.9486	-17.2316	-25.3173	-23.9665	-22.4651	-25.3173				971	ZINC000001850376	Nix	ph5	-12.3633	-11.556	-11.7155	-12.6173	-14.1964	-12.4897	-14.1964
402	ZINC000014210455	Victrelis	ph5	-20.9878	-16.7557	-16.2822	-25.2983	-17.0507	-19.2749	-25.2983				942	ZINC000001554588	Acamprosate	ph5	-11.385	-12.6488	-13.979	-14.1681	-12.6871	-12.9736	-14.1681
740	ZINC000003860453	Ak-Fluor	ph5	-14.8839	-17.8609	-25.2668	-25.2365	-25.2906	-21.7077	-25.2906				761	ZINC000003833821	Prdl	ph5	-10.3923	-11.4993	-14.1643	-10.7882	-10.7084	-11.5105	-14.1643
1352	ZINC000000056646	Pindolol	ph5	-25.2605	-22.3244	-20.0487	-20.3211	-19.0787	-21.4067	-25.2605				574	ZINC000004215736	Dihydrocodeine	ph5	-12.4592	-14.1642	-11.9278	-11.3406	-13.574	-12.6932	-14.1642
373	ZINC000019168887	Carbidopa	ph5	-22.5603	-22.6517	-23.7053	-25.2499	-24.2678	-23.687	-25.2499				141	ZINC000100014909	Nintedanib	ph5	-14.1581	-11.5427	-13.4072	-12.3543	-12.9868	-12.8898	-14.1581
1061	ZINC000001530600	Cidofovir	ph5	-19.1379	-23.9002	-25.0677	-25.2497	-16.9052	-22.0521	-25.2497				257	ZINC000043100709		ph5	-12.1699	-13.8195	-12.7741	-14.1495	-11.1907	-12.8208	-14.1495
61	ZINC000148723177	Brigatinib	ph5	-18.6821	-19.923	-18.7931	-25.2418	-14.885	-19.505	-25.2418				1681	ZINC000003781943	Benazepril	ph7	-2.2115	-11.6598	-14.1385	-11.3168	-10.511	-9.96751	-14.1385
1202	ZINC000000896523	Esmolol	ph5	-25.2281	-23.2671	-20.9011	-20.9465	-24.2905	-22.9267	-25.2281				617	ZINC000003979899	Brivaracetam	ph5	-11.8843	-13.4299	-11.8249	-9.34371	-14.12	-12.1206	-14.12
890	ZINC000003787097	Besifloxacin	ph5	-13.8602	-17.1503	-25.2033	-22.5615	-18.0535	-19.3657	-25.2033				1327	ZINC000000075126	Zofran	ph5	-13.9963	-14.0901	-12.4962	-13.7573	-13.6499	-13.598	-14.0901
243	ZINC000052716421		ph5	-24.1412	-25.1967	-23.0919	-23.9555	-24.9551	-24.2681	-25.1967				2060	ZINC000001530817	Prilocaine	ph9	-13.3087	-11.7264	-14.0893	-13.7065	-11.7172	-12.9096	-14.0893
743	ZINC000003842753	Viroptic	ph5	-17.958	-22.8756	-23.9609	-22.6014	-25.1908	-22.5173	-25.1908				632	ZINC000003973334	Aromasin	ph5	-12.9915	-12.9886	-12.8883	-14.0878	-14.0617	-13.4036	-14.0878
143	ZINC000100006264	Rax	ph5	-25.1868	-25.0254	-19.3371	-23.4236	-18.2826	-22.2511	-25.1868				1851	ZINC000019702309	Tizanidine	ph9	-13.638	-13.1678	-14.0868	-9.49693	-12.2831	-12.5345	-14.0868
999	ZINC000001529425	Hepin	ph5	-25.1207	-16.0455	-17.9748	-15.387	-19.8428	-18.8742	-25.1207				1457	ZINC000000003911	Dobutamine	ph5	-14.0574	-12.2676	-10.7243	-11.805	-9.93411	-11.7577	-14.0574
1074	ZINC000001530654	Hydroxychloroquine	ph5	-22.1241	-23.9185	-24.5173	-25.1074	-21.4112	-23.4157	-25.1074				727	ZINC000003872931	Avapro	ph5	-9.23057	-12.1836	-14.0402	-10.5495	-9.5655	-11.1139	-14.0402
1605	ZINC000022059926	Gemifloxacin	ph7	-21.7599	-18.9024	-25.1034	-19.1801	-24.7287	-21.9349	-25.1034				419	ZINC000013512456	Teriflunomide	ph5	-12.9356	-13.5305	-13.4572	-13.9439	-13.9996	-13.5734	-13.9996
619	ZINC000003978006	Dicloxacillin	ph5	-25.0906	-22.5027	-19.7444	-25.0766	-19.7859	-22.4401	-25.0906				931	ZINC000002568036	Dantrolene	ph5	-12.5681	-12.177	-13.9984	-12.4555	-11.9092	-12.6216	-13.9984
2004	ZINC000003794794	Mitoxantrone	ph9	-24.4114	-21.8673	-25.0808	-16.5634	-21.6034	-21.9053	-25.0808				1773	ZINC000100018854	Granisetron	ph9	-13.9974	-10.5412	-12.5598	-13.7629	-13.0746	-12.7872	-13.9974
384	ZINC000018279893	Sorbit	ph5	-23.9865	-18.3553	-15.2094	-25.0792	-22.3904	-21.0042	-25.0792				2119	ZINC000000601229	Azelastine	ph9	-9.50146	-10.0403	-9.01668	-11.7649	-13.9846	-10.8616	-13.9846
2200	ZINC000000000856	Formoterol	ph9	-23.5831	-18.5795	-19.6844	-25.0694	-23.0479	-21.9928	-25.0694				1011	ZINC000001530912	Emedastine	ph5	-11.2373	-13.5197	-13.9839	-12.2594	-12.499	-12.6999	-13.9839
99	ZINC000100052267	Homatropine Methylbromide	ph5	-17.8673	-18.6797	-25.0659	-21.9467	-21.7746	-21.0668	-25.0659				1596	ZINC000029571072	Isavuconazonium	ph7	-13.9832	-7.03828	-13.1433	-8.83091	-8.92829	-10.3848	-13.9832
2125	ZINC000000597013	Donepezil	ph9	-24.894	-15.299	-15.1482	-24.7483	-25.0649	-21.0309	-25.0649				1297	ZINC000000537752	Flurazepam	ph5	-13.2947	-13.7199	-13.5763	-13.9774	-12.4604	-13.4057	-13.9774
570	ZINC000004216238	Fludarabine	ph5	-22.0501	-25.046	-16.2102	-15.3819	-18.9997	-19.5376	-25.046				1160	ZINC000000895099	Valien	ph5	-11.6402	-13.9747	-12.6592	-12.72	-11.7516	-12.5492	-13.9747
856	ZINC000003806721	Codeine	ph5	-25.0411	-24.7147	-24.8333	-24.1267	-24.8247	-24.7081	-25.0411				272	ZINC000034781704	Clopidogrel	ph5	-12.9987	-12.5991	-11.1963	-13.973	-10.7542	-12.3043	-13.973
1215	ZINC000000621853	Colcrys	ph5	-25.0404	-20.2912	-20.3631	-17.6447	-24.866	-21.6411	-25.0404				2054	ZINC000001530756	Procainamide	ph9	-10.461	-13.9614	-10.1187	-12.1929	-10.987	-11.5442	-13.9614
968	ZINC000001853205	Mavik	ph5	-25.0221	-23.8781	-19.7783	-22.9591	-24.5544	-23.2384	-25.0221				2137	ZINC000000403533	Oxycodone	ph9	-12.0763	-13.9602	-11.2464	-12.0992	-12.3286	-12.3421	-13.9602
1281	ZINC000000538509	Trimethobenzamine	ph5	-22.5606	-20.3589	-20.262	-25.001	-17.1463	-21.0658	-25.001				347	ZINC000019632706	Sular	ph5	-10.8056	-13.9602	-12.6328	-11.3925	-11.9895	-12.1561	-13.9602
366	ZINC000019364219	Ethambutol	ph5	-24.9949	-13.029	-22.5598	-16.1251	-17.226	-18.7869	-24.9949				458	ZINC000009224016	Milrinone	ph5	-12.7137	-13.9586	-11.7977	-12.5983	-13.4924	-12.9121	-13.9586
30	ZINC000252286878	Nystatin	ph5	-9.97257	-22.0465	-24.9806	-21.3615	-16.6511	-19.0024	-24.9806				1659	ZINC000003927870	Fludarabine	ph7	-8.51327	-10.8133	-1.99288	-11.3577	-13.9584	-9.32709	-13.9584
640	ZINC000003952881	Balsalazide	ph5	-20.5205	-24.0525	-23.865	-21.8814	-24.9749	-23.0589	-24.9749				535	ZINC000004658553	Ala	ph5	-10.4056	-13.9539	-12.4909	-13.611	-12.6867	-12.6296	-13.9539
2020	ZINC000001554392	Hexaminolevulinate	ph9	-24.9521	-22.9472	-22.1493	-18.5177	-20.0078	-21.7148	-24.9521				1943	ZINC000003964325	Sunitinib	ph9	-10.7115	-11.4051	-13.2864	-13.9412	-12.6654	-12.4019	-13.9412
2077	ZINC000001530580	Coreg	ph9	-24.9498	-18.1716	-22.1177	-18.2857	-21.3387	-20.9727	-24.9498				916	ZINC000003079340	Carnitor	ph5	-12.5205	-12.8543	-11.8099	-12.734	-13.9326	-12.7702	-13.9326
12	ZINC000254134439	Romidepsin	ph5	-16.4878	-22.6801	-24.9489	-14.0408	-14.1044	-18.4524	-24.9489				884	ZINC000003786192	Sulindac	ph5	-12.541	-12.6631	-13.9236	-12.06	-13.6681	-12.9711	-13.9236
1368	ZINC000000020231	Apraclonidine	ph5	-12.0533	-24.5396	-15.2289	-14.4563	-24.9476	-18.2451	-24.9476				1245	ZINC000000643138	Nizoral	ph5	-13.9193	-13.4341	-10.3451	-10.2979	-10.9553	-11.7903	-13.9193
2063	ZINC000001530600	Cidofovir	ph9	-17.9279	-18.8238	-24.9394	-18.6109	-21.9997	-20.4603	-24.9394				1321	ZINC000000137884	Stavudine	ph5	-13.4914	-11.3841	-13.5576	-10.9763	-13.9042	-12.6627	-13.9042
73	ZINC000118912517	Fml	ph5	-23.3252	-24.9391	-24.8387	-23.1811	-23.1157	-23.88	-24.9391				1352	ZINC000000056646	Pindolol	ph5	-13.5973	-12.8748	-10.4846	-13.9009	-10.4878	-12.2691	-13.9009
1312	ZINC000000389149	Metipranolol	ph5	-20.8255	-24.9338	-21.8365	-20.5158	-22.2885	-22.08	-24.9338				1383	ZINC000000018635	Frovatriptan	ph5	-12.9308	-13.8852	-10.9875	-11.8183	-9.92984	-11.9103	-13.8852
1795	ZINC000084400879		ph9	-24.9239	-18.8237	-21.3269	-24.0611	-24.617	-22.7505	-24.9239				1110	ZINC000001489478	Sitagliptin	ph5	-9.70554	-13.7945	-10.6848	-13.8835	-12.129	-12.0395	-13.8835
972	ZINC000001850377	Nix	ph5	-24.2083	-24.0615	-24.3179	-24.2278	-24.9234	-24.3478	-24.9234				2014	ZINC000002847375	Diethylproprion	ph9	-11.8938	-12.6838	-13.374	-13.8665	-11.4787	-12.6594	-13.8665
233	ZINC000053683345		ph5	-18.6958	-18.6749	-22.5041	-24.3985	-24.9217	-21.839	-24.9217				1781	ZINC000095616600		ph9	-11.0979	-13.648	-13.8649	-12.4798	-11.2373	-12.4656	-13.8649
961	ZINC000001997127	Imid3	ph5	-23.2494	-23.2224	-23.8558	-24.9027	-23.3478	-23.7156	-24.9027				2150	ZINC000000057206	Bupropion	ph9	-12.4529	-13.8618	-13.2663	-12.5794	-12.8649	-13.0051	-13.8618
161	ZINC000095564694		ph5	-24.8937	-19.7354	-23.0247	-15.4134	-24.2161	-21.4567	-24.8937				384	ZINC000018279893	Sorbit	ph5	-13.8575	-8.52659	-10.2827	-11.6606	-13.0924	-11.484	-13.8575
2068	ZINC000001530652	Hydroxychloroquine	ph9	-16.6076	-15.6587	-18.5339	-24.8787	-15.7714	-18.2901	-24.8787				839	ZINC000003813083	Cantil	ph5	-10.1413	-13.8478	-11.7303	-9.5515	-11.8268	-11.4195	-13.8478
119	ZINC000100006770	Vasc	ph5	-20.198	-20.5217	-18.3444	-19.5227	-24.8749	-20.6923	-24.8749				1191	ZINC000000896698	Effexor	ph5	-13.8428	-11.6767	-10.3969	-9.32637	-11.1498	-11.2785	-13.8428
1815	ZINC000035999642	Ketamine	ph9	-24.8619	-24.6298	-24.5846	-22.751	-24.7878	-24.323	-24.8619				1194	ZINC000000896711	Focalin	ph5	-12.1269	-12.5353	-13.8185	-12.3539	-11.6417	-12.4953	-13.8185
60	ZINC000111460375	Ecamsule	ph5	-18.9834	-18.3289	-18.4789	-18.174	-24.8506	-19.7631	-24.8506				2118	ZINC000000607986	Nebivolol	ph9	-8.20613	-13.817	-8.66418	-6.71534	-8.54818	-9.19017	-13.817
688	ZINC000003882036	Kenalog	ph5	-22.0057	-24.8387	-19.369	-21.1408	-24.8505	-22.4409	-24.8505				1420	ZINC000000000693	Demser	ph5	-9.07065	-12.3678	-11.9319	-13.8157	-11.8312	-11.8035	-13.8157
1098	ZINC000001530570	Bisoprolol	ph5	-16.1844	-24.6896	-20.2162	-24.8502	-18.0153	-20.7911	-24.8502				1216	ZINC000000621893	Diltiazem	ph5	-11.7587	-12.5472	-13.8154	-11.6978	-12.0032	-12.3644	-13.8154
847	ZINC000003812867	Perindopril	ph5	-24.8486	-23.3651	-23.6974	-24.3092	-23.1753	-23.8791	-24.8486				1447	ZINC000000004785	Tegretol	ph5	-13.2223	-13.8105	-12.5428	-12.6928	-13.2142	-13.0965	-13.8105
305	ZINC000027990463	Lomitapide	ph5	-19.8985	-15.5851	-24.8176	-19.8153	-20.6919	-20.1617	-24.8176				228	ZINC000060325170		ph5	-13.8066	-13.6123	-11.0342	-12.7674	-13.5368	-12.9515	-13.8066
869	ZINC000003802690	Baraclude	ph5	-22.4458	-24.8167	-24.0687	-22.3315	-22.3472	-23.202	-24.8167				2106	ZINC000000896560	Granisetron	ph9	-12.9386	-12.5452	-12.429	-13.802	-12.4837	-12.8397	-13.802
439	ZINC000011726211	Lastacaft	ph5	-19.793	-20.354	-20.1239	-20.1303	-24.804	-21.041	-24.804				1377	ZINC000000020251	Phentolamine	ph5	-13.74	-12.6465	-13.6515	-12.9355	-13.7911	-13.3529	-13.7911
761	ZINC000003833821	Prdl	ph5	-20.8873	-22.2064	-22.3309	-18.116	-24.7789	-21.6639	-24.7789				348	ZINC000019632718	Nimotop	ph5	-13.7844	-12.4305	-10.6882	-13.7846	-13.2292	-12.7833	-13.7846
333	ZINC000021297660	Cellcept	ph5	-22.6331	-24.7693	-20.031	-18.9267	-22.8789	-21.8478	-24.7693				1972	ZINC000003818808	Tofacitinib	ph9	-11.2997	-13.7813	-10.2025	-13.4966	-12.6327	-12.2825	-13.7813
1477	ZINC000000001773	Naltrexone	ph5	-19.9495	-19.9555	-20.1087	-24.764	-20.1007	-20.9757	-24.764				1311	ZINC000000389747	Naloxone	ph5	-13.7803	-12.3751	-12.6654	-12.5431	-12.3181	-12.7364	-13.7803
1828	ZINC000026985532	Sqv	ph9	-22.6856	-24.7494	-23.3862	-23.4627	-21.8403	-23.2248	-24.7494				344	ZINC000019632917	Chlordiazepoxide	ph5	-12.6033	-11.153	-13.7688	-11.8901	-12.0026	-12.2836	-13.7688
1364	ZINC000000033882	Dopamine	ph5	-24.667	-19.4991	-22.3083	-24.7435	-18.6832	-21.9802	-24.7435				664	ZINC000003927822	Lurasidone	ph5	-12.7527	-13.3801	-10.2365	-13.7656	-11.6352	-12.354	-13.7656
649	ZINC000003938751	Budesonide	ph5	-23.6534	-19.1782	-23.6889	-11.2903	-24.7387	-20.5099	-24.7387				582	ZINC000004175630	Orap	ph5	-12.1605	-11.6476	-11.2264	-11.3294	-13.7601	-12.0248	-13.7601
25	ZINC000252679615	Dantrolene	ph5	-23.7413	-24.4966	-24.6611	-24.7065	-24.5402	-24.4292	-24.7065				346	ZINC000019632713	Nimotop	ph5	-10.9414	-13.1895	-13.144	-13.7562	-10.552	-12.3166	-13.7562
930	ZINC000002570817	Bromfenac	ph5	-23.4129	-24.6896	-21.3666	-23.4265	-21.3599	-22.8511	-24.6896				1767	ZINC000100296828	Acrivastine	ph9	-10.8572	-13.7539	-13.4381	-10.7187	-11.5272	-12.059	-13.7539
1053	ZINC000001530816	Prilocaine	ph5	-24.6797	-24.476	-13.9024	-18.4484	-19.5216	-20.2056	-24.6797				569	ZINC000004217475	Sugar	ph5	-13.6706	-13.5359	-13.7482	-9.7623	-12.7731	-12.698	-13.7482
686	ZINC000003914810	Degalol	ph5	-23.1165	-20.1721	-23.2921	-24.66	-22.3379	-22.7157	-24.66				255	ZINC000043450324		ph5	-10.602	-9.02544	-12.0855	-9.28969	-13.7466	-10.9498	-13.7466
2188	ZINC000000003911	Dobutamine	ph9	-21.1361	-17.5677	-22.3481	-24.6434	-22.5323	-21.6455	-24.6434				1904	ZINC000008551179	Gentamicin Mixture	ph9	-9.25537	-9.52762	-13.7444	-8.1468	-12.3398	-10.6028	-13.7444
962	ZINC000001996784	Myrbetriq	ph5	-24.6339	-24.082	-23.1368	-23.2108	-24.4378	-23.9003	-24.6339				194	ZINC000084758479		ph5	-12.4145	-13.7411	-13.697	-13.2573	-11.9892	-13.0198	-13.7411
222	ZINC000052245489		ph5	-23.0618	-24.6316	-24.4758	-22.4035	-21.6674	-23.248	-24.6316				2161	ZINC000000020228	Bupropion	ph9	-11.4584	-12.2591	-12.2981	-13.7325	-12.3828	-12.4262	-13.7325
1803	ZINC000053084692		ph9	-23.3977	-23.2189	-19.2005	-24.6164	-24.5428	-22.9953	-24.6164				1090	ZINC000001530718	Metoprolol	ph5	-7.18021	-7.86769	-9.23626	-13.7241	-5.11746	-8.62514	-13.7241
1125	ZINC000001319780	Butrans	ph5	-24.5239	-24.5781	-24.5634	-24.3826	-24.5611	-24.5218	-24.5781				846	ZINC000003812865	Olsalazine	ph5	-11.3843	-13.1155	-8.25502	-2.09922	-13.719	-9.71461	-13.719
1438	ZINC000000006226	Ferriprox	ph5	-24.4932	-22.4476	-24.5765	-24.531	-24.1538	-24.0404	-24.5765				1446	ZINC000000004949	Gabapentin	ph5	-13.7145	-13.0972	-11.26	-12.093	-12.1348	-12.4599	-13.7145
1106	ZINC000001530303	Iiopan	ph5	-24.573	-22.2971	-11.9828	-19.4737	-21.9463	-20.0546	-24.573				1257	ZINC000000601229	Azelastine	ph5	-12.152	-13.702	-12.6618	-12.3582	-10.8164	-12.3381	-13.702
1211	ZINC000000895199	Dopal	ph5	-22.6635	-24.5545	-20.5206	-21.5554	-20.4234	-21.9435	-24.5545				1102	ZINC000001530579	Coreg	ph5	-12.639	-13.2047	-13.6968	-13.2772	-8.72804	-12.3092	-13.6968
844	ZINC000003812841	Mevacor	ph5	-16.764	-16.9493	-24.5431	-19.1791	-15.4309	-18.5733	-24.5431				1428	ZINC000000000257	Esmolol	ph5	-11.2898	-13.696	-11.3208	-11.0371	-10.7883	-11.6264	-13.696
764	ZINC000003831531	Tiagabine	ph5	-20.2613	-21.2883	-21.2781	-24.5388	-18.2177	-21.1169	-24.5388				7	ZINC000247316127	Kaolin	ph5	-11.1771	-12.1705	-13.6956	-12.559	-13.2677	-12.574	-13.6956
1640	ZINC000011617039	Pazopanib	ph7	-17.8221	-22.2792	-23.9785	-22.4797	-24.5369	-22.2193	-24.5369				1347	ZINC000000057146	Dyphylline	ph5	-11.5943	-13.6908	-11.7669	-13.4194	-12.1108	-12.5165	-13.6908
809	ZINC000003830391	Cefadroxil	ph5	-24.4384	-24.5196	-17.7644	-22.318	-20.7872	-21.9655	-24.5196				1525	ZINC000000000456	Mepivicaine	ph5	-12.6022	-13.6896	-13.0405	-10.937	-13.3546	-12.7248	-13.6896
544	ZINC000004676424	Pantoprazole	ph5	-17.6318	-19.8628	-24.5174	-17.1122	-19.5486	-19.7345	-24.5174				328	ZINC000022002214	Molindone	ph5	-11.794	-12.6684	-13.3914	-11.3279	-13.6844	-12.5732	-13.6844
802	ZINC000003830716	Diphenoxylate	ph5	-18.3198	-24.5085	-22.7493	-20.6182	-20.6617	-21.3715	-24.5085				716	ZINC000003875368	Nitrofurantoin	ph5	-12.3256	-12.9572	-13.3078	-13.6705	-12.5332	-12.9589	-13.6705
330	ZINC000021981454	Cloderm	ph5	-24.2658	-15.3639	-15.9187	-24.5082	-14.9739	-19.0061	-24.5082				1477	ZINC000000001773	Naltrexone	ph5	-12.8835	-12.9592	-11.6699	-13.6652	-12.68	-12.7715	-13.6652
57	ZINC000169289767	Trypan Blue	ph5	-24.4716	-15.3342	-17.4745	-14.3081	-24.504	-19.2185	-24.504				775	ZINC000003831165	Corgard	ph5	-12.9466	-13.6626	-11.4266	-12.2359	-12.6242	-12.5792	-13.6626
1260	ZINC000000601281	Alfentanil	ph5	-17.6915	-24.4933	-18.0564	-16.8459	-23.2499	-20.0674	-24.4933				1523	ZINC000000000431	Ativan	ph5	-13.613	-13.6625	-13.2888	-13.2605	-13.3191	-13.4288	-13.6625
1193	ZINC000000896709	Methylphenidate	ph5	-24.479	-17.4244	-22.8585	-16.1699	-24.3905	-21.0644	-24.479				1341	ZINC000000057206	Bupropion	ph5	-13.6601	-10.6321	-10.1831	-12.5989	-11.8974	-11.7943	-13.6601
1435	ZINC000000006300	Sonata	ph5	-19.2831	-19.8976	-19.6058	-24.4608	-17.5051	-20.1505	-24.4608				834	ZINC000003812989	Nalbuphine	ph5	-9.32418	-12.7747	-10.2137	-11.3181	-13.6581	-11.4578	-13.6581
1495	ZINC000000001382	Ethacrynate	ph5	-24.0099	-23.3123	-23.319	-24.4588	-23.3056	-23.6811	-24.4588				584	ZINC000004099200	Pantoprazole	ph5	-11.0796	-10.8212	-10.8442	-13.653	-11.0687	-11.4933	-13.653
1558	ZINC000068202099		ph7	-24.4445	-23.9039	-23.6745	-24.0375	-24.1365	-24.0394	-24.4445				1089	ZINC000001530717	Metoprolol	ph5	-9.40425	-8.05918	-8.1456	-9.90135	-13.6489	-9.83185	-13.6489
2162	ZINC000000020231	Apraclonidine	ph9	-24.442	-23.2623	-17.7162	-23.2135	-19.7093	-21.6687	-24.442				1528	ZINC000000000494	Metipranolol	ph5	-11.732	-12.5843	-10.5746	-13.6429	-10.8396	-11.8747	-13.6429
1450	ZINC000000004351	Alaway	ph5	-20.59	-20.6298	-20.4175	-20.4098	-24.441	-21.2976	-24.441				1783	ZINC000094566093		ph9	-11.158	-12.3661	-13.6357	-11.2726	-12.9279	-12.2721	-13.6357
1322	ZINC000000136138	Oxybenzone	ph5	-17.6222	-19.7308	-24.4243	-22.1102	-23.9857	-21.5747	-24.4243				1403	ZINC000000007782	Banzel	ph5	-10.0449	-12.8655	-11.5553	-13.0184	-13.631	-12.223	-13.631
1565	ZINC000100006264	Rax	ph7	-13.3323	-13.2043	-13.5468	-24.422	-13.34	-15.5691	-24.422				913	ZINC000003581355	Ile	ph5	-13.6298	-12.6146	-11.9559	-12.7775	-11.388	-12.4732	-13.6298
859	ZINC000003802417	Entereg	ph5	-22.6434	-23.0862	-19.7125	-17.9232	-24.4122	-21.5555	-24.4122				970	ZINC000001850374	Nix	ph5	-12.6821	-13.6264	-12.5235	-12.722	-12.2604	-12.7629	-13.6264
857	ZINC000003806413	R340	ph5	-20.5588	-24.1682	-24.3881	-23.1996	-24.4117	-23.3453	-24.4117				338	ZINC000019796158	Loxapine	ph5	-13.5369	-13.6194	-13.5967	-12.8219	-13.0946	-13.3339	-13.6194
864	ZINC000003798763	Pravastatin	ph5	-14.5658	-13.6741	-24.4021	-23.6684	-15.8132	-18.4247	-24.4021				1434	ZINC000000006251	Efinaconazole	ph5	-11.2201	-13.5991	-11.1555	-12.4338	-10.4692	-11.7755	-13.5991
969	ZINC000001851149	Abilify	ph5	-16.1728	-18.498	-15.8443	-24.3841	-17.2694	-18.4337	-24.3841				1128	ZINC000000968301	Cuvposa	ph5	-11.1084	-12.2903	-12.2905	-12.7201	-13.5915	-12.4002	-13.5915
2118	ZINC000000607986	Nebivolol	ph9	-19.3553	-20.4757	-24.3817	-13.3978	-18.6193	-19.2459	-24.3817				1621	ZINC000019364219	Ethambutol	ph7	-13.4937	-11.0398	-6.05878	-10.1547	-13.5909	-10.8676	-13.5909
1220	ZINC000000394284	Tussin	ph5	-21.9891	-23.7546	-16.863	-20.3728	-24.3815	-21.4722	-24.3815				2146	ZINC000000154964	Mepivacaine	ph9	-12.5872	-13.5906	-12.9477	-12.2138	-13.3427	-12.9364	-13.5906
2117	ZINC000000608382	Flavoxate	ph9	-20.8663	-20.4311	-24.3801	-24.2161	-20.1885	-22.0164	-24.3801				1082	ZINC000001530701	Meprobamate	ph5	-12.1347	-12.6314	-12.4814	-12.4433	-13.5843	-12.655	-13.5843
1917	ZINC000006627681	Trimethoprim	ph9	-21.7013	-24.3757	-22.5094	-18.9585	-21.6788	-21.8447	-24.3757				707	ZINC000003876069	Methohexital	ph5	-10.8109	-12.0653	-13.5749	-12.6751	-11.7259	-12.1704	-13.5749
531	ZINC000005029557	Provera	ph5	-22.3722	-21.1854	-24.3729	-23.0498	-23.4367	-22.8834	-24.3729				317	ZINC000022010649	Panobinostat	ph5	-13.5717	-11.3505	-13.315	-13.1532	-13.2628	-12.9306	-13.5717
1204	ZINC000000896557	Granisetron	ph5	-24.3589	-18.2455	-19.0087	-18.9924	-20.9111	-20.3033	-24.3589				887	ZINC000003792789	Isotretinoin	ph5	-13.5668	-11.8364	-13.0419	-11.6954	-9.90999	-12.0101	-13.5668
1809	ZINC000052955754		ph9	-16.1356	-23.7795	-24.3445	-20.0201	-19.6355	-20.783	-24.3445				146	ZINC000100009383	D-glucose	ph5	-12.4037	-12.716	-13.5668	-12.8316	-13.0911	-12.9218	-13.5668
1444	ZINC000000005152	Pregabalin	ph5	-24.0765	-24.3428	-24.3427	-18.0356	-23.9134	-22.9422	-24.3428				2133	ZINC000000537822	Haloperidol	ph9	-13.4839	-12.7823	-12.7438	-12.4925	-13.5668	-13.0138	-13.5668
1657	ZINC000003938746	Reserpine	ph7	-21.5898	-22.6853	-24.3401	-20.936	-22.0324	-22.3167	-24.3401				123	ZINC000100001964	Amlodipine	ph5	-13.5591	-12.8227	-10.5015	-12.9162	-12.0656	-12.373	-13.5591
200	ZINC000084400879		ph5	-22.2296	-24.3298	-17.2815	-23.8602	-18.0118	-21.1426	-24.3298				1917	ZINC000006627681	Trimethoprim	ph9	-13.4734	-12.9604	-13.0108	-13.5574	-11.8998	-12.9804	-13.5574
1273	ZINC000000584092	Fnf	ph5	-23.2963	-24.1832	-23.8391	-24.3194	-22.1385	-23.5553	-24.3194				2202	ZINC000000000751	Tbz	ph9	-10.2987	-7.61987	-7.78138	-11.0549	-13.5462	-10.0602	-13.5462
2110	ZINC000000621893	Diltiazem	ph9	-15.9028	-16.498	-18.5696	-24.3188	-14.1779	-17.8934	-24.3188				248	ZINC000049637509		ph5	-12.1801	-8.86958	-13.5394	-9.83262	-10.0708	-10.8985	-13.5394
560	ZINC000004393164	Aliskiren	ph5	-24.3148	-14.4666	-9.348	-11.393	-17.5637	-15.4172	-24.3148				211	ZINC000030691679	Alrex	ph5	-12.3553	-12.5766	-11.9789	-13.5241	-11.3615	-12.3593	-13.5241
1004	ZINC000001532526	Glumin	ph5	-22.5676	-24.1914	-24.3133	-22.0815	-22.8795	-23.2067	-24.3133				324	ZINC000022059930	Gemifloxacin	ph5	-10.2131	-13.5172	-9.35129	-11.8899	-6.98947	-10.3922	-13.5172
1245	ZINC000000643138	Nizoral	ph5	-24.3121	-23.729	-24.2959	-21.7917	-21.7819	-23.1821	-24.3121				580	ZINC000004212854	Topicort	ph5	-12.4366	-12.0119	-13.4904	-11.9882	-12.6752	-12.5205	-13.4904
1829	ZINC000026664090	Sqv	ph9	-17.6467	-17.0432	-24.2481	-18.8016	-18.9609	-19.3401	-24.2481				403	ZINC000014210457	Victrelis	ph5	-6.70634	-13.4881	-9.77286	-12.461	-11.8402	-10.8537	-13.4881
1446	ZINC000000004949	Gabapentin	ph5	-22.0678	-24.123	-18.2195	-22.0408	-24.2351	-22.1372	-24.2351				532	ZINC000004693574	Omeprazole	ph5	-11.9859	-11.1575	-12.9944	-13.4831	-8.96704	-11.7176	-13.4831
979	ZINC000001552908	Fesoterodine	ph5	-24.2335	-10.9933	-16.7839	-19.4472	-12.3748	-16.7665	-24.2335				314	ZINC000022116608	Fenoldopam	ph5	-9.65314	-13.4827	-11.1712	-10.7361	-11.0394	-11.2165	-13.4827
1408	ZINC000000005895	Rizatriptan	ph5	-19.4108	-17.6718	-17.7365	-24.1368	-24.2075	-20.6327	-24.2075				544	ZINC000004676424	Pantoprazole	ph5	-11.2033	-12.0403	-13.4798	-11.4117	-11.2806	-11.8831	-13.4798
1325	ZINC000000083315	Tryptophan	ph5	-23.9927	-22.7713	-24.1884	-17.9272	-24.0859	-22.5931	-24.1884				1106	ZINC000001530303	Iiopan	ph5	-10.8147	-13.4771	-7.7799	-12.6018	-13.335	-11.6017	-13.4771
970	ZINC000001850374	Nix	ph5	-23.2306	-22.9217	-24.1781	-19.3536	-23.1723	-22.5713	-24.1781				1451	ZINC000000004413	Rivastigmine	ph5	-13.4759	-12.3607	-9.73994	-9.3398	-11.258	-11.2349	-13.4759
270	ZINC000035024346	Biotin	ph5	-23.8401	-17.4762	-24.1572	-23.5714	-24.1772	-22.6444	-24.1772				1689	ZINC000001554274	Rilpivirine	ph7	-11.5153	-11.5441	-10.4838	-12.1223	-13.4689	-11.8269	-13.4689
267	ZINC000035999642	Ketamine	ph5	-24.1726	-24.1371	-14.2201	-24.0751	-15.0158	-20.3241	-24.1726				2211	ZINC000000000215	Diethylproprion	ph9	-12.6798	-11.4025	-12.0351	-13.4665	-11.4984	-12.2165	-13.4665
550	ZINC000004618208	Rabeprazole	ph5	-20.8896	-16.1752	-24.1658	-18.6819	-18.4139	-19.6653	-24.1658				2166	ZINC000000020251	Phentolamine	ph9	-10.9148	-11.4541	-11.4498	-13.4625	-12.1031	-11.8769	-13.4625
571	ZINC000004214955	Beridamustine	ph5	-16.7025	-23.7657	-18.9997	-21.7353	-24.1604	-21.0727	-24.1604				401	ZINC000014210642	Edarbi	ph5	-11.5878	-12.1354	-13.0271	-13.4595	-12.0237	-12.4467	-13.4595
1045	ZINC000001530776	Eht0201	ph5	-21.5869	-22.679	-22.0024	-24.1437	-21.6163	-22.4057	-24.1437				2043	ZINC000001530939	Dibucaine	ph9	-10.7295	-10.6422	-13.4344	-10.5155	-9.26439	-10.9172	-13.4344
416	ZINC000013537284	Alosetron	ph5	-22.9472	-18.9716	-24.1348	-22.8193	-22.8888	-22.3523	-24.1348				363	ZINC000019364229	Cetrirzine	ph5	-8.32371	-10.1775	-11.7625	-13.4126	-8.93637	-10.5225	-13.4126
1482	ZINC000000001655	Meclofenamate	ph5	-19.2477	-24.1272	-16.2404	-16.5819	-20.4732	-19.3341	-24.1272				2190	ZINC000000002055	Salicylamide	ph9	-11.0747	-13.4107	-10.6585	-11.0613	-11.8075	-11.6025	-13.4107
1131	ZINC000000968327	Pioglitazone	ph5	-11.3242	-19.4124	-18.3424	-24.1043	-15.3936	-17.7154	-24.1043				1516	ZINC000000000751	Tbz	ph5	-11.6023	-10.2505	-12.4144	-13.4073	-12.2815	-11.9912	-13.4073
420	ZINC000013597823	Videx	ph5	-23.6871	-23.8866	-23.9601	-23.8462	-24.1038	-23.8968	-24.1038				479	ZINC000008383240	Luzu	ph5	-13.398	-13.1794	-13.0711	-12.174	-11.7853	-12.7216	-13.398
1682	ZINC000003791297	Enalapril	ph7	-20.908	-12.7894	-23.1802	-19.9153	-24.1009	-20.1788	-24.1009				1239	ZINC000000105196	Phe	ph5	-12.2854	-12.2723	-12.6324	-10.609	-13.3817	-12.2361	-13.3817
100	ZINC000100055899	Tenofovir Alafenamide	ph5	-21.8349	-19.8757	-21.3745	-22.6977	-24.0817	-21.9729	-24.0817				1471	ZINC000000002009	Pyridostigmine	ph5	-12.6141	-12.5383	-12.3422	-13.3789	-13.3418	-12.843	-13.3789
1252	ZINC000000607790	Colcrys	ph5	-17.3207	-16.7403	-22.4215	-24.0746	-14.8836	-19.0881	-24.0746				766	ZINC000003831490	Azulfidine	ph5	-10.5448	-9.66486	-12.3469	-13.3776	-8.63049	-10.9129	-13.3776
237	ZINC000053022902		ph5	-16.6472	-24.0293	-16.4815	-24.0721	-14.2996	-19.1059	-24.0721				1356	ZINC000000056427	Eurax	ph5	-12.8345	-13.377	-12.5727	-13.0075	-13.3008	-13.0185	-13.377
839	ZINC000003813083	Cantil	ph5	-17.6234	-23.6117	-17.0612	-18.9037	-24.0675	-20.2535	-24.0675				2191	ZINC000000001773	Naltrexone	ph9	-11.747	-13.3768	-11.3276	-13.0541	-11.4164	-12.1844	-13.3768
317	ZINC000022010649	Panobinostat	ph5	-20.097	-16.0803	-18.3186	-19.8149	-24.0597	-19.6741	-24.0597				1415	ZINC000000002279	Ketoroloc	ph5	-11.1327	-13.3768	-11.914	-10.7404	-11.6174	-11.7563	-13.3768
7	ZINC000247316127	Kaolin	ph5	-24.0556	-21.6531	-22.7623	-16.9174	-22.6976	-21.6172	-24.0556				689	ZINC000003881640	Megace	ph5	-13.3689	-11.1815	-12.1582	-11.703	-12.293	-12.1409	-13.3689
2029	ZINC000001851149	Abilify	ph9	-24.0446	-16.4233	-14.651	-19.2	-14.8207	-17.8279	-24.0446				688	ZINC000003882036	Kenalog	ph5	-13.3675	-13.3176	-12.2701	-11.7851	-9.72591	-12.0932	-13.3675
909	ZINC000003629271	Emtriva	ph5	-19.4207	-23.5551	-24.039	-22.7274	-23.9898	-22.7464	-24.039				1478	ZINC000000001792	Neostigmine	ph5	-13.3596	-12.699	-12.5196	-12.0823	-12.9306	-12.7182	-13.3596
513	ZINC000006627681	Trimethoprim	ph5	-23.0666	-21.6444	-24.0337	-22.1587	-23.9603	-22.9727	-24.0337				904	ZINC000003776970	Cefprozil Anhydrous	ph5	-8.11352	-9.60716	-8.45259	-13.3569	-6.8447	-9.27498	-13.3569
653	ZINC000003938686	Palociclib	ph5	-19.5628	-19.366	-24.0336	-19.4468	-22.1627	-20.9144	-24.0336				197	ZINC000084843283		ph5	-12.9716	-13.3562	-13.1726	-11.5323	-13.3262	-12.8718	-13.3562
1632	ZINC000014210876	Eluxadoline	ph7	-19.3434	-10.6952	-22.2186	-10.9466	-24.0314	-17.447	-24.0314				1125	ZINC000001319780	Butrans	ph5	-11.7506	-13.3374	-13.272	-13.3484	-11.5018	-12.642	-13.3484
1941	ZINC000003978029	Cleocin	ph9	-20.8705	-19.3259	-24.0242	-21.635	-18.9784	-20.9668	-24.0242				533	ZINC000004693575	Omeprazole	ph5	-10.7653	-10.3048	-12.4621	-13.344	-12.1365	-11.8025	-13.344
770	ZINC000003831282	Bicillin V2	ph5	-21.39	-20.4374	-23.0209	-24.0168	-24.0009	-22.5732	-24.0168				1068	ZINC000001530635	Fcv	ph5	-11.4555	-9.31288	-7.59719	-13.341	-9.50182	-10.2417	-13.341
1774	ZINC000100014909	Nintedanib	ph9	-18.6849	-22.6393	-17.7367	-22.5046	-24.0123	-21.1156	-24.0123				1119	ZINC000001482113	Glutamic Acid	ph5	-1.48966	-13.3375	-12.1938	-4.67413	-9.45421	-8.22986	-13.3375
1736	ZINC000000049154	Pyridoxine	ph7	-15.9215	-22.3297	-18.8601	-15.1066	-24.0034	-19.2443	-24.0034				1222	ZINC000000114124	Depen	ph5	-11.3009	-11.6569	-11.1509	-11.7069	-13.3287	-11.8289	-13.3287
1361	ZINC000000035804	Furosemide	ph5	-19.2682	-18.9461	-23.9915	-19.3646	-19.7264	-20.2594	-23.9915				1205	ZINC000000896560	Granisetron	ph5	-13.3213	-9.73075	-11.4984	-9.68583	-9.87794	-10.8229	-13.3213
1586	ZINC000052716421		ph7	-19.1939	-18.729	-17.0995	-21.1544	-23.9896	-20.0333	-23.9896				945	ZINC000002036848	Riboflavin	ph5	-5.26692	-7.03618	-13.3136	-9.47693	-9.6103	-8.94078	-13.3136
663	ZINC000003929508	Oseltamivir	ph5	-20.4163	-21.6206	-20.5891	-23.9859	-23.6851	-22.0594	-23.9859				169	ZINC000095616603		ph5	-4.80726	-13.3012	-6.3157	-11.6528	-12.4715	-9.70971	-13.3012
47	ZINC000169746649	Velcade	ph5	-23.9818	-18.5747	-22.194	-16.5906	-23.3462	-20.9374	-23.9818				1461	ZINC000000002191	Tolmetin	ph5	-12.0813	-12.0522	-11.5323	-13.2969	-8.98487	-11.5895	-13.2969
1017	ZINC000001530948	Thalomid	ph5	-23.969	-23.862	-23.9284	-23.956	-23.9329	-23.9297	-23.969				703	ZINC000003876136	Luxiq	ph5	-12.9783	-13.2913	-11.6	-12.2689	-11.5719	-12.3421	-13.2913
1947	ZINC000003938686	Palociclib	ph9	-22.3294	-22.8911	-20.3872	-23.9674	-19.846	-21.8842	-23.9674				1536	ZINC000000000128	Carteolol	ph5	-11.2765	-9.26582	-11.6122	-10.877	-13.283	-11.2629	-13.283
1954	ZINC000003918087	Doxorubicin	ph9	-17.0453	-15.7972	-22.9249	-23.9668	-22.7916	-20.5052	-23.9668				2098	ZINC000000897002	Ropivacaine	ph9	-12.2632	-8.81639	-13.2773	-11.9291	-11.5301	-11.5632	-13.2773
347	ZINC000019632706	Sular	ph5	-23.9395	-21.7059	-21.143	-22.3187	-20.3359	-21.8886	-23.9395				249	ZINC000049643479		ph5	-13.2712	-11.2365	-13.2598	-10.195	-11.3738	-11.8673	-13.2712
1294	ZINC000000537805	Diabeta	ph5	-15.307	-12.3045	-16.0836	-16.4931	-23.9139	-16.8204	-23.9139				1510	ZINC000000000853	Tramadol	ph5	-11.7177	-11.1967	-13.2695	-11.7133	-12.4124	-12.0619	-13.2695
2186	ZINC000000004448	Zofran	ph9	-23.5839	-23.6371	-23.5923	-23.913	-23.682	-23.6817	-23.913				711	ZINC000003875392	Tbz	ph5	-13.2642	-12.8519	-12.7305	-11.1459	-6.96303	-11.3911	-13.2642
1132	ZINC000000968330	Rosiglitazone	ph5	-21.1089	-16.4767	-20.1385	-23.9052	-17.7717	-19.8802	-23.9052				1625	ZINC000019144216	Pyrilamine	ph7	-12.2309	-11.9832	-13.2547	-13.1211	-11.6381	-12.4456	-13.2547
790	ZINC000003830990	Keppra	ph5	-20.8049	-23.2673	-21.1909	-23.9018	-21.1778	-22.0685	-23.9018				1235	ZINC000000113355	Phenylephrine	ph5	-11.6328	-11.0506	-10.7513	-13.2542	-10.0071	-11.3392	-13.2542
2043	ZINC000001530939	Dibucaine	ph9	-18.0253	-18.5073	-23.8966	-20.831	-21.4504	-20.5421	-23.8966				2059	ZINC000001530816	Prilocaine	ph9	-12.7141	-13.2534	-12.2996	-13.0112	-13.223	-12.9002	-13.2534
662	ZINC000003929486	Luzu	ph5	-23.6817	-23.647	-23.495	-23.8605	-23.7681	-23.6905	-23.8605				1401	ZINC000000009073	Apomorphine	ph5	-11.741	-11.9263	-12.084	-12.6443	-13.2516	-12.3295	-13.2516
940	ZINC000001554274	Rilpivirine	ph5	-21.711	-22.8098	-23.6162	-19.4678	-23.8521	-22.2914	-23.8521				1192	ZINC000000896703	Celontin	ph5	-12.3306	-12.299	-13.2423	-12.3214	-12.8315	-12.605	-13.2423
1171	ZINC000000897408	Casodex	ph5	-16.8209	-17.8895	-15.489	-23.8423	-18.4086	-18.4901	-23.8423				949	ZINC000002019954	Articaine	ph5	-13.2411	-10.5863	-10.3288	-12.9562	-12.3235	-11.8872	-13.2411
1606	ZINC000022059930	Gemifloxacin	ph7	-23.8296	-16.6846	-17.6982	-22.8133	-18.2511	-19.8554	-23.8296				16	ZINC000253476025	Ipratropium bromide	ph5	-13.2394	-12.3657	-12.6671	-13.1273	-13.1493	-12.9097	-13.2394
1515	ZINC000000000740	Restoril	ph5	-23.8291	-19.8392	-18.677	-18.8342	-18.7409	-19.9841	-23.8291				2200	ZINC000000000856	Formoterol	ph9	-11.6628	-12.6367	-9.67789	-13.2314	-13.186	-12.079	-13.2314
212	ZINC000030691727	Aclidinium	ph5	-20.122	-21.0125	-20.8409	-21.4552	-23.82	-21.4501	-23.82				400	ZINC000014210876	Eluxadoline	ph5	-9.18789	-13.2241	-2.95792	-8.56127	-7.3467	-8.25558	-13.2241
388	ZINC000018043251	Theophylline	ph5	-21.9175	-21.3764	-21.5133	-23.7965	-21.4593	-22.0126	-23.7965				662	ZINC000003929486	Luzu	ph5	-13.0425	-12.8108	-12.6547	-13.2234	-13.1022	-12.9667	-13.2234
1011	ZINC000001530912	Emedastine	ph5	-16.0963	-22.215	-23.7955	-15.7515	-19.678	-19.5072	-23.7955				235	ZINC000053229445		ph5	-13.2179	-12.8687	-12.7904	-11.4542	-12.1375	-12.4938	-13.2179
994	ZINC000001538857	Bosentan	ph5	-23.7782	-20.8853	-17.8031	-23.619	-11.868	-19.5907	-23.7782				310	ZINC000022448696	Indinavir	ph5	-6.60706	-4.7046	-13.2096	-5.72584	-5.5565	-7.16072	-13.2096
710	ZINC000003875342	Piperonyl Butoxide	ph5	-23.7644	-16.3548	-18.1992	-17.3698	-16.6498	-18.4676	-23.7644				1421	ZINC000000004009	Diflucan	ph5	-13.2026	-12.2518	-11.441	-12.8928	-12.2559	-12.4088	-13.2026
273	ZINC000034608502	Umeclidinium	ph5	-21.3238	-23.5222	-23.7556	-16.0504	-12.1712	-19.3646	-23.7556				1581	ZINC000035653009	Prasugrel	ph7	-12.0662	-11.6132	-10.8112	-13.1905	-11.672	-11.8706	-13.1905
1218	ZINC000000509440	Oxazepam	ph5	-23.6966	-20.4187	-23.7091	-23.7554	-20.5876	-22.4335	-23.7554				1166	ZINC000000901791	Oxyproline	ph5	-11.6556	-12.979	-11.5448	-13.04	-13.1879	-12.4815	-13.1879
1037	ZINC000001530756	Procainamide	ph5	-23.7383	-21.8002	-22.563	-21.5447	-21.6127	-22.2518	-23.7383				1436	ZINC000000006156	Modafinil	ph5	-9.09497	-9.50372	-9.31321	-13.1868	-8.12931	-9.84561	-13.1868
720	ZINC000003874498	Anandron	ph5	-23.7374	-19.2414	-20.5549	-20.5502	-20.3537	-20.8875	-23.7374				1278	ZINC000000538564	Casodex	ph5	-10.88	-12.5054	-13.1827	-11.319	-12.0516	-11.9877	-13.1827
464	ZINC000008855117	Hxr	ph5	-23.4878	-23.3695	-23.7053	-23.5417	-23.5903	-23.5389	-23.7053				113	ZINC000100036751	Methylscopolamine bromide	ph5	-2.65468	-7.26203	-11.1734	1.22511	-13.1773	-6.60845	-13.1773
252	ZINC000043207238		ph5	-21.1473	-19.3848	-23.7051	-17.2044	-22.9731	-20.883	-23.7051				653	ZINC000003938686	Palociclib	ph5	-11.5749	-11.9596	-12.7659	-13.1581	-11.7204	-12.2358	-13.1581
946	ZINC000002032615	Nix	ph5	-22.5871	-22.5504	-19.0363	-22.1202	-23.6866	-21.9961	-23.6866				119	ZINC000100006770	Vasc	ph5	-10.286	-13.0133	-10.5658	-11.9665	-13.1549	-11.7973	-13.1549
1207	ZINC000000896595	Ativan	ph5	-23.5406	-23.637	-23.6859	-23.5314	-23.5341	-23.5858	-23.6859				1970	ZINC000003842753	Viroptic	ph9	-10.8273	-11.9724	-13.1516	-10.6858	-9.07585	-11.1426	-13.1516
838	ZINC000003813078	Epoprostenol	ph5	-23.6754	-16.6002	-14.2674	-13.2441	-17.4634	-17.0501	-23.6754				222	ZINC000052245489		ph5	-11.1014	-13.1474	-12.0173	-9.65304	-10.2904	-11.2419	-13.1474
799	ZINC000003830842	Flecainide	ph5	-23.6534	-22.2193	-22.4001	-22.2177	-21.96	-22.4901	-23.6534				914	ZINC000003201907	Dxm	ph5	-13.1382	-12.7986	-12.5927	-13.0406	-12.696	-12.8532	-13.1382
194	ZINC000084758479		ph5	-19.5361	-23.0177	-23.6474	-17.165	-19.6074	-20.5947	-23.6474				1008	ZINC000001532522	Lysine	ph5	-13.1333	-10.9926	-13.0465	-12.4195	-11.5017	-12.2187	-13.1333
558	ZINC000004468778	Cefixime	ph5	-21.7061	-22.641	-20.366	-23.6368	-20.6078	-21.7915	-23.6368				1137	ZINC000000968310	Esmirtazapine	ph5	-11.4227	-13.0455	-10.5767	-13.1223	-10.2566	-11.6848	-13.1223
667	ZINC000003927200	Yaz	ph5	-23.6306	-19.8139	-23.6248	-19.3261	-19.2247	-21.124	-23.6306				1389	ZINC000000008492	Oxyquinolone	ph5	-12.5856	-12.4373	-13.1211	-12.5305	-13.0031	-12.7355	-13.1211
648	ZINC000003938746	Reserpine	ph5	-19.99	-23.6297	-20.8655	-15.6209	-19.187	-19.8586	-23.6297				332	ZINC000021303210	Brimonidine	ph5	-13.1149	-12.4738	-11.3288	-13.1178	-12.8911	-12.5853	-13.1178
948	ZINC000002019953	Articaine	ph5	-23.6195	-18.9858	-15.6458	-18.7337	-22.5055	-19.8981	-23.6195				1647	ZINC000006716957	Nilotinib	ph7	-9.56644	-8.8602	-13.1164	-9.79293	-9.9022	-10.2476	-13.1164
221	ZINC000052509366		ph5	-18.3241	-22.9484	-17.93	-17.9849	-23.6162	-20.1607	-23.6162				134	ZINC000100007011	Lysteda	ph5	-12.5751	-10.8297	-10.2935	-13.1033	-12.0601	-11.7723	-13.1033
1119	ZINC000001482113	Glutamic Acid	ph5	-21.3787	-22.3465	-20.1945	-19.4997	-23.5999	-21.4039	-23.5999				2077	ZINC000001530580	Coreg	ph9	-13.0916	-12.6176	-12.1465	-9.61646	-12.1808	-11.9306	-13.0916
1570	ZINC000095619100	Ranolazine	ph7	-22.9563	-21.4564	-23.5928	-20.3125	-19.8271	-21.629	-23.5928				1506	ZINC000000000973	Avobenzone	ph5	-12.2238	-10.1354	-10.9686	-12.7757	-13.0885	-11.8384	-13.0885
1304	ZINC000000403533	Oxycodone	ph5	-23.5873	-22.1627	-23.5793	-23.4106	-23.5406	-23.2561	-23.5873				804	ZINC000003830500	Cephalexin	ph5	-11.8325	-12.8431	-13.0825	-12.0391	-9.32508	-11.8244	-13.0825
1542	ZINC000000000061	Baclofen	ph5	-23.5871	-18.282	-15.6259	-21.9073	-20.9894	-20.0783	-23.5871				1360	ZINC000000039089	Epinephrine	ph5	-11.0383	-9.8072	-11.0087	-12.2409	-13.0771	-11.4344	-13.0771
855	ZINC000003808779	Meropenem	ph5	-21.7851	-22.6414	-23.5767	-20.288	-21.5527	-21.9688	-23.5767				779	ZINC000003831051	Methacholine	ph5	-12.3978	-12.1538	-13.0721	-12.5731	-12.333	-12.506	-13.0721
157	ZINC000096006024	Spinosad	ph5	-9.56646	-11.7376	-23.5648	-16.4407	-15.6529	-15.3925	-23.5648				1532	ZINC000000000346	Cuvposa	ph5	-12.3736	-12.0979	-12.2881	-10.2308	-13.0587	-12.0098	-13.0587
1503	ZINC000000000922	Pas	ph5	-20.065	-19.2561	-18.8011	-23.5626	-20.1832	-20.3736	-23.5626				2005	ZINC000003794711	Zavesca	ph9	-12.1051	-10.5071	-10.6783	-9.03864	-13.0573	-11.0773	-13.0573
310	ZINC000022448696	Indinavir	ph5	-15.3597	-12.8684	-21.5637	-23.5598	-14.4226	-17.5548	-23.5598				871	ZINC000003801163	Quinapril	ph5	-13.0451	-9.50411	-9.9584	-10.3948	-10.7606	-10.7326	-13.0451
1189	ZINC000000896634	Restoril	ph5	-21.2306	-23.5554	-21.4252	-21.315	-21.4957	-21.8044	-23.5554				1494	ZINC000000001370	Estazolam	ph5	-11.8042	-12.206	-12.8424	-12.8955	-13.0342	-12.5565	-13.0342
362	ZINC000019364225	Trientine	ph5	-9.24153	-13.0352	-23.5419	-12.2929	-11.4404	-13.9104	-23.5419				1157	ZINC000000895034	L-ser	ph5	-12.7151	-10.8023	-13.0271	-11.7106	-12.1123	-12.0735	-13.0271
2154	ZINC000000057278	Dobutamine	ph9	-16.6428	-19.6577	-23.2415	-17.0561	-23.5386	-20.0273	-23.5386				1033	ZINC000001531008	Gluconate	ph5	-13.0251	-11.7946	-11.6315	-11.4245	-8.69688	-11.3145	-13.0251
1287	ZINC000000538065	Nefazodone	ph5	-17.7811	-20.4129	-23.5359	-16.7404	-17.8413	-19.2623	-23.5359				2076	ZINC000001530579	Coreg	ph9	-9.89678	-10.7676	-11.1089	-13.0248	-12.902	-11.54	-13.0248
927	ZINC000002169830	Myocol	ph5	-23.5327	-22.7958	-22.2728	-21.2905	-20.4183	-22.062	-23.5327				815	ZINC000003819138	Dapagliflozin	ph5	-12.812	-12.7421	-13.0243	-11.8908	-12.6772	-12.6293	-13.0243
1547	ZINC000242548690	Digoxin	ph7	-23.5311	-12.661	-16.5764	-12.7374	-10.2526	-15.1517	-23.5311				1269	ZINC000000597013	Donepezil	ph5	-11.5602	-13.0213	-11.7713	-11.2673	-11.5812	-11.8403	-13.0213
726	ZINC000003872994	Nizoral	ph5	-23.5182	-19.3895	-16.863	-16.8073	-23.3449	-19.9846	-23.5182				1345	ZINC000000057278	Dobutamine	ph5	-10.1111	-10.8674	-11.8792	-13.0133	-10.6506	-11.3043	-13.0133
1300	ZINC000000403079	Midodrine	ph5	-20.6476	-22.6211	-19.9634	-23.5154	-19.2381	-21.1971	-23.5154				1074	ZINC000001530654	Hydroxychloroquine	ph5	-11.5042	-12.3378	-13.0063	-12.2427	-10.6583	-11.9498	-13.0063
1405	ZINC000000007601	Salbutamol	ph5	-21.6483	-15.6425	-23.4997	-18.4193	-19.1342	-19.6688	-23.4997				1238	ZINC000000105216	Naproxen	ph5	-9.12541	-12.9904	-9.8362	-11.7249	-12.006	-11.1366	-12.9904
1497	ZINC000000001317	Disofenin	ph5	-23.4932	-12.9293	-20.2927	-17.7913	-22.4731	-19.3959	-23.4932				792	ZINC000003830999	Liothyronine	ph5	-10.0042	-9.25925	-7.06163	-12.9851	-9.40938	-9.74392	-12.9851
208	ZINC000035653009	Prasugrel	ph5	-22.9889	-21.3937	-22.5991	-23.4852	-20.6402	-22.2214	-23.4852				337	ZINC000019796155	Clozapine	ph5	-11.9222	-12.971	-12.0817	-12.5574	-12.8079	-12.468	-12.971
2128	ZINC000000538509	Trimethobenzamine	ph9	-16.3387	-18.6915	-23.1577	-23.483	-18.3944	-20.0131	-23.483				661	ZINC000003930376	Pmea	ph5	-8.88436	-12.2635	-12.9663	-8.14276	-12.5674	-10.9649	-12.9663
1920	ZINC000005844788	Nebivolol	ph9	-12.9658	-23.4486	-16.6057	-21.439	-12.2541	-17.3426	-23.4486				1132	ZINC000000968330	Rosiglitazone	ph5	-9.9695	-10.9629	-12.9577	-11.6944	-9.45807	-11.0085	-12.9577
1381	ZINC000000020259	Pseudoephedrine	ph5	-23.4266	-21.3181	-13.4416	-17.5288	-17.4877	-18.6406	-23.4266				1086	ZINC000001530710	Triodone	ph5	-12.1946	-12.3785	-11.2284	-12.9542	-11.5745	-12.0661	-12.9542
1991	ZINC000003830500	Cephalexin	ph9	-21.8033	-21.989	-19.8234	-19.8558	-23.4259	-21.3795	-23.4259				1413	ZINC000000002272	Ketoprofen	ph5	-12.9502	-12.9155	-12.3588	-12.934	-11.8874	-12.6092	-12.9502
854	ZINC000003810860	Zetia	ph5	-17.4756	-16.7103	-18.177	-23.4213	-17.2555	-18.6079	-23.4213				386	ZINC000018099446	Dtic	ph5	-11.5216	-11.2431	-11.609	-12.9485	-11.3212	-11.7286	-12.9485
677	ZINC000003920028	Ultravate	ph5	-23.3285	-23.4127	-22.9281	-23.31	-22.6891	-23.1337	-23.4127				1061	ZINC000001530600	Cidofovir	ph5	-0.504258	-2.90916	-5.48673	-12.948	-6.62136	-5.69391	-12.948
2134	ZINC000000537752	Flurazepam	ph9	-23.4059	-20.6755	-21.6362	-22.0529	-20.0441	-21.5629	-23.4059				551	ZINC000004577910	Pralidoxime	ph5	-12.6655	-12.8534	-12.9434	-12.7938	-12.0865	-12.6685	-12.9434
1354	ZINC000000056652	Isoproterenol	ph5	-20.4511	-23.3991	-21.8134	-18.4762	-21.5102	-21.13	-23.3991				17	ZINC000253476027	Ipratropium bromide	ph5	-12.9401	-11.4653	-11.4731	-10.9898	-12.0999	-11.7936	-12.9401
938	ZINC000001612996	Irinotecan	ph5	-23.2684	-23.3158	-21.8677	-18.9516	-23.3843	-22.1575	-23.3843				577	ZINC000004213946	Nebivolol	ph5	-12.8571	-12.9399	-9.57116	-10.9018	-10.9812	-11.4502	-12.9399
1302	ZINC000000403609	Betimol	ph5	-23.3822	-15.0448	-16.0668	-15.8376	-16.0489	-17.2761	-23.3822				461	ZINC000009212428	Leucal	ph5	-8.62282	-7.71607	-7.63876	-12.9366	-11.3142	-9.64569	-12.9366
543	ZINC000004340269	Amiloride	ph5	-23.3792	-22.1982	-22.2869	-21.7611	-21.9023	-22.3055	-23.3792				374	ZINC000019166988	Procarbazin	ph5	-9.87104	-12.3418	-12.9281	-11.5006	-10.649	-11.4581	-12.9281
2033	ZINC000001542113	Vilazodone	ph9	-20.5074	-21.9158	-23.16	-18.0179	-23.3672	-21.3937	-23.3672				906	ZINC000003776633	Acrivastine	ph5	-9.31767	-10.2608	-12.9253	-7.37399	-11.158	-10.2072	-12.9253
683	ZINC000003915154	Alvesco	ph5	-23.3411	-14.2875	-13.0332	-15.1565	-17.2672	-16.6171	-23.3411				1725	ZINC000000538550	Ziprasidone	ph7	-12.9194	-10.7767	-11.9657	-11.925	-11.1886	-11.7551	-12.9194
104	ZINC000100052691	Ventavis	ph5	-19.7921	-18.9086	-14.6926	-23.3365	-18.0651	-18.959	-23.3365				117	ZINC000100015780	Ipratropium	ph5	-12.0641	-12.9132	-10.8924	-11.1169	-12.7793	-11.9532	-12.9132
817	ZINC000003809490	Taurine	ph5	-21.2783	-20.7603	-23.3226	-17.3468	-21.8496	-20.9115	-23.3226				287	ZINC000017285869	Octinoxate	ph5	-12.912	-11.9184	-12.5338	-11.1734	-10.3741	-11.7823	-12.912
622	ZINC000003985982	Inspra	ph5	-23.0492	-22.7036	-23.1268	-22.9375	-23.3177	-23.027	-23.3177				160	ZINC000095626706	Midazolam	ph5	-12.9107	-11.7562	-11.9559	-12.137	-11.5828	-12.0685	-12.9107
211	ZINC000030691679	Alrex	ph5	-23.3158	-23.252	-19.5143	-22.9858	-22.9599	-22.4056	-23.3158				554	ZINC000004474405	Latisse	ph5	-8.28757	-9.64388	-12.9063	-10.662	-11.8256	-10.6651	-12.9063
1180	ZINC000000897322	Skelaxin	ph5	-22.8131	-23.0713	-23.3075	-23.0343	-22.2855	-22.9023	-23.3075				137	ZINC000100019007	Dtic	ph5	-12.8831	-12.2724	-12.9011	-12.2977	-12.1651	-12.5039	-12.9011
1235	ZINC000000113355	Phenylephrine	ph5	-19.4968	-18.745	-18.1094	-22.4668	-23.2878	-20.4212	-23.2878				1470	ZINC000000002005	Pza	ph5	-12.1323	-11.5838	-12.8975	-12.1897	-11.7399	-12.1086	-12.8975
788	ZINC000003830959	Iopromide	ph5	-17.2378	-15.5592	-9.12811	-23.2875	-18.375	-16.7175	-23.2875				1056	ZINC000001530751	Oxybutynin	ph5	-12.8917	-10.0507	-10.6605	-10.8468	-9.68717	-10.8274	-12.8917
217	ZINC000030691420	Aclovate	ph5	-19.1829	-20.8787	-12.6172	-23.2743	-12.4032	-17.6713	-23.2743				1743	ZINC000000002688	Anzemet	ph7	-11.4031	-11.8869	-11.1885	-12.8868	-10.7209	-11.6172	-12.8868
752	ZINC000003830264	Azt	ph5	-23.2696	-22.851	-19.3991	-20.4459	-17.9078	-20.7747	-23.2696				824	ZINC000003816287	Axtinib	ph5	-12.0508	-12.8801	-11.6588	-10.5868	-12.7217	-11.9796	-12.8801
1727	ZINC000000538483	Trazodone	ph7	-23.2386	-23.2688	-22.8192	-23.2648	-23.1184	-23.142	-23.2688				320	ZINC000022010382	Phendimetrazine	ph5	-10.9048	-10.2196	-12.8794	-11.5149	-12.2952	-11.5628	-12.8794
1974	ZINC000003831404	Quinine	ph9	-23.0045	-23.1647	-23.1129	-20.4307	-23.2628	-22.5951	-23.2628				1412	ZINC000000002216	Hand	ph5	-12.8778	-11.2301	-12.417	-12.1699	-11.4439	-12.0278	-12.8778
897	ZINC000003782550	Kerastick	ph5	-20.2566	-23.2409	-21.7542	-20.1494	-22.1218	-21.5046	-23.2409				1320	ZINC000000154964	Mepivacaine	ph5	-11.4969	-12.1114	-12.8776	-10.9668	-12.326	-11.9558	-12.8776
1614	ZINC000019632834	Zopiclone	ph7	-17.6277	-19.7966	-19.9378	-16.1403	-23.2392	-19.3483	-23.2392				1964	ZINC000003875392	Tbz	ph9	-12.3246	-10.4954	-10.9029	-8.91689	-12.8733	-11.1026	-12.8733
695	ZINC000003872605	Fluvoxamine	ph5	-14.6112	-23.2383	-21.7633	-20.8421	-16.9836	-19.4877	-23.2383				663	ZINC000003929508	Oseltamivir	ph5	-11.0849	-11.7476	-11.0798	-11.8342	-12.8717	-11.7237	-12.8717
749	ZINC000003830579	Clidinium	ph5	-20.0495	-19.1594	-23.2353	-20.625	-18.7578	-20.3654	-23.2353				969	ZINC000001851149	Abilify	ph5	-11.0362	-10.011	-9.46838	-12.8644	-10.6134	-10.7987	-12.8644
703	ZINC000003876136	Luxiq	ph5	-20.7126	-23.2281	-20.6534	-19.8944	-20.8282	-21.0633	-23.2281				777	ZINC000003831040	Com	ph5	-12.8582	-11.8624	-11.3136	-8.7349	-11.641	-11.282	-12.8582
981	ZINC000001550477	Lapatinib	ph5	-23.2208	-18.272	-19.867	-14.1297	-18.7694	-18.8518	-23.2208				1554	ZINC000087496092		ph7	-8.40286	-5.26985	-12.8576	-11.9578	-8.56494	-9.4106	-12.8576
1425	ZINC000000001148	Doxepin	ph5	-21.7515	-22.1003	-18.2812	-17.6681	-23.2197	-20.6041	-23.2197				749	ZINC000003830579	Clidinium	ph5	-12.017	-11.0981	-12.8555	-11.5318	-11.5304	-11.8066	-12.8555
1298	ZINC000000527386	Paroxetine	ph5	-23.0163	-23.2127	-23.1175	-23.0526	-23.2193	-23.1237	-23.2193				2003	ZINC000003800008	Dostinex	ph9	-10.0682	-9.01504	-12.8533	-11.0995	-10.3229	-10.6718	-12.8533
242	ZINC000052955754		ph5	-22.4073	-23.1989	-21.9276	-22.4259	-19.5172	-21.8954	-23.1989				1351	ZINC000000056645	Pindolol	ph5	-11.8158	-12.0977	-11.7382	-12.5098	-12.8508	-12.2024	-12.8508
43	ZINC000242548690	Digoxin	ph5	-9.6769	-17.4855	-10.1194	-23.1861	-9.43548	-13.9807	-23.1861				1500	ZINC000000001281	Diclofenac	ph5	-12.6571	-12.8502	-10.9766	-9.80672	-10.889	-11.4359	-12.8502
234	ZINC000053683151		ph5	-20.0368	-23.1751	-16.4008	-20.0801	-20.2445	-19.9875	-23.1751				2157	ZINC000000056653	Isoproterenol	ph9	-11.8368	-12.5662	-10.805	-8.1	-12.8479	-11.2312	-12.8479
309	ZINC000022448983	Bosulif	ph5	-17.9541	-18.6712	-13.3693	-23.1726	-16.1917	-17.8718	-23.1726				789	ZINC000003830986	Lansoprazole	ph5	-12.8255	-10.738	-11.6544	-12.2011	-9.38439	-11.3607	-12.8255
2022	ZINC000002019954	Articaine	ph9	-22.4248	-23.1717	-22.1393	-19.6665	-20.7865	-21.6378	-23.1717				1515	ZINC000000000740	Restoril	ph5	-12.8249	-11.4141	-12.1933	-11.9595	-12.0418	-12.0867	-12.8249
1068	ZINC000001530635	Fcv	ph5	-22.9536	-15.2959	-18.4234	-20.62	-23.1689	-20.0924	-23.1689				874	ZINC000003800008	Dostinex	ph5	-9.70346	-11.8797	-12.8243	-10.7526	-10.771	-11.1862	-12.8243
872	ZINC000003800706	Citalopram	ph5	-23.1557	-14.3453	-13.8948	-21.7327	-19.2109	-18.4679	-23.1557				1006	ZINC000001532529	Methionine	ph5	-12.8211	-12.3861	-12.143	-10.7217	-12.8124	-12.1769	-12.8211
553	ZINC000004474682	Travoprost	ph5	-15.7588	-19.277	-19.8572	-17.1671	-23.1468	-19.0414	-23.1468				1734	ZINC000000075008	Pilocarpine	ph7	-12.6016	-12.58	-10.6129	-12.8166	-12.1085	-12.1439	-12.8166
841	ZINC000003813010	Fluorodeoxyuridine	ph5	-22.1163	-18.2636	-23.137	-20.5693	-23.0642	-21.4301	-23.137				738	ZINC000003861806	Podofilox	ph5	-11.4558	-10.1638	-8.78768	-12.8155	-10.9399	-10.8325	-12.8155
532	ZINC000004693574	Omeprazole	ph5	-23.1014	-17.3215	-22.9353	-21.5721	-15.6969	-20.1254	-23.1014				1539	ZINC000000000053	Asprin	ph5	-12.8064	-11.7433	-9.36774	-12.3648	-10.7409	-11.4047	-12.8064
1948	ZINC000003938704	Ellence	ph9	-10.1435	-15.1732	-21.6192	-23.0957	-11.4331	-16.2929	-23.0957				1367	ZINC000000020230	Salbutamol	ph5	-12.806	-11.6946	-9.70622	-12.112	-11.7418	-11.6121	-12.806
664	ZINC000003927822	Lurasidone	ph5	-22.2208	-22.5431	-16.3126	-23.0787	-21.122	-21.0554	-23.0787				682	ZINC000003914596	Saquinavir	ph5	-10.5931	-7.29914	-5.7729	-1.93636	-12.8027	-7.68084	-12.8027
1161	ZINC000000895103	Threonine	ph5	-23.0688	-22.191	-22.4334	-19.3965	-22.332	-21.8843	-23.0688				1448	ZINC000000004840	Arava	ph5	-12.7274	-12.6257	-11.9132	-11.1848	-12.8016	-12.2505	-12.8016
932	ZINC000002525885	Desvenlafaxine	ph5	-19.1743	-23.054	-20.2008	-20.4193	-20.3549	-20.6407	-23.054				2105	ZINC000000896557	Granisetron	ph9	-11.217	-12.8013	-12.1464	-12.48	-11.2709	-11.9831	-12.8013
172	ZINC000095452610		ph5	-12.8473	-11.8056	-22.5066	-15.2223	-23.0344	-17.0832	-23.0344				757	ZINC000003830212	Amiodarone	ph5	-12.7904	-11.279	-10.5787	-10.6032	-9.94813	-11.0399	-12.7904
86	ZINC000103105084	Dolasetron	ph5	-22.0993	-21.9976	-23.0134	-22.0201	-21.957	-22.2175	-23.0134				100	ZINC000100055899	Tenofovir Alafenamide	ph5	-9.42811	-8.02497	-9.71773	-10.0972	-12.7805	-10.0097	-12.7805
755	ZINC000003830339	Bunolol	ph5	-16.2458	-20.6113	-19.6949	-20.1357	-23.0133	-19.9402	-23.0133				1474	ZINC000000001728	Metyrapone	ph5	-11.2103	-12.4752	-12.4403	-12.7746	-12.5603	-12.2922	-12.7746
1960	ZINC000003872566	Fexofenadine	ph9	-16.3836	-15.2437	-21.7327	-16.9187	-23.0116	-18.6581	-23.0116				1501	ZINC000000001084	Caffeine	ph5	-12.314	-12.0646	-12.7719	-12.4245	-12.1278	-12.3406	-12.7719
1128	ZINC000000968301	Cuvposa	ph5	-19.3209	-20.8588	-18.5899	-18.6461	-23.0082	-20.0848	-23.0082				1244	ZINC000000643114	Indapamide	ph5	-10.651	-12.7713	-8.01043	-9.2573	-11.5999	-10.458	-12.7713
824	ZINC000003816287	Axtinib	ph5	-21.8275	-18.2266	-16.7286	-16.3847	-22.9994	-19.2334	-22.9994				1193	ZINC000000896709	Methylphenidate	ph5	-12.1867	-10.4981	-10.9981	-11.351	-12.7679	-11.5604	-12.7679
114	ZINC000100035385	Homatropine Methylbromide	ph5	-19.8068	-19.691	-20.0872	-22.9939	-19.9779	-20.5114	-22.9939				2085	ZINC000000895034	L-ser	ph9	-9.6361	-10.8436	-12.7625	-9.05703	-10.2549	-10.5108	-12.7625
1043	ZINC000001530769	Propoxyphene	ph5	-15.0698	-22.3851	-14.9628	-22.7662	-22.9934	-19.6355	-22.9934				244	ZINC000051133897		ph5	-10.4744	-10.9853	-10.5594	-12.748	-9.77969	-10.9094	-12.748
139	ZINC000100018598	Trosec	ph5	-22.992	-11.0098	-9.48445	-15.3715	-11.7976	-14.1311	-22.992				465	ZINC000008577218	Pga	ph5	-2.85882	-4.45164	-5.67347	-12.7451	-7.30781	-6.60738	-12.7451
1885	ZINC000013512456	Teriflunomide	ph9	-22.9666	-21.9663	-22.9883	-18.8791	-21.9743	-21.7549	-22.9883				1201	ZINC000000896484	Nexiclon	ph5	-11.6914	-12.5608	-12.7329	-10.2258	-11.4958	-11.7413	-12.7329
1046	ZINC000001530803	Felbatol	ph5	-22.9829	-15.4495	-22.949	-22.8257	-21.7142	-21.1843	-22.9829				1485	ZINC000000001673	Melphalan	ph5	-9.86989	-10.1356	-12.7217	-10.3698	-8.82282	-10.384	-12.7217
803	ZINC000003830453	Vantin	ph5	-15.4303	-19.103	-22.5986	-22.971	-20.6638	-20.1533	-22.971				1369	ZINC000000020237	Emla	ph5	-12.0458	-10.3443	-12.2384	-12.7208	-9.65584	-11.401	-12.7208
169	ZINC000095616603		ph5	-20.637	-22.9636	-16.0091	-18.2689	-18.8815	-19.352	-22.9636				1537	ZINC000000000196	Cyclopentolate	ph5	-12.065	-12.7168	-10.2327	-11.4444	-11.8928	-11.6703	-12.7168
689	ZINC000003881640	Megace	ph5	-20.4966	-19.8644	-19.8551	-20.4604	-22.9543	-20.7261	-22.9543				71	ZINC000118913560	Dermatop	ph5	-10.7353	-10.1982	-10.625	-11.1206	-12.7118	-11.0782	-12.7118
1164	ZINC000000895048	Ifp	ph5	-19.3338	-19.3876	-19.1767	-22.9506	-17.3765	-19.645	-22.9506				1113	ZINC000001485935	Isavuconazole	ph5	-4.64624	-12.7094	-8.98623	-10.6623	-10.9028	-9.58139	-12.7094
1958	ZINC000003872738	Guanfacine	ph9	-22.6747	-22.1647	-22.287	-22.8982	-22.9401	-22.5929	-22.9401				405	ZINC000013973998	Gabapentin	ph5	-11.5359	-12.6944	-7.91821	-10.1399	-12.496	-10.9569	-12.6944
1881	ZINC000014879992	Minocycline	ph9	-21.0431	-22.9196	-19.9424	-19.9075	-21.0692	-20.9764	-22.9196				1271	ZINC000000592419	Daxas	ph5	-10.9918	-10.5924	-12.6854	-12.6023	-12.4425	-11.8629	-12.6854
88	ZINC000096942202	Felodipine	ph5	-22.6557	-21.1068	-22.895	-20.4723	-21.7641	-21.7788	-22.895				843	ZINC000003813003	Klonopin	ph5	-12.1105	-11.5895	-12.4978	-11.8488	-12.6843	-12.1462	-12.6843
220	ZINC000052509463		ph5	-21.5751	-22.6132	-22.8758	-18.239	-22.7332	-21.6073	-22.8758				1275	ZINC000000538621	Olmesartan	ph5	-11.8901	-10.8428	-12.6841	-12.0536	-11.7847	-11.8511	-12.6841
1192	ZINC000000896703	Celontin	ph5	-22.7528	-22.6928	-22.7827	-22.8493	-22.7338	-22.7623	-22.8493				110	ZINC000100037020	See	ph5	-11.0242	-11.5936	-12.0121	-12.6821	-10.7641	-11.6152	-12.6821
1460	ZINC000000002176	Timolol	ph5	-19.2638	-22.8425	-14.1091	-18.1205	-15.3291	-17.933	-22.8425				2006	ZINC000003782550	Kerastick	ph9	-12.3797	-12.5375	-12.6805	-11.1238	-10.5312	-11.8506	-12.6805
1365	ZINC000000020221	Nabumetona	ph5	-22.34	-19.3239	-19.5919	-22.8181	-21.4487	-21.1045	-22.8181				1815	ZINC000035999642	Ketamine	ph9	-12.3338	-12.5497	-10.6862	-10.9929	-12.6797	-11.8485	-12.6797
1526	ZINC000000000469	Orciprenaline	ph5	-15.0259	-16.928	-15.0221	-22.8006	-17.0017	-17.3556	-22.8006				1513	ZINC000000000903	Alprazolam	ph5	-11.6955	-12.6787	-10.8137	-11.676	-12.455	-11.8638	-12.6787
232	ZINC000053683271		ph5	-22.7997	-11.5846	-18.1251	-18.0049	-8.03026	-15.7089	-22.7997				1224	ZINC000000120319	Sda	ph5	-12.6742	-12.2505	-11.8641	-11.6457	-12.6318	-12.2132	-12.6742
699	ZINC000003873936	Zazole	ph5	-16.3115	-22.7725	-19.1997	-22.4521	-22.4065	-20.6284	-22.7725				2188	ZINC000000003911	Dobutamine	ph9	-9.49575	-6.24678	-12.6632	-8.08	-11.6748	-9.63211	-12.6632
2130	ZINC000000538283	Remifentanil	ph9	-14.8416	-14.8813	-22.7641	-17.0872	-17.735	-17.4618	-22.7641				2187	ZINC000000004319	Dilevalol	ph9	-9.44294	-12.6593	-9.40344	-10.75	-8.90833	-10.2328	-12.6593
862	ZINC000003798757	Altace	ph5	-21.3245	-19.0053	-17.7547	-22.7535	-21.9408	-20.5557	-22.7535				1339	ZINC000000057464	Pyrimethamine	ph5	-10.5305	-12.6457	-12.0583	-11.5055	-11.182	-11.5844	-12.6457
782	ZINC000003831151	Montelukast	ph5	-22.7523	-16.2746	-16.8381	-22.1591	-22.1621	-20.0372	-22.7523				1512	ZINC000000000882	Ade	ph5	-12.2637	-12.5339	-12.4478	-12.6363	-12.5116	-12.4787	-12.6363
572	ZINC000004214603	Halobetasol	ph5	-22.7337	-22.5574	-20.4567	-20.645	-22.6643	-21.8114	-22.7337				2134	ZINC000000537752	Flurazepam	ph9	-11.9487	-12.0846	-11.6965	-12.6319	-9.21241	-11.5148	-12.6319
207	ZINC000035653007	Prasugrel	ph5	-18.1702	-21.7526	-22.7289	-20.596	-22.0559	-21.0607	-22.7289				651	ZINC000003938652	Dermatop	ph5	-9.27301	-11.6889	-12.626	-10.7978	-12.4835	-11.3739	-12.626
1163	ZINC000000895042	Cysteine	ph5	-22.713	-17.907	-18.3417	-22.3733	-22.3958	-20.7462	-22.713				1608	ZINC000022002218	Molindone	ph7	-9.09955	-12.5196	-9.90733	-12.62	-11.5451	-11.1383	-12.62
2075	ZINC000001530571	Buspirone	ph9	-21.355	-20.2784	-22.7009	-22.3376	-19.4301	-21.2204	-22.7009				522	ZINC000005844792	Nebivolol	ph5	-9.25963	-8.9067	-12.591	-9.38788	-9.19991	-9.86901	-12.591
1879	ZINC000016052277	Doxycycline	ph9	-22.6951	-22.3777	-18.8368	-22.3111	-15.6571	-20.3756	-22.6951				2078	ZINC000001280665	Hydrocodone	ph9	-12.3881	-11.6586	-11.2213	-10.8635	-12.5874	-11.7438	-12.5874
1677	ZINC000003798757	Altace	ph7	-17.0928	-13.7333	-16.0397	-22.6892	-12.8523	-16.4815	-22.6892				1282	ZINC000000538273	Ofloxacin	ph5	-11.7302	-9.96036	-12.5805	-11.8161	-11.0017	-11.4178	-12.5805
2079	ZINC000001489478	Sitagliptin	ph9	-21.1039	-20.1233	-22.6819	-18.1037	-14.6076	-19.3241	-22.6819				366	ZINC000019364219	Ethambutol	ph5	-6.33914	-5.33793	-12.5805	-8.57121	-8.73848	-8.31345	-12.5805
1305	ZINC000000402909	Fenoprofen	ph5	-22.6812	-22.0246	-22.5055	-22.3935	-22.4048	-22.4019	-22.6812				1208	ZINC000000896546	5-Fc	ph5	-12.2718	-11.9939	-12.5774	-11.6125	-11.5139	-11.9939	-12.5774
1529	ZINC000000000506	Milnacipran	ph5	-22.4787	-22.6803	-14.5952	-22.6092	-22.5607	-20.9848	-22.6803				1408	ZINC000000005895	Rizatriptan	ph5	-12.5764	-12.0936	-11.5555	-12.0019	-10.9963	-11.8447	-12.5764
690	ZINC000003875483	Opana	ph5	-22.6529	-20.7428	-20.5355	-22.5984	-22.6587	-21.8376	-22.6587				433	ZINC000012503076	Eurax	ph5	-12.5609	-10.5857	-10.3831	-10.5805	-10.5173	-10.9255	-12.5609
785	ZINC000003830946	Iohexol	ph5	-14.6206	-14.8895	-17.4432	-22.6527	-17.3759	-17.3964	-22.6527				1614	ZINC000019632834	Zopiclone	ph7	-10.76	-10.7166	-9.98326	-9.81352	-12.5577	-10.7662	-12.5577
942	ZINC000001554588	Acamprosate	ph5	-19.1059	-19.5463	-19.5849	-20.5639	-22.6525	-20.2907	-22.6525				650	ZINC000003938744	Beclomethasone	ph5	-9.66209	-12.5479	-11.6703	-9.8884	-6.86349	-10.1264	-12.5479
1279	ZINC000000538386	Sufentanil	ph5	-18.9182	-22.6513	-22.3154	-19.1638	-21.1897	-20.8477	-22.6513				1437	ZINC000000006157	Epinastine	ph5	-12.311	-12.0476	-12.4921	-12.5477	-12.4066	-12.361	-12.5477
257	ZINC000043100709		ph5	-21.0169	-20.9287	-17.2884	-22.6423	-22.631	-20.9015	-22.6423				1883	ZINC000013831130	Raltegravir	ph9	-8.0528	-9.0527	-8.43614	-9.34632	-12.5475	-9.48708	-12.5475
1731	ZINC000000388081	Histamine	ph7	-15.5468	-16.2563	-22.638	-22.5832	-17.6067	-18.9262	-22.638				340	ZINC000019796087	Nicardipine	ph5	-9.99197	-12.5424	-11.3501	-11.6824	-8.95615	-10.9046	-12.5424
1780	ZINC000095616599		ph9	-22.6362	-16.9427	-17.7761	-15.5822	-21.0677	-18.801	-22.6362				2128	ZINC000000538509	Trimethobenzamine	ph9	-10.8771	-10.7341	-12.3409	-12.5388	-11.2553	-11.5492	-12.5388
1379	ZINC000000020255	Amd	ph5	-19.6187	-22.6248	-21.307	-20.3426	-17.0089	-20.1804	-22.6248				321	ZINC000022010387	Phendimetrazine	ph5	-12.2806	-12.2645	-12.5384	-12.1915	-12.1979	-12.2946	-12.5384
364	ZINC000019364230	Cetrirzine	ph5	-20.228	-20.0512	-22.6106	-20.3256	-22.235	-21.0901	-22.6106				947	ZINC000002020233	Efv	ph5	-12.2899	-12.0146	-12.375	-12.1893	-12.5383	-12.2814	-12.5383
1599	ZINC000028232746	Valstar	ph7	-22.6011	-21.6362	-16.969	-6.52454	-17.1955	-16.9853	-22.6011				303	ZINC000028232755	Valstar	ph5	-9.60875	-9.7919	-12.5382	-8.27858	-10.0867	-10.0608	-12.5382
949	ZINC000002019954	Articaine	ph5	-22.5967	-15.0313	-17.8444	-17.4362	-15.81	-17.7437	-22.5967				1524	ZINC000000000449	Cantil	ph5	-10.5944	-11.5584	-12.3919	-12.5218	-10.1904	-11.4514	-12.5218
501	ZINC000007997568	Macrobid	ph5	-22.5708	-22.534	-22.5429	-21.0321	-22.5963	-22.2552	-22.5963				907	ZINC000003645145	Leu	ph5	-10.7853	-12.5108	-11.0377	-11.8731	-11.1837	-11.4781	-12.5108
59	ZINC000116473771	Atovaquone	ph5	-22.5618	-22.2843	-16.487	-19.8796	-22.3737	-20.7173	-22.5618				599	ZINC000004097283	Lcm	ph5	-11.0043	-10.2484	-11.5689	-10.5037	-12.499	-11.1649	-12.499
708	ZINC000003876023	Ethynodiol diacetate	ph5	-21.102	-22.5474	-20.8221	-21.5675	-21.3124	-21.4703	-22.5474				855	ZINC000003808779	Meropenem	ph5	-9.88128	-12.4989	-10.2955	-7.54364	-11.7417	-10.3922	-12.4989
1424	ZINC000000001145	Ciclopirox	ph5	-21.6424	-22.4057	-22.4119	-22.4479	-22.5471	-22.291	-22.5471				1041	ZINC000001530762	Proparacaine	ph5	-10.8277	-11.2337	-12.4966	-10.3855	-11.4203	-11.2728	-12.4966
1940	ZINC000003978028	Cleocin	ph9	-21.1773	-17.8865	-19.2467	-16.0709	-22.5452	-19.3853	-22.5452				726	ZINC000003872994	Nizoral	ph5	-12.4848	-10.6336	-8.08914	-9.61495	-9.78531	-10.1216	-12.4848
2187	ZINC000000004319	Dilevalol	ph9	-17.965	-20.2699	-15.7829	-22.496	-22.5366	-19.8101	-22.5366				78	ZINC000087496092		ph5	-12.4781	-7.29086	-11.4812	-7.64478	-8.37986	-9.45496	-12.4781
660	ZINC000003932831	Avodart	ph5	-14.8433	-22.5221	-15.7	-15.9468	-15.7423	-16.9509	-22.5221				192	ZINC000085205448		ph5	-10.9113	-9.36522	-11.6859	-12.4758	-11.0441	-11.0965	-12.4758
977	ZINC000001547851	Etiracetam	ph5	-20.5158	-22.3875	-20.5366	-22.5029	-22.3148	-21.6515	-22.5029				1800	ZINC000036701290	Ponatinib	ph9	-11.142	-11.4113	-12.472	-11.7659	-11.1372	-11.5857	-12.472
2211	ZINC000000000215	Diethylproprion	ph9	-22.5015	-15.6958	-15.661	-16.3464	-15.5818	-17.1573	-22.5015				2135	ZINC000000491073	Galantamine	ph9	-11.9888	-12.089	-11.9368	-12.4687	-11.9136	-12.0794	-12.4687
1387	ZINC000000015515	Zmt	ph5	-20.7496	-19.5643	-22.442	-18.347	-22.5013	-20.7208	-22.5013				735	ZINC000003871701	Pfizerpen	ph5	-4.47261	-8.74102	-11.0595	-12.221	-12.443	-9.78744	-12.443
413	ZINC000013587680	Ilprost	ph5	-13.0003	-11.6843	-12.4634	-16.2119	-22.4946	-15.1709	-22.4946				1780	ZINC000095616599		ph9	-12.4347	-10.0134	-11.0009	-7.87734	-10.7814	-10.4215	-12.4347
135	ZINC000100008319	Tiotropium	ph5	-18.1939	-22.4715	-21.4873	-18.6291	-18.0085	-19.758	-22.4715				1927	ZINC000004474443	Cefprozil	ph9	-10.9042	-10.1949	-12.4235	-11.5173	-9.94129	-10.9962	-12.4235
210	ZINC000035342789	Tasmar	ph5	-21.7874	-22.4705	-19.0606	-21.1531	-16.3583	-20.166	-22.4705				1504	ZINC000000000931	Amoxapine	ph5	-10.6597	-11.5529	-10.6854	-12.3663	-12.4195	-11.5368	-12.4195
2205	ZINC000000000416	Labetolol	ph9	-19.3385	-22.4701	-18.5558	-20.7412	-15.4519	-19.3115	-22.4701				135	ZINC000100008319	Tiotropium	ph5	-6.03052	-12.4186	-9.50719	-9.07874	-5.84636	-8.57628	-12.4186
616	ZINC000003982483	Lincomycin	ph5	-20.6652	-22.4574	-17.8131	-19.651	-20.736	-20.2645	-22.4574				1134	ZINC000000968326	Pioglitazone	ph5	-12.408	-10.4284	-10.899	-10.901	-11.7921	-11.2857	-12.408
714	ZINC000003875439	Oxacillin	ph5	-20.0309	-18.0795	-16.6289	-19.5404	-22.4458	-19.3451	-22.4458				1736	ZINC000000049154	Pyridoxine	ph7	-9.63104	-10.0485	-10.2855	-9.95984	-12.4073	-10.4664	-12.4073
705	ZINC000003875980	Nafcillin	ph5	-21.6685	-22.445	-21.8686	-20.2458	-18.665	-20.9786	-22.445				1439	ZINC000000006016	Effexor	ph5	-9.35066	-12.4059	-9.33902	-11.3215	-8.58403	-10.2002	-12.4059
814	ZINC000003819392	Riociguat	ph5	-18.7964	-19.6326	-19.9308	-21.8719	-22.4423	-20.5348	-22.4423				643	ZINC000003943279	Pradaxa	ph5	-12.4054	-10.3531	-9.98545	-10.2305	-8.36667	-10.2682	-12.4054
2093	ZINC000000897240	Azelastine	ph9	-15.0431	-15.0379	-19.6359	-14.8289	-22.4338	-17.3959	-22.4338				1992	ZINC000003830391	Cefadroxil	ph9	-9.17195	-11.4033	-11.7021	-10.6221	-12.4039	-11.0607	-12.4039
1626	ZINC000018516586	Delavirdine	ph7	-13.4164	-21.6372	-13.9236	-22.4273	-12.9664	-16.8742	-22.4273				152	ZINC000096014710	Tretinoin	ph5	-12.1429	-12.399	-11.2128	-9.44997	-10.6402	-11.169	-12.399
1694	ZINC000001853205	Mavik	ph7	-20.0969	-14.9489	-15.6447	-22.4222	-20.0007	-18.6227	-22.4222				1348	ZINC000000057147	Dyphylline	ph5	-11.3147	-11.9163	-12.3743	-11.7637	-12.3945	-11.9527	-12.3945
213	ZINC000030691736	Apremilast	ph5	-20.188	-22.4124	-17.9869	-22.4182	-18.8833	-20.3778	-22.4182				1613	ZINC000019632917	Chlordiazepoxide	ph7	-11.704	-10.4174	-11.4555	-11.5663	-12.3874	-11.5061	-12.3874
1464	ZINC000000002055	Salicylamide	ph5	-22.3516	-22.4171	-20.1672	-22.179	-22.2327	-21.8695	-22.4171				1912	ZINC000008214483	Amikacin	ph9	-12.3707	-9.21976	8.54872	-8.46824	-5.73754	-5.44951	-12.3707
733	ZINC000003871978	Cefuroxime	ph5	-22.405	-15.7936	-15.2499	-20.5436	-15.0569	-17.8098	-22.405				1731	ZINC000000388081	Histamine	ph7	-8.79807	-11.808	-12.3694	-11.6246	-11.1285	-11.1457	-12.3694
181	ZINC000085537014		ph5	-16.0769	-22.3995	-20.0641	-13.7587	-11.8692	-16.8337	-22.3995				1468	ZINC000000001979	Mysoline	ph5	-12.3648	-10.3142	-11.9001	-10.7197	-11.1748	-11.2947	-12.3648
1257	ZINC000000601229	Azelastine	ph5	-15.462	-17.7293	-16.0532	-22.396	-15.4893	-17.426	-22.396				2184	ZINC000000004351	Alaway	ph9	-11.6554	-9.9314	-12.3645	-9.80034	-11.6608	-11.0825	-12.3645
1823	ZINC000029416466	Sqv	ph9	-20.7361	-14.198	-22.3818	-20.4518	-19.627	-19.4789	-22.3818				145	ZINC000100009280	Hyoscyamine	ph5	-11.2978	-12.3607	-10.7877	-8.61334	-9.07137	-10.4262	-12.3607
1160	ZINC000000895099	Valien	ph5	-22.3754	-22.367	-19.4283	-19.5123	-19.3515	-20.6069	-22.3754				523	ZINC000005844788	Nebivolol	ph5	-12.3586	-11.3718	-12.2673	-7.87362	-6.68181	-10.1106	-12.3586
1264	ZINC000000601316	Clidinium	ph5	-19.7435	-18.0204	-22.37	-18.0972	-21.1022	-19.8667	-22.37				1932	ZINC000004097426	Glyset	ph9	-11.4119	-12.358	-11.9983	-10.1275	-11.947	-11.5686	-12.358
87	ZINC000096942201	Felodipine	ph5	-21.5247	-20.5906	-21.4728	-22.3692	-20.9339	-21.3783	-22.3692				2145	ZINC000000155531	Cyclopentolate	ph9	-11.1807	-12.3557	-9.00364	-11.1516	-9.29931	-10.5982	-12.3557
1431	ZINC000000006427	Diazepam	ph5	-19.7217	-22.2648	-22.3282	-22.2628	-22.359	-21.7873	-22.359				1639	ZINC000011677857	Stendra	ph7	-10.3745	-9.63483	-11.6927	-12.3551	-11.4265	-11.0967	-12.3551
1326	ZINC000000075008	Pilocarpine	ph5	-20.9426	-21.0885	-20.9279	-22.3568	-21.0256	-21.2683	-22.3568				2079	ZINC000001489478	Sitagliptin	ph9	-7.50969	-12.3522	-8.81834	-8.88165	-7.55043	-9.02247	-12.3522
1535	ZINC000000000122	Carbinoxamine	ph5	-22.0616	-15.409	-21.2128	-22.3546	-15.1751	-19.2426	-22.3546				999	ZINC000001529425	Hepin	ph5	-11.4139	-7.85517	-8.98488	-8.64245	-12.345	-9.84829	-12.345
164	ZINC000095619105		ph5	-16.9082	-22.3503	-20.544	-21.4327	-13.8002	-19.0071	-22.3503				859	ZINC000003802417	Entereg	ph5	-10.3903	-10.5986	-7.24508	-11.115	-12.3446	-10.3387	-12.3446
2133	ZINC000000537822	Haloperidol	ph9	-21.3183	-21.0827	-19.3426	-22.3485	-20.0691	-20.8322	-22.3485				965	ZINC000001895505	Bazedoxifene	ph5	-10.1263	-8.75794	-8.29898	-7.75933	-12.3446	-9.45742	-12.3446
55	ZINC000169621220	Natamycin	ph5	-19.902	-20.1749	-21.213	-10.2435	-22.3324	-18.7732	-22.3324				114	ZINC000100035385	Homatropine Methylbromide	ph5	-8.02521	-11.0795	-10.6376	-12.3352	-7.32463	-9.88042	-12.3352
1588	ZINC000049637509		ph7	-17.2809	-22.0188	-14.5427	-22.3195	-19.465	-19.1254	-22.3195				1526	ZINC000000000469	Orciprenaline	ph5	-7.75874	-10.819	-10.0898	-12.332	-7.38629	-9.67718	-12.332
1811	ZINC000049783788		ph9	-10.552	-4.25281	-7.16026	-9.94819	-22.3102	-10.8447	-22.3102				1498	ZINC000000001261	Aerius	ph5	-11.6254	-12.3288	-10.6837	-10.4958	-11.0326	-11.2333	-12.3288
1238	ZINC000000105216	Naproxen	ph5	-21.7935	-21.6357	-21.7269	-22.2897	-22.2505	-21.9393	-22.2897				853	ZINC000003812851	Enalaprilat	ph5	-10.2845	-9.53142	-5.45852	-12.3229	-2.4729	-8.01404	-12.3229
377	ZINC000019144216	Pyrilamine	ph5	-22.2763	-18.4718	-20.7579	-20.5453	-21.0118	-20.6126	-22.2763				1489	ZINC000000001590	Hydrazide	ph5	-12.3217	-11.822	-12.286	-12.2921	-10.9816	-11.9407	-12.3217
1266	ZINC000000601317	Difenoxin	ph5	-15.7064	-19.2896	-17.7171	-20.8191	-22.2756	-19.1616	-22.2756				552	ZINC000004475353	Sulindac	ph5	-9.2631	-10.9766	-10.8624	-12.3131	-11.3627	-10.9556	-12.3131
201	ZINC000072481720		ph5	-22.0702	-18.2703	-22.2678	-21.2982	-20.4163	-20.8646	-22.2678				572	ZINC000004214603	Halobetasol	ph5	-10.5675	-12.2991	-7.9287	-10.1568	-7.75269	-9.74095	-12.2991
978	ZINC000001552174	Pletal	ph5	-16.5448	-15.4935	-22.2628	-19.2903	-17.666	-18.2515	-22.2628				722	ZINC000003873160	Losartan	ph5	-9.70324	-12.2899	-8.42086	-11.0336	-11.5035	-10.5902	-12.2899
900	ZINC000003780893	Simvastatin	ph5	-13.1049	-13.0879	-22.2616	-8.48816	-22.1959	-15.8277	-22.2616				1622	ZINC000019168887	Carbidopa	ph7	-9.12395	-10.4979	-10.5677	-12.2899	-9.36826	-10.3695	-12.2899
512	ZINC000006661227	Histidine	ph5	-22.0916	-22.0101	-22.0896	-22.1059	-22.2593	-22.1113	-22.2593				521	ZINC000005752191	Psorcon	ph5	-12.2887	-9.33053	-10.34	-8.77133	-9.61654	-10.0694	-12.2887
1990	ZINC000003830716	Diphenoxylate	ph9	-21.62	-13.4952	-20.304	-22.2346	-16.5659	-18.8439	-22.2346				1215	ZINC000000621853	Colcrys	ph5	-11.7066	-11.7773	-9.66118	-11.3301	-12.2876	-11.3526	-12.2876
353	ZINC000019632614	Iressa	ph5	-19.2094	-19.594	-18.889	-22.2232	-19.2517	-19.8335	-22.2232				540	ZINC000004658290	Mercaptopurine	ph5	-12.2797	-12.2165	-12.2289	-11.83	-12.2364	-12.1583	-12.2797
561	ZINC000004392649	Tasimelteon	ph5	-22.2225	-14.4106	-21.9828	-22.1943	-21.9199	-20.546	-22.2225				1942	ZINC000003976838	Afatinib	ph9	-12.276	-11.3344	-11.3837	-9.50642	-10.1049	-10.9211	-12.276
666	ZINC000003927198	Cfdn	ph5	-21.4197	-20.9789	-20.9217	-22.2099	-21.5325	-21.4125	-22.2099				1834	ZINC000022116612	Fenoldopam	ph9	-9.57752	-9.56538	-8.7136	-12.2734	-9.32955	-9.89189	-12.2734
1247	ZINC000000608382	Flavoxate	ph5	-21.1245	-17.9315	-22.2012	-22.1782	-17.8015	-20.2474	-22.2012				1196	ZINC000000896731	Zyflo	ph5	-9.67853	-9.99496	-10.6699	-12.2702	-11.5636	-10.8354	-12.2702
1463	ZINC000000002043	Rotoxamine	ph5	-22.1969	-19.6178	-15.9271	-19.1929	-15.1611	-18.4192	-22.1969				209	ZINC000035342787	Comtan	ph5	-11.8623	-12.2696	-11.2978	-10.3302	-10.0003	-11.152	-12.2696
584	ZINC000004099200	Pantoprazole	ph5	-16.8859	-12.9378	-20.8643	-20.9613	-22.186	-18.767	-22.186				2033	ZINC000001542113	Vilazodone	ph9	-11.6506	-12.2437	-7.12532	-9.83806	-9.89768	-10.1511	-12.2437
533	ZINC000004693575	Omeprazole	ph5	-19.6404	-19.7345	-21.7913	-22.1814	-22.1149	-21.0925	-22.1814				1378	ZINC000000020253	Thalitone	ph5	-11.7963	-9.94282	-11.1301	-12.2231	-8.20368	-10.6592	-12.2231
298	ZINC000028957444	Brilinta	ph5	-22.1611	-20.23	-17.9984	-19.2418	-16.8883	-19.3039	-22.1611				1163	ZINC000000895042	Cysteine	ph5	-10.9324	-9.93559	-11.3385	-12.2204	-11.4969	-11.1847	-12.2204
134	ZINC000100007011	Lysteda	ph5	-18.2443	-18.7553	-19.1936	-22.1597	-19.5654	-19.5837	-22.1597				1472	ZINC000000001850	Olopatadine	ph5	-11.0625	-8.39382	-10.8675	-12.2107	-9.97369	-10.5017	-12.2107
1781	ZINC000095616600		ph9	-15.5871	-21.1075	-22.1574	-19.1554	-17.2913	-19.0597	-22.1574				622	ZINC000003985982	Inspra	ph5	-12.2077	-10.7303	-10.4266	-10.8239	-9.90594	-10.8189	-12.2077
1716	ZINC000000643153	Nizoral	ph7	-22.1568	-14.6081	-16.4202	-18.5573	-17.2936	-17.8072	-22.1568				854	ZINC000003810860	Zetia	ph5	-11.8638	-10.4438	-11.785	-12.2041	-12.1655	-11.6924	-12.2041
140	ZINC000100018854	Granisetron	ph5	-22.155	-20.9587	-21.9728	-22.0216	-20.944	-21.6104	-22.155				1507	ZINC000000001011	Benzoate	ph5	-11.6675	-12.1984	-9.98442	-11.8429	-11.2632	-11.3913	-12.1984
1222	ZINC000000114124	Depen	ph5	-19.8601	-19.8134	-22.148	-19.7472	-19.3423	-20.1822	-22.148				1792	ZINC000084758479		ph9	-11.3084	-12.1968	-9.86016	-11.4165	-11.9834	-11.3531	-12.1968
776	ZINC000003831006	Ccnu	ph5	-10.9635	-11.9882	-10.281	-10.2391	-22.1411	-13.1226	-22.1411				753	ZINC000003830314	Btc	ph5	-11.3053	-11.2526	-11.1972	-12.1955	-11.7104	-11.5322	-12.1955
1807	ZINC000052971887		ph9	-15.9846	-16.5575	-22.0171	-16.4493	-22.1376	-18.6292	-22.1376				978	ZINC000001552174	Pletal	ph5	-9.54758	-10.8117	-11.5767	-12.1954	-10.1686	-10.86	-12.1954
1943	ZINC000003964325	Sunitinib	ph9	-17.9588	-17.0571	-21.4647	-20.3205	-22.1201	-19.7842	-22.1201				1896	ZINC000011680943	Lisdexamfetamine	ph9	-12.1945	-10.2341	-10.9063	-8.03427	-10.6441	-10.4027	-12.1945
1533	ZINC000000000353	Tussin	ph5	-22.119	-17.5889	-21.9504	-20.564	-20.242	-20.4929	-22.119				730	ZINC000003871923	Cefepime	ph5	-10.4027	-9.51226	-12.19	-10.5855	-10.4574	-10.6296	-12.19
1259	ZINC000000601254	Zaroxolyn	ph5	-17.0297	-22.0367	-17.6595	-22.1183	-15.7944	-18.9277	-22.1183				915	ZINC000003079336	Acetylcholine	ph5	-12.1792	-12.0827	-10.7169	-11.2702	-11.8317	-11.6162	-12.1792
1883	ZINC000013831130	Raltegravir	ph9	-22.0843	-22.1165	-12.2539	-18.5952	-19.8013	-18.9703	-22.1165				1816	ZINC000036294079	Ketamine	ph9	-11.5228	-10.1924	-12.1723	-12.1791	-11.1535	-11.444	-12.1791
1114	ZINC000001482184	Temodal	ph5	-19.6633	-21.9609	-22.1021	-20.1718	-20.6103	-20.9017	-22.1021				1131	ZINC000000968327	Pioglitazone	ph5	-5.21196	-8.02248	-6.08865	-12.1791	-8.01284	-7.903	-12.1791
2021	ZINC000002019953	Articaine	ph9	-22.0915	-20.7827	-21.2591	-20.6869	-21.0254	-21.1691	-22.0915				437	ZINC000012360535	Hydralazine	ph5	-12.1717	-10.1555	-12.062	-9.70057	-11.6088	-11.1397	-12.1717
240	ZINC000052971887		ph5	-14.8483	-17.1605	-17.3882	-22.0811	-13.6822	-17.0321	-22.0811				106	ZINC000100037855	Picato	ph5	-12.1611	-5.73486	-7.61955	-9.91864	-10.9847	-9.28376	-12.1611
1577	ZINC000084758235		ph7	-17.5751	-21.4018	-19.9027	-22.0789	-19.8445	-20.1606	-22.0789				2163	ZINC000000020237	Emla	ph9	-10.7777	-12.1611	-9.1664	-10.1647	-12.0093	-10.8558	-12.1611
1980	ZINC000003830218	Ampicillin	ph9	-18.5007	-16.389	-18.5437	-15.9922	-22.0678	-18.2987	-22.0678				820	ZINC000003807172	Argatroban	ph5	-10.522	-12.1597	-9.39183	-7.90376	-8.20915	-9.63728	-12.1597
1208	ZINC000000896546	5-Fc	ph5	-22.0548	-21.9698	-20.6272	-22.0659	-18.8557	-21.1147	-22.0659				1298	ZINC000000527386	Paroxetine	ph5	-12.1585	-11.6109	-10.5802	-12.0506	-10.8274	-11.4455	-12.1585
1183	ZINC000000897291	Ethotoin	ph5	-18.3906	-19.0302	-22.0582	-16.0679	-18.3881	-18.787	-22.0582				289	ZINC000017146904	Albenza	ph5	-8.81822	-12.1527	-9.88829	-11.5446	-9.71981	-10.4247	-12.1527
1191	ZINC000000896698	Effexor	ph5	-21.9978	-21.9348	-17.5323	-16.3953	-22.0562	-19.9833	-22.0562				247	ZINC000049783788		ph5	-9.35217	-12.1468	-8.64929	-7.4727	-7.68618	-9.06143	-12.1468
1156	ZINC000000895032	Aspartate	ph5	-22.0495	-17.9776	-14.4656	-13.1833	-21.5178	-17.8388	-22.0495				1429	ZINC000000000301	Fenoprofen	ph5	-11.6881	-10.6292	-12.0288	-12.1423	-10.0097	-11.2996	-12.1423
323	ZINC000022059926	Gemifloxacin	ph5	-19.3192	-17.6918	-22.0454	-20.7513	-13.4977	-18.6611	-22.0454				1386	ZINC000000016154	Potiga	ph5	-9.02335	-12.1401	-11.4751	-10.8964	-9.15842	-10.5387	-12.1401
1324	ZINC000000085733	Baclofen	ph5	-21.2078	-22.0438	-21.7511	-21.266	-21.288	-21.5113	-22.0438				1480	ZINC000000001798	Nicotrol	ph5	-9.35202	-12.1232	-11.1765	-11.5833	-11.3449	-11.116	-12.1232
849	ZINC000003812888	Verapamil	ph5	-8.5442	-22.042	-5.92248	-9.72799	-18.361	-12.9195	-22.042				539	ZINC000004658557	Glypure	ph5	-10.8087	-9.18668	-9.68627	-12.1175	-9.72111	-10.3041	-12.1175
2060	ZINC000001530817	Prilocaine	ph9	-21.7615	-18.4835	-22.0353	-21.6345	-21.8039	-21.1437	-22.0353				264	ZINC000038212689		ph5	-10.8549	-11.71	-10.8534	-11.6871	-12.1169	-11.4445	-12.1169
638	ZINC000003955219	Darunavir	ph5	-20.2408	-19.1934	-22.0328	-13.7334	-10.7774	-17.1956	-22.0328				890	ZINC000003787097	Besifloxacin	ph5	-6.92335	-8.37782	-8.33863	-12.1103	-10.2621	-9.20244	-12.1103
1891	ZINC000012503099	Triprolidine	ph9	-22.0183	-20.951	-16.4171	-16.2172	-16.2623	-18.3732	-22.0183				561	ZINC000004392649	Tasimelteon	ph5	-9.82136	-8.34852	-12.1066	-12.0179	-12.0394	-10.8668	-12.1066
[truncated: 1,381 more rows]

## Sheet: 5SL1-RF
Boltzmann Average													Arithmetic Average
[truncated: 4,872 more rows]

## Sheet: 5SL2-50K
Boltzmann Average										Arithmetic Average
[truncated: 60,986 more rows]

## Sheet: 5SL2-FDA
Boltzmann Average														Arithmetic Average
[truncated: 2,212 more rows]

[truncated: 16 more sheets: 5SL2-RF, 5SL4-50K, 5SL4-FDA, 5SL4-RF, 5SL5-50K, 5SL5-FDA, 5SL5-RF, PK-50K, PK-FDA, PK-RF, 3SL1-50K, 3SL1-FDA, 3SL1-RF, 3SL2-50K, 3SL2-FDA, 3SL2-RF]
