# Supplementary material for: Integrative In Silico and In Vitro Screening of Low Molecular Weight Compounds Targeting SARS‐CoV‐2 RNA Elements
Source: Chembiochem. 2025 Nov 29;26(24):e202500668. doi: 10.1002/cbic.202500668 (PMC12703450; doi:10.1002/cbic.202500668)
Supplement: Supplementary file 1 — Supplementary Material [file CBIC-26-e202500668-s001.zip › Supplementary_List_B.xlsx]

## Sheet: T0_Statistics
Element	Library	Average	values>0	Mean	StDev	Cutoff	Pass Cutoff	Pass -35		*Mean does not take into account positive values
3SL1	50K	BA	60915	-16.072	4.71301	-30.211	85	5		*Mean is always of top values
3SL1	50K	AA	58187	-8.3675	3.81779	-19.8209	105	n/a
3SL1	FDA	BA	2129	-14.527	6.41274	-33.765	21	16
3SL1	FDA	AA	1627	-7.3992	4.19308	-19.9785	12	n/a
3SL1	RF	BA	4869	-15.192	5.6162	-32.0404	15	5
3SL1	RF	AA	4581	-7.9815	4.80917	-22.409	8	n/a
3SL2	50K	BA	60960	-18.895	4.76041	-33.1759	163	65
3SL2	50K	AA	60067	-10.119	3.604	-20.9297	58	n/a
3SL2	FDA	BA	2183	-17.181	6.04949	-35.3296	16	16
3SL2	FDA	AA	1844	-8.3975	3.97308	-20.3167	10	n/a
3SL2	RF	BA	4870	-19.847	4.65659	-33.8166	14	8
3SL2	RF	AA	4840	-10.2822	3.7698	-21.5917	9	n/a
5SL1	50K	BA	60977	-21.057	4.78	-35.395	58	58
5SL1	50K	AA	60761	-12.881	3.93307	-24.6803	17	n/a
5SL1	FDA	BA	2207	-20.415	6.48446	-39.868	12	12
5SL1	FDA	AA	2031	-10.994	4.37455	-24.118	5	n/a
5SL1	RF	BA	4870	-21.791	4.39997	-34.991	11	11
5SL1	RF	AA	4865	-13.435	3.58776	-24.198	6	n/a
5SL2	50K	BA	60985	-17.155	3.31299	-27.0936	277	0
5SL2	50K	AA	60939	-11.427	2.68826	-19.492	136	n/a
5SL2	FDA	BA	2198	-15.3412	5.277	-31.173	23	12
5SL2	FDA	AA	2058	-8.9922	3.931	-20.785	15	n/a
5SL2	RF	BA	4871	-17.704	3.52035	-28.2649	17	0
5SL2	RF	AA	4864	-11.102	2.94826	-19.9472	10	n/a
5SL4	50K	BA	60976	-19.939	4.48604	-33.3972	131	51
5SL4	50K	AA	60872	-12.437	3.59869	-23.2327	35	n/a
5SL4	FDA	BA	2205	-19.72	6.15848	-38.195	12	12
5SL4	FDA	AA	2063	-10.614	4.23281	-23.3123	5	n/a
5SL4	RF	BA	4870	-22.302	4.2696	-35.1105	22	22
5SL4	RF	AA	4868	13.7479	3.3028	-23.6565	13	n/a
5SL5	50K	BA	60977	-21.681	4.154	-34.1425	210	144
5SL5	50K	AA	60791	-10.632	3.1457	-20.0692	25	n/a
5SL5	FDA	BA	2211	-22.562	6.37058	-41.6734	21	21
5SL5	FDA	AA	1990	-9.0597	3.72241	-20.2269	8	n/a
5SL5	RF	BA	4870	-25.317	3.72494	-36.4921	17	17
5SL5	RF	AA	4865	-12.164	2.74223	-20.3905	11	n/a
PK	50K	BA	60977	-24.523	5.209	-40.15	137	137
PK	50K	AA	60836	-11.926	3.563	-22.615	8	n/a
PK	FDA	BA	2211	-24.553	7.20137	-46.1569	20	20
PK	FDA	AA	2003	-10.236	4.22719	-22.9178	9	n/a
PK	RF	BA	4870	-27.361	4.893	-42.04	19	19
PK	RF	AA	4865	-13.267	3.316	-23.215	9	n/a

## Sheet: Total_T1_Compounds
Element	Library	No. Pass to T1	Duplicates (AA/BA)
PK	50K	146	0
PK	FDA	25	4
PK	RF	25	3
5SL1	50K	70	5
5SL1	FDA	12	5
5SL1	RF	16	1
5SL5	50K	159	10
5SL5	FDA	24	5
5SL5	RF	22	7

## Sheet: Total_T2_Compounds
Element	Library	No. Pass to T2	Duplicates (AA/BA)
PK	50K	63	10
PK	FDA	3	0
PK	RF	6	0
5SL1	50K	48	21
5SL1	FDA	0	n/a
5SL1	RF	5	0
5SL5	50K	2	0
5SL5	FDA	1	1
5SL5	RF	3	0
