# Supplementary material for: Integrative In Silico and In Vitro Screening of Low Molecular Weight Compounds Targeting SARS‐CoV‐2 RNA Elements
Source: Chembiochem. 2025 Nov 29;26(24):e202500668. doi: 10.1002/cbic.202500668 (PMC12703450; doi:10.1002/cbic.202500668)
Supplement: Supplementary file 1 — Supplementary Material [file CBIC-26-e202500668-s001.zip › Supplementary_List_C.xlsx]

## Sheet: 5SL1-50K
Boltzmann Average																Arithmetic Average
T1_Filter	Name	pH	BA_Rep1	BA_Rep2	BA_Rep3	BA_Rep4	BA_Rep5	BA_Rep6	BA_Rep7	BA_Rep8	BA_Rep9	BA_Rep10	BA_Top	BA_Mean		AA_Rep1	AA_Rep2	AA_Rep3	AA_Rep4	AA_Rep5	AA_Rep6	AA_Rep7	AA_Rep8	AA_Rep9	AA_Rep10	AA_Top	AA_Mean
AA-BA	F0657-0459	ph5	-33.2297	-33.3605	-35.8695	-35.6566	-30.8603	-32.7934	-32.0113	-35.4849	-34.9676	-29.9294	-35.8695	-33.4163		-26.6003	-23.5413	-24.3737	-21.6206	-22.0846	-22.5256	-23.9543	-25.2814	-23.8097	-21.9622	-26.6003	-23.5754
AA	F0919-6466	ph5	-34.751	-34.6019	-34.7857	-32.4003	-34.6679	-34.5347	-34.7473	-34.6559	-31.8683	-34.7155	-34.7857	-34.1728		-24.2051	-22.8053	-24.0014	-24.3372	-24.8566	-24.8912	-24.9049	-22.7319	-24.5392	-24.0394	-24.9049	-24.1312
AA	F2199-0382	ph5	-29.2417	-29.6938	-29.426	-29.5318	-30.0494	-29.6516	-28.3846	-29.5989	-28.8623	-29.33	-30.0494	-29.377		-25.1494	-25.1143	-24.8235	-24.529	-23.4352	-24.0596	-21.5725	-24.392	-24.9128	-24.8703	-25.1494	-24.2859
BA	F2257-0125	ph5	-34.7512	-23.7097	-34.6519	-24.7426	-34.7518	-24.2991	-23.2204	-22.0287	-22.311	-25.7274	-34.7518	-27.0194		-19.6712	-19.1016	-19.0917	-18.7629	-20.5188	-18.9104	-18.019	-19.1526	-17.763	-19.6944	-20.5188	-19.0685
BA	F2318-0076	ph5	-35.4808	-35.7617	-33.8126	-35.153	-34.1041	-32.1996	-35.5873	-36.02	-33.9897	-30.8506	-36.02	-34.2959		-19.0882	-21.2378	-19.8753	-21.7903	-21.8243	-19.3987	-21.0537	-22.8887	-20.3119	-20.2807	-22.8887	-20.775
BA	F2442-0239	ph5	-32.6636	-34.6012	-34.3933	-31.5048	-34.1924	-34.5545	-36.0873	-36.0635	-31.0125	-34.4087	-36.0873	-33.9482		-19.7699	-22.7643	-20.4939	-22.0072	-20.5186	-23.5723	-22.8946	-23.4718	-20.4777	-20.8011	-23.5723	-21.6771
BA	F2455-0510	ph5	-36.9793	-27.1023	-27.4731	-19.1283	-36.9545	-36.7754	-36.8565	-30.2602	-27.1783	-27.2395	-36.9793	-30.5947		-17.1542	-14.5553	-16.0369	-14.2819	-17.2238	-18.859	-18.7217	-17.6427	-15.323	-15.2168	-18.859	-16.5015
BA	F2501-0641	ph5	-39.7678	-28.8127	-29.2735	-27.9487	-28.9323	-30.0906	-29.3187	-27.4105	-36.2194	-30.2362	-39.7678	-30.801		-23.4293	-22.8123	-23.1291	-22.5258	-23.315	-21.718	-23.68	-20.3431	-22.4414	-22.5195	-23.68	-22.5913
BA	F2543-0025	ph5	-36.8926	-37.0036	-31.0237	-31.2947	-34.8631	-25.0053	-25.4667	-35.9831	-37.0786	-36.9931	-37.0786	-33.1604		-22.798	-21.2899	-20.2302	-21.1321	-22.3286	-18.7189	-17.5855	-21.2063	-22.4468	-23.0465	-23.0465	-21.0783
BA	F2874-0102	ph5	-37.201	-28.889	-36.7546	-36.7938	-37.5465	-37.7509	-23.6773	-28.2774	-28.472	-37.8593	-37.8593	-33.3222		-18.3038	-20.0166	-19.4712	-21.3381	-19.218	-19.2255	-17.4257	-20.9587	-18.5983	-19.727	-21.3381	-19.4283
BA	F2971-0477	ph5	-34.2828	-36.8628	-28.2282	-28.7404	-30.4957	-36.7136	-31.4172	-32.9521	-35.6096	-31.1946	-36.8628	-32.6497		-19.6104	-22.9166	-18.1698	-17.4812	-18.6412	-22.4329	-17.3306	-17.7459	-22.1543	-22.4903	-22.9166	-19.8973
BA	F3167-0608	ph5	-25.6192	-31.8195	-27.2981	-18.748	-21.9504	-26.3984	-26.1162	-20.8513	-20.1083	-33.8829	-33.8829	-25.2792		-18.0192	-18.1625	-15.9469	-13.9225	-18.0424	-18.2052	-17.1899	-16.4863	-16.1487	-14.9747	-18.2052	-16.7098
AA	F3382-8198	ph5	-35.8222	-35.9297	-36.4759	-35.3341	-36.7242	-36.272	-35.8402	-36.4723	-35.9307	-34.7778	-36.7242	-35.9579		-23.6233	-24.3842	-25.245	-24.9256	-26.454	-21.9686	-27.7089	-23.6357	-25.751	-23.6476	-27.7089	-24.7344
BA	F3406-5426	ph5	-33.7606	-39.453	-29.8279	-39.5403	-39.5983	-39.5915	-39.6122	-39.6185	-39.6209	-39.572	-39.6209	-38.0195		-20.2461	-22.0278	-20.5565	-21.954	-21.488	-21.8654	-22.4268	-22.2074	-21.8692	-21.3164	-22.4268	-21.5958
AA	F3406-5477	ph5	-35.2547	-35.2467	-35.1276	-35.237	-35.2107	-31.0822	-35.5668	-35.125	-35.184	-35.2451	-35.5668	-34.828		-24.9748	-22.5573	-25.0897	-24.8918	-22.7031	-24.1308	-25.0151	-25.2218	-24.6159	-25.1581	-25.2218	-24.4358
BA	F5001-1481	ph5	-25.9957	-24.3006	-24.8057	-24.1861	-26.7292	-23.305	-24.0734	-24.7034	-36.5097	-23.2583	-36.5097	-25.7867		-20.7044	-18.11	-19.4384	-19.948	-18.1155	-18.8181	-19.0807	-17.4859	-20.8376	-18.274	-20.8376	-19.0813
BA	F5022-0186	ph5	-27.3076	-23.4607	-21.1547	-36.0273	-33.6759	-25.6846	-27.2715	-23.4403	-25.7231	-26.3016	-36.0273	-27.0047		-15.6735	-13.1385	-14.0109	-15.641	-19.4993	-12.2169	-15.1991	-17.6884	-17.0615	-15.5078	-19.4993	-15.5637
BA	F5238-0027	ph5	-38.4321	-35.7525	-26.7683	-29.9173	-29.5653	-35.9674	-36.7056	-36.2079	-34.2673	-37.2187	-38.4321	-34.0802		-24.1662	-22.3583	-18.9722	-20.3557	-19.9859	-25.0265	-22.5134	-20.4365	-20.6753	-21.5639	-25.0265	-21.6054
AA-BA	F5238-0055	ph5	-38.4072	-33.84	-38.5369	-38.705	-38.4613	-38.4734	-35.2046	-38.3626	-38.072	-38.7102	-38.7102	-37.6773		-25.9134	-22.5152	-24.261	-19.0774	-26.5581	-21.3044	-21.7669	-23.1122	-18.5651	-24.2019	-26.5581	-22.7276
AA	F5283-0096	ph5	-26.4236	-26.2603	-28.8746	-28.6505	-28.6042	-29.2808	-29.1128	-28.3598	-28.5502	-26.3493	-29.2808	-28.0466		-21.6988	-21.5687	-22.1338	-22.8024	-23.1026	-23.7466	-24.1317	-23.0364	-22.0798	-21.8224	-24.1317	-22.6123
BA	F5564-0063	ph5	-24.3791	-33.6625	-29.0153	-28.6668	-23.7948	-28.7879	-28.6811	-35.3673	-23.6355	-22.8208	-35.3673	-27.8811		-18.0249	-17.042	-18.784	-19.3573	-17.444	-19.4208	-17.2393	-21.4761	-17.1124	-17.1272	-21.4761	-18.3028
BA	F5824-0042	ph5	-37.1916	-20.1766	-37.2252	-36.5053	-31.8479	-37.17	-37.0779	-36.4814	-37.0041	-37.1462	-37.2252	-34.7826		-16.6041	-13.1447	-16.8058	-17.363	-17.0941	-14.4859	-17.8356	-16.6985	-18.7142	-16.4061	-18.7142	-16.5152
BA	F5971-0062	ph5	-31.3296	-29.8729	-27.749	-31.2323	-32.0168	-33.0061	-31.4915	-37.0319	-31.2513	-30.4788	-37.0319	-31.546		-20.2679	-18.5605	-19.549	-20.2089	-20.6644	-21.4749	-20.4712	-20.276	-18.5707	-19.6673	-21.4749	-19.9711
AA	F6064-0701	ph5	-32.8004	-34.5371	-34.4198	-32.9453	-32.7051	-33.3685	-35.1469	-33.3721	-32.7284	-33.6224	-35.1469	-33.5646		-24.7945	-24.5537	-25.2775	-25.5071	-25.6389	-23.5143	-25.5354	-22.8764	-22.4387	-24.6765	-25.6389	-24.4813
BA	F6089-9681	ph5	-35.0278	-34.2989	-36.6154	-34.8581	-34.9211	-35.8968	-34.8564	-36.3478	-35.9291	-36.8069	-36.8069	-35.5558		-20.601	-20.2964	-22.2056	-22.0103	-20.8797	-19.9579	-20.6872	-21.1791	-20.8653	-24.2573	-24.2573	-21.294
AA-BA	F6125-2352	ph5	-27.025	-27.8143	-38.4489	-38.2411	-38.8041	-27.9652	-38.4155	-28.0105	-27.807	-38.5918	-38.8041	-33.1123		-21.6239	-18.982	-19.2349	-22.5922	-21.5411	-21.6238	-22.1773	-18.9557	-20.431	-22.1546	-22.5922	-20.9317
BA	F6235-0058	ph5	-35.621	-36.9371	-36.7472	-35.5819	-33.9594	-36.3524	-35.6111	-36.5918	-36.6147	-36.9524	-36.9524	-36.0969		-22.7523	-19.9259	-23.1871	-22.9985	-22.141	-21.1027	-19.9799	-23.4002	-18.6797	-21.8293	-23.4002	-21.5997
BA	F6235-0188	ph5	-29.7848	-32.5921	-29.6348	-30.7685	-36.1367	-38.2319	-38.3025	-38.6535	-36.235	-30.1625	-38.6535	-34.0502		-21.6934	-23.3095	-21.2039	-21.1835	-23.2325	-22.4559	-23.6048	-22.1821	-23.9121	-21.4495	-23.9121	-22.4227
BA	F6247-1046	ph5	-34.911	-25.2218	-36.3068	-26.7957	-26.0389	-33.1971	-36.1095	-30.5899	-36.1849	-26.2249	-36.3068	-31.1581		-20.2865	-17.8264	-17.6868	-18.3357	-19.7171	-19.3796	-19.1843	-18.2194	-18.8775	-19.4075	-20.2865	-18.8921
AA	F6252-3887	ph5	-30.4457	-30.3431	-30.3449	-30.076	-30.2526	-30.6965	-30.3332	-30.323	-30.3136	-30.3186	-30.6965	-30.3447		-25.1099	-25.7564	-24.9244	-25.9306	-26.1792	-25.673	-26.212	-25.1199	-25.3692	-24.7945	-26.212	-25.5069
AA	F6252-4128	ph5	-31.2297	-31.3184	-31.4065	-31.4024	-31.352	-31.6008	-31.2202	-31.3312	-31.3972	-31.1906	-31.6008	-31.3449		-25.0537	-24.9717	-23.4051	-23.7555	-24.5423	-24.6282	-24.0559	-24.3446	-23.7904	-25.0377	-25.0537	-24.3585
BA	F6262-1842	ph5	-30.5418	-33.5533	-34.1716	-37.2636	-37.3304	-33.9837	-34.1258	-29.635	-30.4146	-34.1835	-37.3304	-33.5203		-18.9878	-24.3703	-23.1155	-22.4875	-22.6109	-22.396	-22.3392	-21.0694	-22.4233	-22.4487	-24.3703	-22.2249
BA	F6363-0799	ph5	-25.4764	-30.0342	-28.107	-24.4676	-31.3122	-29.8658	-28.2421	-35.5842	-29.7103	-23.8249	-35.5842	-28.6625		-17.1957	-17.9315	-20.1689	-16.3948	-18.0151	-19.3533	-20.6635	-20.7343	-19.1123	-15.9884	-20.7343	-18.5558
BA	F6363-0866	ph5	-31.3959	-36.2868	-25.0485	-36.4538	-28.7637	-24.3342	-28.8585	-25.6815	-28.7692	-27.4994	-36.4538	-29.3091		-21.27	-19.1325	-18.1189	-18.5095	-16.734	-14.3234	-17.7435	-19.0988	-18.8838	-18.5716	-21.27	-18.2386
AA	F6363-0887	ph5	-32.8443	-32.7041	-30.9418	-30.5525	-28.417	-32.3515	-32.4369	-28.5423	-32.9712	-30.868	-32.9712	-31.263		-22.1574	-21.9873	-23.5295	-25.2234	-21.9207	-21.4948	-24.5116	-21.7942	-23.9891	-23.6489	-25.2234	-23.0257
AA	F6381-6510	ph7	-31.296	-34.2397	-31.3102	-32.1957	-31.056	-31.3272	-31.7752	-30.7854	-24.5815	-29.4105	-34.2397	-30.7977		-20.0761	-19.2581	-22.4561	-21.9991	-20.5689	-23.1775	-23.1199	-22.2028	-18.4676	-18.5204	-23.1775	-20.9846
BA	F6438-0712	ph5	-35.175	-35.249	-35.0795	-26.8595	-35.3856	-30.642	-35.0124	-29.3417	-35.1539	-29.1187	-35.3856	-32.7017		-12.5481	-18.0629	-17.6974	-11.8762	-18.0785	-16.7523	-18.8306	-17.151	-18.7059	-18.1968	-18.8306	-16.79
BA	F6438-0827	ph5	-35.8042	-28.9793	-31.0326	-26.4829	-29.3423	-29.2701	-32.2811	-32.9588	-26.0306	-27.5854	-35.8042	-29.9767		-22.3109	-20.9842	-22.2368	-19.6433	-19.607	-21.6419	-20.9146	-21.8642	-22.1326	-17.7072	-22.3109	-20.9043
AA-BA	F6438-2989	ph5	-32.2173	-29.4151	-34.957	-32.0372	-30.3651	-25.6645	-29.4222	-27.3541	-35.1919	-32.3463	-35.1919	-30.8971		-21.9662	-21.9301	-23.6015	-20.6459	-23.1027	-20.7193	-21.7345	-21.9984	-22.5882	-23.5222	-23.6015	-22.1809
BA	F6438-3544	ph5	-27.5286	-28.1184	-33.7943	-27.8899	-30.289	-28.5491	-23.1875	-37.2892	-30.3518	-27.5886	-37.2892	-29.4586		-17.6376	-18.7727	-17.2368	-13.9703	-15.4147	-19.2794	-16.1729	-15.1397	-17.6313	-18.0525	-19.2794	-16.9308
BA	F6442-5822	ph5	-37.628	-31.7507	-24.1275	-33.6761	-24.3429	-22.0403	-34.3009	-30.9996	-29.2889	-34.1988	-37.628	-30.2354		-18.3759	-14.6642	-13.9512	-17.0346	-14.0798	-13.2252	-17.1604	-16.8589	-16.4091	-19.2448	-19.2448	-16.1004
BA	F6456-1028	ph5	-29.6701	-32.881	-24.005	-33.0202	-29.7926	-25.596	-33.8503	-27.3399	-32.9289	-24.5092	-33.8503	-29.3593		-17.4441	-19.6424	-18.8842	-18.4599	-18.4379	-17.2178	-21.127	-16.763	-18.5835	-20.0474	-21.127	-18.6607
BA	F6456-1266	ph5	-35.983	-29.4544	-34.677	-28.8765	-29.0259	-23.7785	-32.3188	-19.7293	-34.4609	-29.0659	-35.983	-29.737		-15.39	-14.6448	-15.2434	-13.6176	-17.322	-16.169	-16.1713	-13.2679	-16.0785	-18.157	-18.157	-15.6062
BA	F6456-1370	ph5	-33.3296	-33.5358	-33.5334	-25.97	-33.3805	-33.5204	-33.4994	-27.9661	-25.8951	-33.5146	-33.5358	-31.4145		-16.3049	-15.6098	-16.2653	-15.1852	-15.4658	-18.7138	-16.0292	-15.2572	-15.5856	-15.3743	-18.7138	-15.9791
BA	F6469-2165	ph5	-40.5486	-34.2192	-24.9749	-24.7534	-35.0824	-26.9234	-23.5512	-30.7315	-30.6242	-32.0905	-40.5486	-30.3499		-22.6519	-21.5644	-20.6672	-19.5098	-22.2933	-20.3045	-19.1003	-20.6956	-22.1302	-21.9458	-22.6519	-21.0863
BA	F6475-0919	ph5	-28.7482	-27.5735	-25.0979	-25.2652	-28.0163	-27.3495	-30.5368	-27.2509	-39.8279	-23.884	-39.8279	-28.355		-14.881	-15.2582	-15.6426	-16.3307	-15.4264	-17.1308	-20.3108	-19.0053	-17.4999	-16.7983	-20.3108	-16.8284
BA	F6475-1234	ph5	-34.26	-35.3271	-33.9848	-25.5517	-35.3702	-27.7107	-35.3239	-34.1411	-35.4384	-35.4028	-35.4384	-33.2511		-20.5017	-20.9889	-21.1876	-20.5044	-20.3642	-20.4435	-22.1348	-17.3367	-20.1967	-21.7071	-22.1348	-20.5366
BA	F6475-2610	ph5	-27.768	-20.9229	-29.368	-30.7438	-19.6979	-27.6786	-24.4706	-32.0659	-27.4035	-28.7507	-32.0659	-26.887		-16.277	-15.7369	-19.0552	-17.5258	-12.4797	-15.7376	-13.7706	-19.5691	-17.6509	-16.6418	-19.5691	-16.4445
BA	F6475-2954	ph5	-26.7661	-32.9132	-26.4681	-24.0122	-30.3885	-29.6884	-31.9662	-30.2899	-28.7987	-29.2484	-32.9132	-29.054		-17.696	-17.8088	-19.1256	-17.5087	-17.2386	-20.0902	-19.6968	-20.0465	-20.1467	-16.9725	-20.1467	-18.633
BA	F6493-1243	ph5	-41.8967	-32.8734	-41.9768	-42.0521	-42.1034	-42.1544	-31.8691	-41.9002	-40.1806	-41.9701	-42.1544	-39.8977		-21.7134	-21.3523	-21.9878	-22.2016	-20.2642	-19.8303	-20.7813	-23.8359	-22.1187	-24.0442	-24.0442	-21.813
BA	F6493-1268	ph5	-24.4235	-22.0276	-31.7566	-32.8143	-20.9203	-35.2419	-24.4557	-35.716	-21.9781	-32.7126	-35.716	-28.2047		-14.8174	-17.1535	-18.201	-18.2253	-13.9659	-15.884	-15.5164	-17.3745	-13.9381	-18.2136	-18.2253	-16.329
BA	F6495-4584	ph5	-25.5741	-25.1386	-26.4986	-28.3673	-27.5608	-27.9896	-37.4454	-30.4997	-29.2309	-32.7831	-37.4454	-29.1088		-21.9539	-20.4732	-17.8472	-20.3532	-19.157	-19.9206	-20.7558	-21.0699	-19.477	-20.4384	-21.9539	-20.1446
BA	F6495-5356	ph5	-36.9952	-35.7956	-35.46	-36.8592	-36.8021	-37.0617	-36.9262	-36.9592	-28.0703	-24.2604	-37.0617	-34.519		-21.8743	-22.2022	-20.8506	-21.0103	-21.041	-21.6577	-21.7125	-21.5722	-21.029	-17.751	-22.2022	-21.0701
BA	F6514-3781	ph5	-33.9323	-36.0878	-33.9062	-32.755	-34.4875	-32.8576	-36.5685	-36.253	-31.4621	-32.3027	-36.5685	-34.0613		-24.7326	-25.6956	-25.1825	-23.622	-23.74	-23.269	-25.2649	-26.5561	-25.2294	-25.691	-26.5561	-24.8983
AA	F6514-3810	ph5	-31.7226	-33.3131	-29.9561	-27.8713	-32.4821	-27.7444	-32.0417	-28.2815	-31.3537	-33.0692	-33.3131	-30.7836		-22.9022	-23.4	-22.5601	-23.2004	-23.009	-23.8475	-22.8602	-21.8877	-22.7087	-23.9881	-23.9881	-23.0364
AA-BA	F6514-3830	ph5	-37.7192	-29.2198	-28.1174	-31.9564	-38.5412	-29.4165	-36.5603	-28.3894	-37.0164	-28.3654	-38.5412	-32.5302		-23.446	-22.7581	-22.6603	-23.879	-21.0233	-22.4	-23.8429	-22.6877	-23.9993	-21.8289	-23.9993	-22.8525
BA	F6514-4058	ph5	-36.6143	-36.5165	-29.748	-28.8984	-30.3615	-36.9607	-36.9638	-37.4763	-37.5451	-36.2856	-37.5451	-34.737		-22.1252	-21.2137	-18.2371	-19.8722	-21.0587	-20.3711	-22.9983	-20.7583	-21.9821	-23.1626	-23.1626	-21.1779
AA	F6514-4301	ph5	-32.3513	-30.1632	-31.1686	-27.3873	-28.5169	-28.9373	-28.7889	-28.9917	-28.8158	-27.9	-32.3513	-29.3021		-21.7612	-23.1273	-24.1821	-19.5582	-22.8768	-23.7654	-21.8246	-23.0769	-23.729	-23.4993	-24.1821	-22.7401
BA	F6514-4339	ph5	-30.6104	-35.436	-28.413	-24.977	-35.1038	-32.0201	-30.9655	-26.5979	-35.2061	-26.9582	-35.436	-30.6288		-20.6513	-22.3358	-20.3193	-18.9999	-24.3133	-21.4599	-20.4125	-20.9536	-23.0369	-20.7047	-24.3133	-21.3187
BA	F6514-4372	ph5	-35.3939	-30.1261	-36.3809	-28.1382	-31.9641	-38.9841	-37.995	-35.4393	-38.1737	-38.0754	-38.9841	-35.0671		-20.4088	-20.6492	-20.7693	-16.8639	-20.3531	-22.5404	-21.7388	-19.4241	-21.2747	-19.9769	-22.5404	-20.3999
BA	F6514-4384	ph5	-31.3994	-33.2048	-29.7198	-33.5611	-32.482	-36.4557	-32.4377	-23.9709	-28.0685	-33.2468	-36.4557	-31.4547		-21.4225	-20.8354	-19.2912	-20.7324	-21.2003	-21.0314	-21.267	-17.9963	-20.2458	-20.9944	-21.4225	-20.5017
BA	F6514-4571	ph5	-35.9927	-25.4899	-27.751	-26.9272	-23.3825	-35.9538	-24.8844	-26.517	-26.6833	-26.7819	-35.9927	-28.0363		-21.8968	-18.2685	-20.0234	-21.5618	-19.1734	-23.1061	-17.6486	-21.7672	-20.0973	-20.2107	-23.1061	-20.3754
BA	F6529-6343	ph5	-23.7552	-25.8952	-23.8168	-24.8295	-27.011	-23.5242	-25.7005	-23.0368	-25.505	-25.2815	-27.011	-24.8356		-14.5026	-15.852	-12.9595	-15.3912	-16.2953	-15.4711	-19.6445	-14.1358	-15.0584	-18.4186	-19.6445	-15.7729
BA	F6548-1038	ph5	-25.4646	-31.2646	-26.7175	-28.6841	-31.7702	-25.2685	-23.4329	-36.966	-22.7588	-25.4115	-36.966	-27.7739		-19.4753	-20.4139	-18.1555	-19.6058	-18.9692	-19.9433	-17.948	-19.8306	-18.8373	-19.4263	-20.4139	-19.2605
BA	F6550-6090	ph7	-31.5927	-29.4172	-31.5147	-26.2954	-34.2647	-37.4542	-26.08	-31.6482	-31.5617	-31.0543	-37.4542	-31.0883		-17.3094	-15.8941	-15.2897	-16.9588	-17.8402	-16.834	-13.5346	-16.4105	-15.6175	-15.5279	-17.8402	-16.1217
BA	F6550-6757	ph5	-24.2101	-37.4407	-37.4276	-24.1038	-23.9833	-24.168	-23.8406	-25.6496	-24.1448	-24.3662	-37.4407	-26.9335		-18.6785	-21.5778	-22.1424	-20.0111	-18.7244	-19.2761	-20.0007	-18.821	-19.5603	-19.7374	-22.1424	-19.853
BA	F6550-6822	ph5	-35.7487	-35.7871	-25.3561	-35.7944	-35.7246	-35.7398	-35.8598	-35.7941	-35.7628	-28.1875	-35.8598	-33.9755		-20.5254	-19.0088	-17.8886	-17.9536	-21.5835	-18.7078	-20.4447	-17.1123	-18.3224	-17.5643	-21.5835	-18.9111
BA	F6560-2558	ph5	-28.075	-29.1114	-28.8813	-27.8571	-23.282	-28.4449	-30.3572	-32.1894	-31.2047	-28.5963	-32.1894	-28.7999		-20.3717	-23.0369	-21.1607	-19.7649	-17	-21.0075	-21.9633	-21.1739	-21.6207	-20.7024	-23.0369	-20.7802
BA	F6560-2558	ph7	-26.3402	-35.5529	-25.0852	-35.5936	-26.3837	-26.1436	-35.3214	-35.4761	-35.4174	-30.0661	-35.5936	-31.138		-18.8483	-21.7431	-18.7855	-19.3485	-19.085	-18.7648	-19.4642	-19.9969	-21.129	-20.7875	-21.7431	-19.7953
BA	F6562-2382	ph5	-33.4263	-25.5474	-31.9246	-37.531	-38.1285	-25.7647	-25.2374	-38.0977	-22.7547	-33.9756	-38.1285	-31.2388		-20.4958	-21.0086	-21.5946	-26.4233	-26.6095	-20.979	-20.5177	-25.1398	-18.1406	-23.9799	-26.6095	-22.4889

## Sheet: 5SL1-50K-TAR
Boltzmann Average													Arithmetic Average
T1_Filter	Name	pH	BA_Rep1	BA_Rep2	BA_Rep3	BA_Rep4	BA_Rep5	BA_Top	BA_Men	BA_StDev	BA_Cutoff		AA_Rep1	AA_Rep2	AA_Rep3	AA_Rep4	AA_Rep5	AA_Top	AA_Mean	AA_StDev	AA_Cutoff
AA-BA	F0657-0459	ph5	-25.5412	-26.1173	-25.3121	-25.2361	-25.4751	-26.1173	-25.5364	0.347056	-26.5775		-17.1632	-16.8734	-17.6188	-17.7446	-17.9283	-17.9283	-17.4657	0.435189	-18.7712
AA	F0919-6466	ph5	-32.5751	-34.9125	-35.7548	-32.637	-35.6433	-35.7548	-34.3045	1.58404	-39.0567		-19.1867	-15.5654	-19.7383	-17.8822	-18.4437	-19.7383	-18.1633	1.61515	-23.0087
AA	F2199-0382	ph5	-30.3635	-30.5801	-28.778	-23.2034	-23.2252	-30.5801	-27.23	3.73132	-38.424		-16.1465	-14.3302	-13.1432	-13.8286	-13.7253	-16.1465	-14.2348	1.14891	-17.6815
BA	F2257-0125	ph5	-29.2498	-29.2369	-29.2622	-29.5298	-29.3124	-29.5298	-29.3182	0.121685	-29.6833		-15.1562	-15.4095	-15.3506	-12.9057	-13.3215	-15.4095	-14.4287	1.21312	-18.068
BA	F2318-0076	ph5	-21.7982	-18.567	-24.8665	-23.3021	-24.2015	-24.8665	-22.5471	2.50444	-30.0604		-12.7033	-11.0048	-12.3935	-11.2875	-12.0669	-12.7033	-11.8912	0.723311	-14.0611
BA	F2442-0239	ph5	-26.4334	-27.445	-25.3119	-26.167	-24.247	-27.445	-25.9209	1.20611	-29.5392		-14.2299	-10.446	-13.9334	-12.9613	-14.3894	-14.3894	-13.192	1.63208	-18.0882
BA	F2455-0510	ph5	-23.2579	-26.7937	-23.9038	-24.5366	-33.9136	-33.9136	-26.4811	4.36325	-39.5709		-13.7354	-12.8636	-13.8161	-14.235	-14.3428	-14.3428	-13.7986	0.584187	-15.5512
BA	F2501-0641	ph5	-24.2137	-26.4771	-23.296	-34.42	-30.6566	-34.42	-27.8127	4.6605	-41.7942		-15.0058	-13.7596	-13.3674	-14.675	-15.8785	-15.8785	-14.5372	1.00136	-17.5413
BA	F2543-0025	ph5	-23.1086	-22.4755	-23.399	-23.7511	-23.1925	-23.7511	-23.1853	0.46786	-24.5889		-15.4919	-13.6777	-13.7342	-15.2803	-14.793	-15.4919	-14.5954	0.850813	-17.1479
BA	F2874-0102	ph5	-23.3197	-24.9432	-25.7117	-23.2305	-24.945	-25.7117	-24.43	1.10034	-27.731		-16.7049	-16.7828	-14.8556	-16.9146	-15.805	-16.9146	-16.2126	0.87574	-18.8398
BA	F2971-0477	ph5	-34.3206	-25.2571	-35.5922	-29.6971	-33.8809	-35.5922	-31.7496	4.25096	-44.5025		-17.7734	-14.204	-16.8431	-15.8875	-14.1221	-17.7734	-15.766	1.60833	-20.591
BA	F3167-0608	ph5	-21.3851	-21.6197	-20.1967	-23.0684	-19.6779	-23.0684	-21.1896	1.32515	-25.165		-9.75821	-3.83871	-10.0324	-9.86302	-9.91837	-10.0324	-8.68214	2.70936	-16.8102
AA	F3382-8198	ph5	-29.9866	-28.5225	-28.9305	-28.3239	-26.9228	-29.9866	-28.5373	1.10766	-31.8602		-15.2756	-16.9349	-14.2013	-16.6349	-15.7714	-16.9349	-15.7636	1.09658	-19.0534
BA	F3406-5426	ph5	-24.5523	-24.3718	-23.5581	-23.2632	-26.0634	-26.0634	-24.3618	1.09369	-27.6428		-15.4645	-15.3007	-14.2154	-14.147	-14.4555	-15.4645	-14.7166	0.621368	-16.5807
AA	F3406-5477	ph5	-27.3861	-24.7049	-25.2156	-26.8759	-27.3749	-27.3861	-26.3115	1.26355	-30.1021		-14.8187	-13.7904	-12.603	-15.5416	-15.2444	-15.5416	-14.3996	1.20335	-18.0097
BA	F5001-1481	ph5	-25.1451	-28.2729	-27.3622	-28.8485	-28.96	-28.96	-27.7177	1.57123	-32.4314		-13.2654	-14.0636	-14.9808	-14.6307	-14.6869	-14.9808	-14.3255	0.679268	-16.3633
BA	F5022-0186	ph5	-34.5841	-28.9678	-24.7088	-25.95	-29.1925	-34.5841	-28.6806	3.82188	-40.1463		-10.5203	-10.8601	-14.3838	-13.4903	-14.1618	-14.3838	-12.6833	1.85281	-18.2417
BA	F5238-0027	ph5	-26.639	-28.7991	-29.2229	-30.4526	-36.6778	-36.6778	-30.3583	3.79139	-41.7324		-17.4821	-17.8144	-18.8768	-20.3692	-21.2003	-21.2003	-19.1485	1.60705	-23.9697
AA-BA	F5238-0055	ph5	-32.0842	-37.5097	-31.9949	-36.364	-35.1714	-37.5097	-34.6248	2.50087	-42.1274		-20.1164	-19.003	-20.3888	-19.6851	-19.1811	-20.3888	-19.6749	0.591598	-21.4497
AA	F5283-0096	ph5	-26.7809	-24.4701	-26.2709	-26.7509	-23.755	-26.7809	-25.6056	1.40086	-29.8081		-15.2316	-14.8523	-15.3565	-14.5076	-15.2975	-15.3565	-15.0491	0.36108	-16.1324
BA	F5564-0063	ph5	-23.9829	-32.4708	-36.4519	-26.4667	-26.9371	-36.4519	-29.2618	5.07639	-44.491		-14.128	-18.4435	-10.4287	-13.9619	-16.6907	-18.4435	-14.7305	3.04501	-23.8656
BA	F5824-0042	ph5	-31.8173	-31.5287	-31.7542	-31.8859	-29.5514	-31.8859	-31.3075	0.9908	-34.2799		-14.1212	-14.3629	-14.0901	-14.4781	-15.2693	-15.2693	-14.4643	0.478578	-15.9
BA	F5971-0062	ph5	-26.1083	-24.1915	-33.1579	-24.6857	-23.1076	-33.1579	-26.2502	4.00932	-38.2781		-14.5882	-14.9845	-14.4814	-14.0835	-14.515	-14.9845	-14.5305	0.320908	-15.4933
AA	F6064-0701	ph5	-25.414	-24.0699	-23.9351	-26.9754	-25.3749	-26.9754	-25.1538	1.2344	-28.857		-11.6651	-11.0704	-11.9272	-12.5309	-13.0537	-13.0537	-12.0494	0.768368	-14.3546
BA	F6089-9681	ph5	-24.7334	-25.5721	-23.692	-25.3453	-22.6168	-25.5721	-24.3919	1.23079	-28.0843		-12.4844	-13.6536	-12.8034	-12.6823	-12.6982	-13.6536	-12.8644	0.456003	-14.2324
AA-BA	F6125-2352	ph5	-20.0384	-26.8246	-21.537	-26.1246	-19.7297	-26.8246	-22.8509	3.38697	-33.0118		-13.1644	-13.3754	-12.1128	-13.3358	-13.2096	-13.3754	-13.0396	0.525337	-14.6156
BA	F6235-0058	ph5	-31.216	-28.0771	-27.4533	-29.7508	-32.1537	-32.1537	-29.7302	1.99988	-35.7298		-17.4254	-15.117	-14.0542	-14.0657	-17.1096	-17.4254	-15.5544	1.62614	-20.4328
BA	F6235-0188	ph5	-25.3918	-31.7288	-27.4755	-30.8541	-32.9162	-32.9162	-29.6733	3.13439	-39.0765		-17.0112	-18.414	-17.3084	-18.9441	-18.0466	-18.9441	-17.9448	0.791501	-20.3193
BA	F6247-1046	ph5	-31.3614	-29.689	-26.6298	-25.4401	-27.926	-31.3614	-28.2093	2.3648	-35.3037		-15.4194	-16.6661	-15.1548	-15.2351	-16.354	-16.6661	-15.7659	0.694869	-17.8505
AA	F6252-3887	ph5	-31.0258	-31.0134	-26.5788	-20.3328	-30.8059	-31.0258	-27.9513	4.6611	-41.9346		-12.9168	-16.8046	-14.6702	-14.5081	-15.5378	-16.8046	-14.8875	1.42941	-19.1757
AA	F6252-4128	ph5	-29.4437	-28.1357	-36.2993	-30.2238	-28.546	-36.2993	-30.5297	3.32519	-40.5052		-17.4911	-18.3629	-17.4829	-17.1883	-16.8279	-18.3629	-17.4706	0.567771	-19.174
BA	F6262-1842	ph5	-23.8958	-21.8124	-19.9309	-23.6342	-24.8654	-24.8654	-22.8277	1.95996	-28.7076		-11.7613	-12.5139	-11.1051	-10.8056	-14.2426	-14.2426	-12.0857	1.37303	-16.2048
BA	F6363-0799	ph5	-32.5464	-35.8625	-33.0944	-33.2903	-29.2024	-35.8625	-32.7992	2.38293	-39.948		-17.0779	-21.1562	-18.9856	-20.2951	-18.1793	-21.1562	-19.1388	1.62775	-24.0221
BA	F6363-0866	ph5	-29.5968	-27.7121	-40.5896	-32.5188	-30.9774	-40.5896	-32.2789	4.97162	-47.1938		-19.2902	-17.9569	-21.1199	-21.6778	-18.4925	-21.6778	-19.7075	1.62726	-24.5892
AA	F6363-0887	ph5	-25.888	-31.5886	-31.797	-25.7272	-25.0175	-31.797	-28.0037	3.38439	-38.1568		-14.1683	-15.5595	-16.0897	-16.8464	-14.6084	-16.8464	-15.4545	1.08654	-18.7141
AA	F6381-6510	ph7	-28.0286	-21.4991	-23.0891	-21.7911	-28.7371	-28.7371	-24.629	3.48765	-35.0919		-14.0598	-13.2469	-15.1024	-13.1413	-15.7204	-15.7204	-14.2542	1.13579	-17.6615
BA	F6438-0712	ph5	-31.8346	-26.1597	-26.5686	-33.4181	-28.6304	-33.4181	-29.3223	3.20744	-38.9446		-16.1669	-16.8598	-15.9324	-14.4915	-15.8037	-16.8598	-15.8509	0.862319	-18.4378
BA	F6438-0827	ph5	-22.8171	-27.003	-24.3614	-28.5616	-25.7186	-28.5616	-25.6923	2.2355	-32.3988		-12.6602	-12.6561	-14.5816	-13.1303	-13.2328	-14.5816	-13.2522	0.788711	-15.6183
AA-BA	F6438-2989	ph5	-30.6367	-25.8585	-21.2303	-21.3837	-20.3856	-30.6367	-23.899	4.33097	-36.8919		-14.679	-13.9933	-10.9076	-12.9102	-11.1567	-14.679	-12.7294	1.67504	-17.7545
BA	F6438-3544	ph5	-25.7665	-26.9712	-25.9724	-26.1537	-25.6357	-26.9712	-26.0999	0.525616	-27.6767		-14.9272	-14.4408	-14.4061	-15.4014	-15.4753	-15.4753	-14.9301	0.508292	-16.455
BA	F6442-5822	ph5	-20.9445	-26.7556	-24.0629	-23.1037	-23.6347	-26.7556	-23.7003	2.0869	-29.961		-10.9525	-10.7678	-11.9206	-11.2778	-12.7796	-12.7796	-11.5397	0.820314	-14.0006
BA	F6456-1028	ph5	-31.1997	-27.8935	-27.8289	-24.7124	-29.4535	-31.1997	-28.2176	2.396	-35.4056		-16.8583	-15.9275	-17.0773	-16.2827	-15.1374	-17.0773	-16.2566	0.774171	-18.5792
BA	F6456-1266	ph5	-20.5378	-26.0071	-27.2962	-26.6445	-25.0172	-27.2962	-25.1006	2.68569	-33.1576		-14.0183	-13.9308	-14.4886	-15.4088	-16.3866	-16.3866	-14.8466	1.04169	-17.9717
BA	F6456-1370	ph5	-29.2644	-23.6326	-34.589	-33.3669	-28.6714	-34.589	-29.9049	4.3359	-42.9126		-15.609	-15.3393	-17.3546	-14.1327	-16.2948	-17.3546	-15.7461	1.19116	-19.3196
BA	F6469-2165	ph5	-34.4644	-30.0775	-34.355	-34.1196	-29.1976	-34.4644	-32.4428	2.58267	-40.1908		-21.7809	-21.7767	-21.6436	-20.753	-19.0748	-21.7809	-21.0058	1.1613	-24.4897
BA	F6475-0919	ph5	-28.0107	-26.3811	-26.1945	-25.9024	-25.014	-28.0107	-26.3005	1.09044	-29.5719		-16.4713	-16.7498	-15.658	-17.0841	-17.2664	-17.2664	-16.6459	0.631307	-18.5399
BA	F6475-1234	ph5	-20.4583	-21.924	-18.3414	-20.0854	-22.1863	-22.1863	-20.5991	1.55368	-25.2601		-13.9329	-12.5279	-13.3022	-13.2347	-13.7784	-13.9329	-13.3552	0.551031	-15.0083
BA	F6475-2610	ph5	-20.1105	-24.3983	-20.9233	-24.8109	-24.3658	-24.8109	-22.9218	2.221	-29.5848		-11.2792	-13.3342	-12.4815	-13.7137	-13.8955	-13.8955	-12.9408	1.0765	-16.1703
BA	F6475-2954	ph5	-34.8888	-20.7831	-23.4216	-24.6996	-28.451	-34.8888	-26.4488	5.46732	-42.8508		-14.1364	-14.3463	-15.3614	-13.941	-14.6912	-15.3614	-14.4953	0.558329	-16.1702
BA	F6493-1243	ph5	-25.1602	-24.9128	-23.2201	-25.2316	-23.0612	-25.2316	-24.3172	1.08195	-27.563		-16.5892	-14.4588	-15.6192	-16.8705	-15.9957	-16.8705	-15.9067	0.946293	-18.7456
BA	F6493-1268	ph5	-20.8598	-19.6478	-21.7186	-21.2475	-22.3245	-22.3245	-21.1596	1.00654	-24.1793		-11.7226	-10.5073	-11.6489	-11.495	-12.1941	-12.1941	-11.5136	0.6201	-13.3739
BA	F6495-4584	ph5	-37.1432	-39.2334	-37.5492	-32.2882	-26.2868	-39.2334	-34.5002	5.26872	-50.3063		-15.9314	-18.192	-15.0023	-16.8793	-14.1085	-18.192	-16.0227	1.59321	-20.8023
BA	F6495-5356	ph5	-25.0595	-25.0174	-31.2636	-20.7088	-31.4979	-31.4979	-26.7094	4.6169	-40.5601		-14.3249	-12.0416	-14.6676	-14.4866	-13.944	-14.6676	-13.8929	1.0688	-17.0993
BA	F6514-3781	ph5	-25.8515	-27.0048	-23.5765	-27.7616	-26.4085	-27.7616	-26.1206	1.58923	-30.8883		-13.1123	-14.6794	-14.0131	-13.9645	-14.1749	-14.6794	-13.9888	0.565877	-15.6865
AA	F6514-3810	ph5	-22.4818	-23.749	-19.3356	-21.2953	-22.3819	-23.749	-21.8487	1.65212	-26.8051		-11.7879	-12.6743	-11.124	-12.6516	-10.9488	-12.6743	-11.8373	0.816148	-14.2857
AA-BA	F6514-3830	ph5	-23.3694	-22.6163	-23.4152	-24.9807	-26.5894	-26.5894	-24.1942	1.5916	-28.969		-12.1938	-12.5971	-12.9805	-12.986	-13.3098	-13.3098	-12.8134	0.428584	-14.0992
BA	F6514-4058	ph5	-25.5338	-24.8653	-25.1868	-25.5072	-24.0923	-25.5338	-25.0371	0.594181	-26.8196		-12.6247	-13.8128	-13.5612	-14.0639	-12.8919	-14.0639	-13.3909	0.611573	-15.2256
AA	F6514-4301	ph5	-23.8335	-24.1685	-23.6376	-21.3592	-22.2776	-24.1685	-23.0553	1.19012	-26.6256		-13.7742	-12.6362	-13.0349	-11.773	-12.4416	-13.7742	-12.732	0.740103	-14.9523
BA	F6514-4339	ph5	-20.5918	-25.6332	-25.1609	-29.906	-25.1975	-29.906	-25.2979	3.29863	-35.1938		-8.00698	-12.1798	-11.1865	-12.1965	-11.4251	-12.1965	-10.999	1.73184	-16.1945
BA	F6514-4372	ph5	-22.7809	-24.4111	-28.4667	-23.468	-25.1174	-28.4667	-24.8488	2.20997	-31.4787		-12.9743	-12.4292	-12.3399	-12.6868	-9.77939	-12.9743	-12.0419	1.2887	-15.908
BA	F6514-4384	ph5	-22.3319	-23.2929	-20.1565	-26.2074	-20.1374	-26.2074	-22.4252	2.52232	-29.9922		-11.5166	-13.3304	-6.52671	-4.45482	-9.74279	-13.3304	-9.11428	3.61761	-19.9671
BA	F6514-4571	ph5	-29.0165	-26.4388	-25.2104	-26.6753	-25.7463	-29.0165	-26.6175	1.46027	-30.9983		-13.045	-12.8764	-14.4678	-12.717	-12.0005	-14.4678	-13.0214	0.901189	-15.7249
BA	F6529-6343	ph5	-23.0704	-22.0427	-20.4967	-29.5414	-21.6446	-29.5414	-23.3592	3.57665	-34.0891		-14.1853	-13.4177	-13.6836	-12.4967	-12.3728	-14.1853	-13.2312	0.778815	-15.5677
BA	F6548-1038	ph5	-26.8269	-29.5705	-24.0651	-27.0258	-21.7623	-29.5705	-25.8501	3.00308	-34.8594		-14.0197	-15.5114	-15.6728	-14.107	-15.4068	-15.6728	-14.9436	0.80966	-17.3725
BA	F6550-6090	ph7	-19.8715	-27.2782	-27.0973	-21.5031	-20.9793	-27.2782	-23.3459	3.55684	-34.0164		-9.47746	-12.1877	-9.21327	-9.9982	-10.977	-12.1877	-10.3707	1.21916	-14.0282
BA	F6550-6757	ph5	-29.0149	-28.2725	-26.4495	-25.8598	-26.2477	-29.0149	-27.1689	1.38793	-31.3327		-14.5229	-13.7444	-13.9778	-15.2539	-14.7264	-15.2539	-14.4451	0.60181	-16.2505
BA	F6550-6822	ph5	-25.6004	-25.6674	-25.626	-25.5132	-25.6786	-25.6786	-25.6171	0.06608	-25.8154		-15.2225	-15.4582	-14.2135	-13.9307	-14.7908	-15.4582	-14.7231	0.648433	-16.6684
BA	F6560-2558	ph5	-30.8852	-23.4779	-24.4314	-27.5403	-28.8695	-30.8852	-27.0409	3.07719	-36.2724		-15.7847	-17.9243	-15.5121	-14.2855	-17.7605	-17.9243	-16.2534	1.55763	-20.9263
BA	F6560-2558	ph7	-20.1813	-27.9263	-26.2558	-24.2406	-20.4345	-27.9263	-23.8077	3.45227	-34.1645		-13.621	-13.3107	-13.864	-12.7222	-13.5207	-13.864	-13.4077	0.431801	-14.7031
BA	F6562-2382	ph5	-32.6157	-32.5795	-32.6116	-21.8262	-20.0142	-32.6157	-27.9294	6.43054	-47.221		-14.379	-14.9853	-15.9806	-15.6216	-13.9588	-15.9806	-14.9851	0.839171	-17.5026

## Sheet: 5SL1-50K-RRE
Boltzmann Average													Arithmetic Average
T1_Filter	Name	pH	BA_Rep1	BA_Rep2	BA_Rep3	BA_Rep4	BA_Rep5	BA_Top	BA_Men	BA_StDev	BA_Cutoff		AA_Rep1	AA_Rep2	AA_Rep3	AA_Rep4	AA_Rep5	AA_Top	AA_Mean	AA_StDev	AA_Cutoff
AA-BA	F0657-0459	ph5	-23.3184	-23.5507	-29.6417	-28.4774	-29.4949	-29.6417	-26.8966	3.19312	-36.476		-18.0696	-19.0695	-19.4986	-18.3991	-19.1339	-19.4986	-18.8341	0.583222	-20.5838
AA	F0919-6466	ph5	-25.7017	-25.545	-25.6313	-25.0694	-24.9754	-25.7017	-25.3846	0.33687	-26.3952		-15.8449	-15.2212	-16.8274	-15.7879	-16.8343	-16.8343	-16.1032	0.707646	-18.2261
AA	F2199-0382	ph5	-23.5013	-23.6936	-25.9092	-24.6376	-25.9432	-25.9432	-24.737	1.16776	-28.2402		-15.2369	-16.631	-14.0495	-14.4506	-13.2971	-16.631	-14.733	1.27134	-18.5471
BA	F2257-0125	ph5	-19.9729	-23.2873	-21.7971	-23.7997	-25.2281	-25.2281	-22.817	2.00807	-28.8412		-12.9921	-12.5858	-13.3954	-13.1274	-13.331	-13.3954	-13.0863	0.322669	-14.0543
BA	F2318-0076	ph5	-26.0729	-22.7668	-23.3594	-27.6964	-24.1962	-27.6964	-24.8183	2.03598	-30.9263		-20.1687	-20.85	-19.3522	-20.1213	-22.7064	-22.7064	-20.6397	1.27118	-24.4533
BA	F2442-0239	ph5	-23.0408	-19.3426	-21.3791	-17.0571	-18.7417	-23.0408	-19.9123	2.33379	-26.9136		-18.3744	-14.7263	-16.8128	-17.461	-16.2614	-18.3744	-16.7272	1.36745	-20.8295
BA	F2455-0510	ph5	-20.2795	-19.725	-21.8983	-20.0036	-21.2448	-21.8983	-20.6302	0.911146	-23.3637		-17.9244	-15.4795	-16.3639	-15.1125	-16.2205	-17.9244	-16.2202	1.08406	-19.4723
BA	F2501-0641	ph5	-26.2331	-25.5717	-25.1835	-27.0266	-25.0543	-27.0266	-25.8138	0.818458	-28.2692		-14.4771	-15.3259	-14.9346	-12.9691	-13.8159	-15.3259	-14.3045	0.934357	-17.1076
BA	F2543-0025	ph5	-23.4168	-24.4711	-23.4536	-23.7053	-26.0497	-26.0497	-24.2193	1.10772	-27.5425		-13.5944	-14.0259	-13.0447	-13.594	-13.3758	-14.0259	-13.527	0.358284	-14.6018
BA	F2874-0102	ph5	-21.3784	-26.9987	-28.0807	-26.172	-26.1883	-28.0807	-25.7636	2.57249	-33.4811		-15.1818	-15.366	-15.0877	-15.5729	-15.13	-15.5729	-15.2677	0.200959	-15.8705
BA	F2971-0477	ph5	-24.8095	-20.8287	-34.9219	-23.9169	-23.8836	-34.9219	-25.6721	5.38613	-41.8305		-12.564	-14.0286	-12.5627	-13.3784	-14.7148	-14.7148	-13.4497	0.936988	-16.2607
BA	F3167-0608	ph5	-22.8864	-17.7099	-22.7439	-18.0396	-20.7592	-22.8864	-20.4278	2.48041	-27.869		-16.9898	-18.6298	-17.8928	-16.5673	-16.809	-18.6298	-17.3778	0.860765	-19.96
AA	F3382-8198	ph5	-30.0371	-29.5441	-31.969	-26.6798	-29.1999	-31.969	-29.486	1.89928	-35.1838		-13.4954	-16.6201	-18.1181	-16.4222	-15.7828	-18.1181	-16.0877	1.68308	-21.1369
BA	F3406-5426	ph5	-28.0384	-28.8667	-24.238	-24.1561	-29.0724	-29.0724	-26.8743	2.47463	-34.2982		-16.1614	-12.1503	-18.1137	-17.8373	-15.9051	-18.1137	-16.0335	2.38186	-23.1791
AA	F3406-5477	ph5	-27.7668	-24.8931	-27.4835	-23.2976	-20.6206	-27.7668	-24.8123	2.98897	-33.7792		-11.6002	-8.48344	-9.68938	-11.1396	-10.4923	-11.6002	-10.281	1.23525	-13.9867
BA	F5001-1481	ph5	-20.1854	-23.8395	-21.5501	-24.491	-21.6453	-24.491	-22.3423	1.77652	-27.6718		-11.2943	-12.1907	-11.8132	-13.0769	-12.9096	-13.0769	-12.2569	0.746004	-14.4949
BA	F5022-0186	ph5	-21.3654	-22.9306	-21.2369	-26.4303	-27.362	-27.362	-23.865	2.86524	-32.4608		-12.8889	-12.7291	-13.1755	-14.3396	-13.6686	-14.3396	-13.3603	0.65364	-15.3213
BA	F5238-0027	ph5	-31.9201	-28.7072	-27.7636	-27.9849	-32.1034	-32.1034	-29.6958	2.14373	-36.127		-15.4805	-14.4238	-15.3455	-13.8297	-13.7142	-15.4805	-14.5588	0.826387	-17.0379
AA-BA	F5238-0055	ph5	-30.7181	-26.3047	-30.4292	-26.7693	-27.5962	-30.7181	-28.3635	2.07246	-34.5809		-20.0451	-18.0392	-22.0716	-20.2972	-21.4735	-22.0716	-20.3853	1.55366	-25.0463
AA	F5283-0096	ph5	-23.1247	-25.0447	-19.8956	-23.3007	-24.661	-25.0447	-23.2054	2.0293	-29.2933		-16.5391	-14.9154	-15.3206	-14.103	-14.2001	-16.5391	-15.0156	0.990184	-17.9862
BA	F5564-0063	ph5	-33.7459	-21.6618	-23.5197	-26.7843	-34.1471	-34.1471	-27.9717	5.75593	-45.2395		-13.7225	-14.2768	-12.2829	-12.1641	-14.3371	-14.3371	-13.3567	1.06267	-16.5447
BA	F5824-0042	ph5	-26.1069	-24.9402	-25.8671	-26.1246	-23.311	-26.1246	-25.27	1.19728	-28.8618		-17.5492	-19.0934	-16.0873	-15.0881	-14.7477	-19.0934	-16.5132	1.80691	-21.9339
BA	F5971-0062	ph5	-27.4266	-21.3366	-20.2145	-20.4712	-23.7676	-27.4266	-22.6433	3.01947	-31.7017		-9.55461	-9.20004	-9.97801	-11.6528	-10.9176	-11.6528	-10.2606	1.00907	-13.2878
AA	F6064-0701	ph5	-25.6542	-26.6498	-22.6949	-25.2753	-20.4016	-26.6498	-24.1352	2.54679	-31.7755		-13.1388	-13.5741	-13.8132	-13.0135	-14.6222	-14.6222	-13.6324	0.640813	-15.5548
BA	F6089-9681	ph5	-26.0709	-26.8371	-23.5666	-27.5728	-24.2844	-27.5728	-25.6664	1.69468	-30.7504		-11.0857	-11.9987	-12.8008	-10.5308	-12.873	-12.873	-11.8578	1.03644	-14.9671
AA-BA	F6125-2352	ph5	-21.7833	-23.5559	-20.9281	-21.664	-23.234	-23.5559	-22.2331	1.11589	-25.5807		-14.1853	-15.4944	-13.6964	-13.4102	-13.3824	-15.4944	-14.0337	0.877979	-16.6677
BA	F6235-0058	ph5	-25.2106	-23.0731	-24.7216	-22.4312	-19.3789	-25.2106	-22.9631	2.30679	-29.8835		-15.7963	-15.9005	-14.8786	-17.1036	-15.8386	-17.1036	-15.9035	0.791603	-18.2783
BA	F6235-0188	ph5	-25.9122	-23.8174	-24.0145	-25.7598	-29.0697	-29.0697	-25.7147	2.10876	-32.041		-16.5454	-14.1632	-13.3573	-13.3794	-14.9278	-16.5454	-14.4746	1.3265	-18.4541
BA	F6247-1046	ph5	-28.114	-27.5756	-21.4725	-25.2184	-22.631	-28.114	-25.0023	2.93401	-33.8043		-11.9506	-11.4706	-11.0395	-11.6785	-12.596	-12.596	-11.747	0.579625	-13.4859
AA	F6252-3887	ph5	-26.8933	-28.5965	-26.9048	-30.6978	-27.0091	-30.6978	-28.0203	1.66119	-33.0039		-14.3814	-13.9126	-14.1664	-13.0035	-13.2752	-14.3814	-13.7478	0.587637	-15.5107
AA	F6252-4128	ph5	-28.8373	-31.5797	-26.6249	-29.0357	-28.7953	-31.5797	-28.9746	1.75799	-34.2485		-15.4173	-15.2137	-14.7862	-16.9017	-14.2068	-16.9017	-15.3051	1.00569	-18.3222
BA	F6262-1842	ph5	-22.4511	-20.6931	-22.3637	-20.6789	-28.4672	-28.4672	-22.9308	3.21257	-32.5685		-15.6857	-15.1312	-14.0046	-15.2426	-13.8574	-15.6857	-14.7843	0.807774	-17.2076
BA	F6363-0799	ph5	-22.5801	-32.5341	-20.6064	-29.2365	-25.5375	-32.5341	-26.0989	4.8508	-40.6513		-17.5124	-18.9944	-19.176	-18.5927	-18.0672	-19.176	-18.4685	0.683344	-20.5186
BA	F6363-0866	ph5	-26.2188	-28.8532	-26.2837	-21.7247	-23.602	-28.8532	-25.3365	2.743	-33.5655		-17.3543	-14.2932	-14.6025	-15.4225	-14.0006	-17.3543	-15.1346	1.34972	-19.1838
AA	F6363-0887	ph5	-26.6411	-18.8452	-28.1237	-23.0489	-20.7852	-28.1237	-23.4888	3.88862	-35.1547		-13.6122	-14.7554	-14.3488	-14.2549	-14.5315	-14.7554	-14.3006	0.42968	-15.5896
AA	F6381-6510	ph7	-30.5736	-26.5673	-26.714	-24.5706	-22.614	-30.5736	-26.2079	2.9598	-35.0873		-14.3865	-13.5381	-14.8559	-13.7217	-14.2894	-14.8559	-14.1583	0.531773	-15.7536
BA	F6438-0712	ph5	-27.3896	-24.7549	-29.2788	-28.446	-27.1592	-29.2788	-27.4057	1.70868	-32.5317		-13.7469	-12.6511	-13.4714	-14.4312	-14.9827	-14.9827	-13.8567	0.89607	-16.5449
BA	F6438-0827	ph5	-29.7348	-27.9453	-27.6782	-23.7184	-27.6876	-29.7348	-27.3528	2.20521	-33.9685		-16.8134	-16.065	-14.3451	-14.9887	-16.9029	-16.9029	-15.823	1.12762	-19.2059
AA-BA	F6438-2989	ph5	-25.046	-28.3182	-35.7794	-26.2113	-26.3839	-35.7794	-28.3477	4.31722	-41.2994		-13.556	-14.1989	-12.9886	-11.4714	-13.7546	-14.1989	-13.1939	1.0565	-16.3634
BA	F6438-3544	ph5	-25.7427	-27.6458	-22.4534	-28.0386	-21.7052	-28.0386	-25.1171	2.91793	-33.8709		-14.9488	-13.1468	-14.1906	-14.3849	-17.0698	-17.0698	-14.7482	1.45238	-19.1053
BA	F6442-5822	ph5	-20.7736	-24.4819	-17.5071	-24.4789	-17.0943	-24.4819	-20.8672	3.5932	-31.6468		-15.5979	-15.1243	-14.8237	-15.4253	-15.4841	-15.5979	-15.2911	0.314539	-16.2347
BA	F6456-1028	ph5	-24.9913	-24.9639	-35.3584	-26.0511	-25.9828	-35.3584	-27.4695	4.44061	-40.7914		-12.8383	-14.7036	-14.1405	-13.4182	-15.2553	-15.2553	-14.0712	0.968679	-16.9772
BA	F6456-1266	ph5	-20.8525	-25.2841	-20.8125	-24.9382	-21.2339	-25.2841	-22.6242	2.27945	-29.4626		-15.2914	-14.2066	-15.4573	-14.5815	-15.6986	-15.6986	-15.0471	0.627618	-16.9299
BA	F6456-1370	ph5	-21.8749	-27.2	-22.8885	-21.044	-28.3275	-28.3275	-24.267	3.28256	-34.1147		-16.7514	-16.8407	-16.1613	-16.2236	-16.6646	-16.8407	-16.5283	0.313612	-17.4691
BA	F6469-2165	ph5	-28.2925	-28.6243	-37.8034	-28.4481	-38.2208	-38.2208	-32.2778	5.23805	-47.992		-12.6015	-14.0451	-14.4016	-14.9612	-15.4168	-15.4168	-14.2852	1.07745	-17.5176
BA	F6475-0919	ph5	-28.2694	-27.1097	-21.8924	-25.5294	-22.4067	-28.2694	-25.0415	2.8193	-33.4994		-14.7637	-14.3776	-14.4457	-14.2103	-14.8814	-14.8814	-14.5357	0.278588	-15.3715
BA	F6475-1234	ph5	-23.3404	-22.7293	-23.388	-21.3893	-19.7213	-23.388	-22.1137	1.56171	-26.7988		-10.5813	-7.81892	-10.4923	-10.5274	-10.576	-10.5813	-9.99919	1.21936	-13.6573
BA	F6475-2610	ph5	-33.4952	-20.5728	-23.457	-23.571	-32.8124	-33.4952	-26.7817	5.9446	-44.6155		-16.4937	-15.4383	-14.2279	-14.0239	-15.1775	-16.4937	-15.0723	0.997203	-18.0639
BA	F6475-2954	ph5	-23.4925	-26.5865	-21.8185	-23.2119	-22.0163	-26.5865	-23.4251	1.91114	-29.1586		-16.1517	-14.5176	-15.2536	-16.1549	-17.0291	-17.0291	-15.8214	0.961925	-18.7071
BA	F6493-1243	ph5	-24.6115	-26.6522	-28.4558	-21.0056	-27.6569	-28.4558	-25.6764	2.98116	-34.6199		-13.5636	-12.4863	-14.086	-11.7708	-11.9713	-14.086	-12.7756	1.00972	-15.8048
BA	F6493-1268	ph5	-21.4236	-24.4823	-24.4806	-23.1802	-23.8453	-24.4823	-23.4824	1.27061	-27.2942		-15.5656	-13.5187	-13.5639	-14.583	-13.3918	-15.5656	-14.1246	0.936086	-16.9329
BA	F6495-4584	ph5	-33.57	-26.3559	-29.2918	-29.8437	-29.5272	-33.57	-29.7177	2.56785	-37.4213		-17.3461	-15.9699	-16.4087	-16.0072	-16.4212	-17.3461	-16.4306	0.55458	-18.0944
BA	F6495-5356	ph5	-27.5853	-29.8981	-26.3126	-26.3972	-30.5511	-30.5511	-28.1489	1.97409	-34.0712		-12.3657	-12.7968	-12.8375	-13.1035	-14.2721	-14.2721	-13.0751	0.719513	-15.2337
BA	F6514-3781	ph5	-22.3037	-25.266	-24.2953	-23.6833	-24.0937	-25.266	-23.9284	1.0783	-27.1633		-13.6189	-13.0594	-14.0478	-13.8586	-11.8133	-14.0478	-13.2796	0.899854	-15.9792
AA	F6514-3810	ph5	-23.829	-21.8088	-29.0368	-23.8019	-23.1416	-29.0368	-24.3236	2.7592	-32.6012		-15.5025	-15.4651	-15.631	-15.7447	-15.6929	-15.7447	-15.6072	0.120373	-15.9683
AA-BA	F6514-3830	ph5	-20.9545	-23.0802	-24.3855	-22.1169	-21.7727	-24.3855	-22.462	1.31804	-26.4161		-17.344	-15.9719	-16.5418	-17.6058	-16.5611	-17.6058	-16.8049	0.66228	-18.7918
BA	F6514-4058	ph5	-26.1548	-26.3247	-24.0318	-25.869	-23.2067	-26.3247	-25.1174	1.40781	-29.3408		-17.4751	-17.3116	-16.5368	-15.7904	-16.5467	-17.4751	-16.7321	0.679563	-18.7708
AA	F6514-4301	ph5	-26.3782	-25.9362	-22.8882	-21.3644	-23.4429	-26.3782	-24.002	2.11527	-30.3478		-14.4255	-13.7879	-12.7341	-13.7494	-13.5701	-14.4255	-13.6534	0.607371	-15.4755
BA	F6514-4339	ph5	-26.6688	-28.4143	-23.793	-24.2745	-28.864	-28.864	-26.4029	2.31922	-33.3606		-13.6579	-12.2927	-15.8209	-11.8214	-11.6393	-15.8209	-13.0464	1.74072	-18.2686
BA	F6514-4372	ph5	-28.7542	-29.7941	-28.3184	-28.2583	-31.3423	-31.3423	-29.2935	1.30015	-33.1939		-15.3732	-15.4626	-14.5539	-14.9638	-16.8965	-16.8965	-15.45	0.885692	-18.107
BA	F6514-4384	ph5	-23.1662	-23.857	-25.4896	-21.6848	-26.6343	-26.6343	-24.1664	1.94269	-29.9945		-15.4	-14.61	-15.1501	-15.6176	-15.3246	-15.6176	-15.2204	0.380274	-16.3613
BA	F6514-4571	ph5	-25.9139	-24.3779	-24.6662	-24.3953	-24.0553	-25.9139	-24.6817	0.722018	-26.8478		-13.564	-13.5892	-12.2475	-14.0695	-11.4265	-14.0695	-12.9793	1.10103	-16.2824
BA	F6529-6343	ph5	-25.7706	-23.3551	-28.489	-23.4874	-28.3674	-28.489	-25.8939	2.50523	-33.4096		-14.6329	-14.4333	-15.3583	-14.0163	-13.4426	-15.3583	-14.3767	0.713218	-16.5163
BA	F6548-1038	ph5	-31.3085	-27.0389	-25.9749	-22.0777	-25.2812	-31.3085	-26.3362	3.33901	-36.3533		-14.6846	-15.8763	-15.5057	-13.7098	-14.5583	-15.8763	-14.8669	0.850619	-17.4188
BA	F6550-6090	ph7	-24.3385	-22.6121	-19.2269	-26.4736	-25.4294	-26.4736	-23.6161	2.83937	-32.1342		-18.625	-16.2581	-19.3092	-19.0864	-18.3068	-19.3092	-18.3171	1.21558	-21.9638
BA	F6550-6757	ph5	-22.9278	-22.1159	-22.3214	-29.8783	-29.7856	-29.8783	-25.4058	4.05165	-37.5608		-16.8759	-17.2877	-15.5023	-15.523	-14.2957	-17.2877	-15.8969	1.19916	-19.4944
BA	F6550-6822	ph5	-21.7636	-20.9489	-21.649	-22.9083	-21.4254	-22.9083	-21.739	0.724326	-23.912		-15.4811	-18.3092	-18.2158	-15.0057	-18.9671	-18.9671	-17.1958	1.81347	-22.6362
BA	F6560-2558	ph5	-26.3294	-27.6798	-26.3912	-27.8439	-26.5782	-27.8439	-26.9645	0.73592	-29.1723		-13.252	-11.4846	-13.2861	-11.8293	-12.5932	-13.2861	-12.4891	0.817385	-14.9412
BA	F6560-2558	ph7	-22.0025	-23.1096	-24.3018	-21.8623	-23.9294	-24.3018	-23.0411	1.10131	-26.345		-16.2006	-17.2826	-19.4426	-16.4626	-16.5268	-19.4426	-17.183	1.32575	-21.1603
BA	F6562-2382	ph5	-27.4647	-24.8908	-19.6584	-25.8497	-27.3498	-27.4647	-25.0427	3.19585	-34.6302		-15.8626	-14.0557	-13.8589	-14.3184	-14.1455	-15.8626	-14.4482	0.807826	-16.8717

## Sheet: 5SL1-FDA
Boltzmann Average																	Arithmetic Average
T1_Filter	ZINC_ID	Name	pH	BA_Rep1	BA_Rep2	BA_Rep3	BA_Rep4	BA_Rep5	BA_Rep6	BA_Rep7	BA_Rep8	BA_Rep9	BA_Rep10	BA_Top	BA_Mean		AA_Rep1	AA_Rep2	AA_Rep3	AA_Rep4	AA_Rep5	AA_Rep6	AA_Rep7	AA_Rep8	AA_Rep9	AA_Rep10	AA_Top	AA_Mean
BA	ZINC000001481956	Paliperidone	ph5	-28.4462	-38.3566	-30.5676	-28.599	-41.1525	-28.0291	-40.7178	-36.3221	-31.5084	-29.8668	-41.1525	-33.3566		-20.1341	-18.6997	-18.7645	-16.8338	-20.5912	-17.4621	-19.1071	-16.6283	-19.6162	-13.5773	-20.5912	-18.1414
BA	ZINC000001530579	Coreg	ph5	-30.8952	-31.1176	-18.7338	-19.0064	-23.476	-16.2596	-19.0313	-24.1785	-26.9214	-14.7581	-31.1176	-22.4378		-13.6226	-14.2763	-9.47874	-11.1986	-12.2987	-8.1225	-9.53764	-11.3707	-16.8855	-8.60839	-16.8855	-11.54
AA-BA	ZINC000003794794	Mitoxantrone	ph5	-32.7665	-29.3616	-35.134	-35.7702	-26.7983	-37.8562	-38.7154	-32.196	-34.026	-33.246	-38.7154	-33.587		-20.7603	-20.0783	-20.1761	-23.3308	-19.308	-23.655	-18.8176	-21.3269	-22.5957	-23.3692	-23.655	-21.3418
BA	ZINC000008214483	Amikacin	ph5	-34.8474	-35.5976	-40.022	-41.572	-26.0574	-30.2001	-41.4356	-40.3689	-26.9819	-35.3223	-41.572	-35.2405		-14.6458	-14.229	-22.1804	-18.0152	-15.5657	-18.048	-21.0618	-21.1725	-12.4581	-16.9849	-22.1804	-17.4361
AA-BA	ZINC000008214681	Streptomycin	ph5	-48.2997	-39.3471	-34.0402	-32.2011	-45.3032	-46.0055	-46.508	-34.2062	-37.7883	-30.6134	-48.2997	-39.4313		-24.456	-20.9612	-22.6843	-19.197	-20.5835	-22.4462	-26.018	-11.8903	-19.5845	-14.9354	-26.018	-20.2756
BA	ZINC000008214681	Streptomycin	ph9	-36.6074	-31.8684	-25.903	-27.9133	-31.7713	-31.9797	-36.245	-40.1701	-39.6449	-31.3801	-40.1701	-33.3483		-20.7974	-18.6883	-18.1418	-18.1924	-21.0198	-18.2367	-16.2934	-21.7985	-22.0083	-20.8809	-22.0083	-19.6058
AA-BA	ZINC000022443609	Plerixafor	ph5	-41.9382	-34.1076	-46.893	-39.3043	-28.0499	-32.4601	-39.4958	-31.4004	-35.9614	-42.1016	-46.893	-37.1712		-21.2244	-21.246	-24.6672	-23.4753	-18.4902	-23.7993	-22.4522	-20.8097	-22.9298	-23.7743	-24.6672	-22.2868
BA	ZINC000096309558	Acarbose	ph5	-33.706	-25.4816	-28.1667	-34.6286	-29.4909	-34.5148	-37.3991	-36.6187	-30.8829	-22.0899	-37.3991	-31.2979		-16.7478	-11.1738	-10.2161	-12.3508	1.45992	-14.2851	-16.8229	-13.5511	-12.851	-14.5291	-16.8229	-12.1068
AA-BA	ZINC000150338698	Capastat	ph5	-41.6117	-47.2899	-44.4756	-53.9806	-55.4309	-45.3372	-54.6188	-44.123	-41.9913	-47.551	-55.4309	-47.641		-22.433	-30.0774	-30.9021	-39.6561	-26.6919	-21.6636	-22.6949	-24.248	-20.8739	-27.5167	-39.6561	-26.6758
AA-BA	ZINC000150338698	Capastat	ph7	-46.2463	-35.4987	-35.5356	-37.9544	-62.6002	-41.7147	-43.5271	-39.0956	-38.1444	-42.4257	-62.6002	-42.2743		-28.1875	-21.3639	-22.7587	-26.6891	-25.395	-26.871	-23.209	-24.4166	-23.0514	-27.1171	-28.1875	-24.9059
BA	ZINC000242437513	Gentamicin	ph5	-26.1197	-27.6075	-30.3333	-22.7126	-36.6048	-41.2096	-29.0651	-41.1286	-23.7904	-18.0038	-41.2096	-29.6575		-13.4954	-14.5593	-10.7819	-10.7988	-17.4253	-18.6326	-16.3067	-15.8791	-11.8556	-10.2487	-18.6326	-13.9983
BA	ZINC000242437513	Gentamicin	ph9	-33.3742	-25.8931	-31.8088	-33.7575	-28.5733	-40.2655	-32.1359	-27.9717	-32.6597	-33.6817	-40.2655	-32.0121		-13.4881	-13.4513	-15.7369	-16.379	-15.5685	-16.1991	-12.8577	-14.1913	-18.4253	-15.7221	-18.4253	-15.2019

## Sheet: 5SL1-FDA-TAR
Boltzmann Average														Arithmetic Average
T1_Filter	ZINC Name	Drug Name	pH	BA_Rep1	BA_Rep2	BA_Rep3	BA_Rep4	BA_Rep5	BA_Top	BA_Men	BA_StDev	BA_Cutoff		AA_Rep1	AA_Rep2	AA_Rep3	AA_Rep4	AA_Rep5	AA_Top	AA_Mean	AA_StDev	AA_Cutoff
BA	ZINC000001481956	Paliperidone	ph5	-24.2794	-18.5955	-18.638	-23.9075	-28.0343	-28.0343	-22.6909	4.05442	-34.8542		-12.0427	-11.1481	-8.28695	-10.4895	-12.4058	-12.4058	-10.8746	1.63002	-15.7647
BA	ZINC000001530579	Coreg	ph5	-30.5941	-35.9174	-30.5948	-34.4996	-31.4692	-35.9174	-32.615	2.4462	-39.9536		-17.2988	-17.005	-18.2223	-16.9924	-17.3357	-18.2223	-17.3708	0.502118	-18.8772
AA-BA	ZINC000003794794	Mitoxantrone	ph5	-42.5723	-37.0362	-46.5639	-30.4658	-39.6543	-46.5639	-39.2585	6.05718	-57.43		-18.0688	-19.5025	-21.6066	-19.7161	-19.8224	-21.6066	-19.7433	1.25906	-23.5205
BA	ZINC000008214483	Amikacin	ph5	-31.4287	-35.053	-26.0864	-42.7089	-27.0445	-42.7089	-32.4643	6.75977	-52.7436		-14.067	-11.4832	-8.57908	-11.4613	-11.8424	-14.067	-11.4866	1.95188	-17.3422
AA-BA	ZINC000008214681	Streptomycin	ph5	-51.3065	-35.1943	-35.9784	-34.6404	-39.9826	-51.3065	-39.4204	6.9669	-60.3212		-22.8933	-19.6526	-21.429	-13.0515	-11.4087	-22.8933	-17.687	5.14482	-33.1215
BA	ZINC000008214681	Streptomycin	ph9	-30.6026	-37.7074	-40.5715	-38.3228	-48.0302	-48.0302	-39.0469	6.25797	-57.8208		-11.5993	-21.1589	-14.9324	-19.3778	-23.9361	-23.9361	-18.2009	4.93185	-32.9964
AA-BA	ZINC000022443609	Plerixafor	ph5	-40.8901	-41.4291	-32.0433	-36.5887	-41.1861	-41.4291	-38.4275	4.08727	-50.6893		-16.8755	-20.0627	-20.976	-19.5109	-17.6542	-20.976	-19.0159	1.7043	-24.1288
BA	ZINC000096309558	Acarbose	ph5	-26.6047	-22.826	-27.5461	-22.3363	-20.7617	-27.5461	-24.015	2.91507	-32.7602		-2.6739	-2.44614	-7.20674	-6.89515	-6.2305	-7.20674	-5.09049	2.33813	-12.1049
AA-BA	ZINC000150338698	Capastat	ph5	-49.7333	-50.3909	-46.6569	-45.8356	-42.3518	-50.3909	-46.9937	3.24222	-56.7204		-17.876	-19.7953	-24.0924	-17.7621	-24.5935	-24.5935	-20.8239	3.31722	-30.7755
AA-BA	ZINC000150338698	Capastat	ph7	-48.3872	-45.1462	-52.3338	-40.0974	-42.5134	-52.3338	-45.6956	4.82387	-60.1672		-20.1057	-17.737	-14.9382	-17.5893	-16.9051	-20.1057	-17.455	1.85476	-23.0193
BA	ZINC000242437513	Gentamicin	ph5	-34.64	-40.752	-32.2289	-34.1755	-41.4084	-41.4084	-36.6409	4.15866	-49.1169		-12.9517	-12.6472	-12.4502	-17.124	-15.4679	-17.124	-14.1282	2.0714	-20.3424
BA	ZINC000242437513	Gentamicin	ph9	-26.8593	-34.4841	-37.7928	-42.3222	-30.1924	-42.3222	-34.3302	6.09962	-52.629		-10.8552	-13.5993	-15.4759	-18.3709	-14.9179	-18.3709	-14.6438	2.74332	-22.8738

## Sheet: 5SL1-FDA-RRE
Boltzmann Average														Arithmetic Average
T1_Filter	ZINC Name	Drug Name	pH	BA_Rep1	BA_Rep2	BA_Rep3	BA_Rep4	BA_Rep5	BA_Top	BA_Men	BA_StDev	BA_Cutoff		AA_Rep1	AA_Rep2	AA_Rep3	AA_Rep4	AA_Rep5	AA_Top	AA_Mean	AA_StDev	AA_Cutoff
BA	ZINC000001481956	Paliperidone	ph5	-24.1575	-22.4173	-27.5524	-23.2689	-27.9739	-27.9739	-25.074	2.53518	-32.6795		-11.4236	-9.84303	-4.27949	-10.5763	-5.08286	-11.4236	-8.24105	3.3097	-18.1702
BA	ZINC000001530579	Coreg	ph5	-28.7063	-24.8944	-23.7771	-27.4312	-24.9061	-28.7063	-25.943	2.04427	-32.0758		-11.7646	-9.92004	0.876257	-12.4745	2.54518	-12.4745	-6.14753	7.25793	-27.9213
AA-BA	ZINC000003794794	Mitoxantrone	ph5	-34.9332	-27.1617	-28.7457	-45.6331	-32.7603	-45.6331	-33.8468	7.27994	-55.6866		-19.3551	-16.2137	-10.1319	-18.382	-6.06452	-19.3551	-14.0294	5.71641	-31.1787
BA	ZINC000008214483	Amikacin	ph5	-24.4852	-31.0574	-29.1851	-23.7259	-36.6519	-36.6519	-29.0211	5.26819	-44.8257		-9.43022	-11.8321	-10.8815	-3.73785	-9.21924	-11.8321	-9.02019	3.14175	-18.4454
AA-BA	ZINC000008214681	Streptomycin	ph5	-32.8166	-44.0987	-31.4075	-31.3827	-30.1564	-44.0987	-33.9724	5.73856	-51.1881		-14.301	-15.0831	-5.24712	-16.6012	-3.11608	-16.6012	-10.8697	6.20702	-29.4908
BA	ZINC000008214681	Streptomycin	ph9	-34.811	-45.2344	-29.2407	-39.6545	-33.962	-45.2344	-36.5805	6.08687	-54.8411		-14.5443	-15.8846	-8.66655	-15.0316	-2.82954	-15.8846	-11.3913	5.57024	-28.102
AA-BA	ZINC000022443609	Plerixafor	ph5	-31.1658	-24.5644	-33.8543	-27.1616	-27.1924	-33.8543	-28.7877	3.68617	-39.8462		-12.9326	-13.5664	-1.02962	-14.7122	-0.816308	-14.7122	-8.61142	7.04789	-29.7551
BA	ZINC000096309558	Acarbose	ph5	-29.0158	-25.0191	-18.4941	-26.7173	-27.5973	-29.0158	-25.3687	4.10696	-37.6896		-3.15205	-7.34381	-6.96441	-2.90431	4.14482	-7.34381	-3.24395	4.61975	-17.1032
AA-BA	ZINC000150338698	Capastat	ph5	-42.3859	-44.3628	-36.1982	-53.6316	-44.3743	-53.6316	-44.1906	6.25163	-62.9455		-24.1189	-25.607	-4.85893	-24.3602	-2.1696	-25.607	-16.2229	11.654	-51.1849
AA-BA	ZINC000150338698	Capastat	ph7	-50.389	-43.1467	-58.9288	-38.0633	-39.5115	-58.9288	-46.0078	8.6552	-71.9734		-25.1443	-23.9138	-2.49052	-18.7278	-2.63086	-25.1443	-14.5814	11.2346	-48.2852
BA	ZINC000242437513	Gentamicin	ph5	-31.8128	-31.4941	-27.3497	-27.6473	-28.2838	-31.8128	-29.3175	2.16187	-35.8031		-8.85192	-15.2888	-6.29328	-11.8875	-0.161451	-15.2888	-8.49658	5.74646	-25.7359
BA	ZINC000242437513	Gentamicin	ph9	-36.584	-28.0571	-28.303	-24.7416	-31.7537	-36.584	-29.8879	4.49075	-43.3601		-10.8239	-11.6412	9.01373	-9.68479	5.80966	-11.6412	-3.46529	10.0178	-33.5188

## Sheet: 5SL1-RF
Boltzmann Average																Arithmetic Average
T1_Filter	Name	pH	BA_Rep1	BA_Rep2	BA_Rep3	BA_Rep4	BA_Rep5	BA_Rep6	BA_Rep7	BA_Rep8	BA_Rep9	BA_Rep10	BA_Top	BA_Mean		AA_Rep1	AA_Rep2	AA_Rep3	AA_Rep4	AA_Rep5	AA_Rep6	AA_Rep7	AA_Rep8	AA_Rep9	AA_Rep10	AA_Top	AA_Mean
BA	F0806-0303	ph5	-26.4344	-30.2504	-40.2913	-29.287	-29.0363	-26.97	-25.2956	-32.9668	-40.2455	-23.7197	-40.2913	-30.4497		-17.9008	-17.4731	-20.8491	-18.7405	-18.8739	-18.6945	-14.576	-18.488	-20.9277	-19.0516	-20.9277	-18.5575
BA	F0806-0303	ph7	-24.3415	-40.2186	-23.9917	-38.1979	-23.7472	-33.4386	-34.7671	-21.7567	-22.4756	-26.3727	-40.2186	-28.9308		-18.592	-19.3936	-8.36917	-19.9707	-17.7298	-17.2211	-16.8386	-16.811	-18.7529	-7.99158	-19.9707	-16.1671
AA-BA	F0806-0325	ph5	-37.1171	-37.5119	-35.4854	-35.2311	-32.8503	-34.1579	-36.0134	-34.334	-36.9571	-30.3693	-37.5119	-35.0027		-24.8888	-25.3584	-23.474	-25.7151	-24.6298	-25.21	-24.4756	-23.8509	-24.0854	-25.5337	-25.7151	-24.7222
BA	F1809-0206	ph5	-28.2884	-31.1543	-28.4614	-32.2507	-33.9457	-31.2773	-32.3187	-34.0396	-38.9349	-24.1837	-38.9349	-31.4855		-19.4293	-21.5625	-20.4762	-20.7606	-21.3576	-22.5999	-23.0429	-22.2441	-22.6751	-16.5418	-23.0429	-21.069
BA	F1809-0288	ph7	-30.2101	-30.813	-21.7501	-25.1195	-21.4714	-30.6925	-21.8347	-21.5049	-32.9874	-25.1527	-32.9874	-26.1536		-16.5494	-18.2879	-14.076	-15.3952	-15.5199	-15.5383	-16.5744	-14.2269	-15.5825	-14.5627	-18.2879	-15.6313
AA	F2269-0062	ph5	-29.8236	-29.3302	-28.0723	-29.4711	-27.7306	-29.804	-29.7901	-29.4999	-29.9235	-29.5727	-29.9235	-29.3018		-22.7957	-21.5988	-18.9195	-23.2734	-20.5205	-21.1975	-22.4863	-22.6877	-23.5273	-22.7209	-23.5273	-21.9728
AA	F2269-0117	ph5	-31.2283	-30.9952	-30.3553	-28.3336	-29.2161	-28.4654	-31.0134	-32.145	-31.1145	-31.3017	-32.145	-30.4168		-24.2126	-25.3137	-23.3644	-22.2901	-23.5325	-22.9023	-23.5563	-22.8728	-24.6674	-25.0066	-25.3137	-23.7719
AA	F2269-0211	ph5	-32.0476	-31.9992	-32.0801	-32.1366	-32.0941	-32.2079	-30.1674	-29.603	-32.2896	-30.0277	-32.2896	-31.4653		-22.3175	-25.3217	-24.4726	-23.0404	-24.6402	-24.3994	-23.2812	-23.751	-25.0172	-25.174	-25.3217	-24.1415
AA	F2269-0497	ph5	-30.4856	-29.2575	-30.344	-29.1355	-29.3053	-27.9319	-28.8939	-29.0884	-32.2741	-30.1187	-32.2741	-29.6835		-24.9238	-23.6653	-25.7771	-25.1704	-24.403	-21.6646	-24.1885	-24.9345	-24.7557	-24.1604	-25.7771	-24.3643
BA	F2602-0043	ph5	-34.9945	-28.6341	-31.094	-25.1055	-29.1226	-26.9934	-25.0579	-27.0802	-24.9815	-26.8334	-34.9945	-27.9897		-16.7071	-19.3543	-18.5214	-19.1161	-19.7391	-18.4949	-20.3046	-19.0764	-19.3571	-19.7534	-20.3046	-19.0424
AA	F3165-1470	ph5	-29.0132	-29.0112	-28.628	-31.9859	-28.5831	-29.0095	-30.4107	-28.9159	-28.6746	-33.3338	-33.3338	-29.7566		-22.2493	-23.8786	-21.5219	-24.1823	-20.288	-20.7558	-24.2958	-22.0693	-22.0819	-25.857	-25.857	-22.718
BA	F3407-0831	ph5	-30.8673	-29.6147	-24.6789	-20.8222	-20.9358	-29.0994	-20.1404	-31.5906	-18.1005	-22.5476	-31.5906	-24.8397		-14.4135	-15.8839	-17.289	-15.0695	-13.6948	-14.6993	-11.0542	-14.9369	-12.4138	-12.9032	-17.289	-14.2358
BA	F5016-0365	ph5	-29.1855	-27.2709	-30.8032	-24.9553	-29.7328	-24.9577	-26.3411	-30.319	-31.2274	-29.1856	-31.2274	-28.3979		-20.3635	-19.8949	-16.2955	-14.5304	-15.5649	-18.2411	-17.2324	-14.6435	-19.0902	-18.8531	-20.3635	-17.471
BA	F5266-0310	ph5	-37.1086	-37.2281	-30.6481	-31.9696	-31.0378	-31.2094	-32.5236	-37.002	-33.973	-37.0729	-37.2281	-33.9773		-20.3945	-19.2587	-19.3384	-16.7342	-21.0139	-20.1737	-17.73	-19.4626	-17.5487	-23.4841	-23.4841	-19.5139
BA	F5461-1523	ph5	-28.6927	-35.2223	-23.9048	-35.2071	-26.2088	-15.7086	-35.1596	-21.42	-22.3971	-35.1322	-35.2223	-27.9053		-15.387	-15.216	-11.9737	-16.3746	-15.0043	-10.8834	-16.0795	-14.4135	-12.1868	-15.7482	-16.3746	-14.3267
BA	F6363-0875	ph9	-21.5421	-21.2879	-35.8344	-22.9214	-23.931	-23.404	-25.2672	-24.6273	-26.027	-24.771	-35.8344	-24.9613		-15.7089	-17.0908	-16.8378	-17.4604	-13.7019	-16.3041	-17.4563	-16.9984	-16.0501	-16.3698	-17.4604	-16.3979

## Sheet: 5SL1-RF-TAR
Boltzmann Average													Arithmetic Average
T1_Filter	Name	pH	BA_Rep1	BA_Rep2	BA_Rep3	BA_Rep4	BA_Rep5	BA_Top	BA_Men	BA_StDev	BA_Cutoff		AA_Rep1	AA_Rep2	AA_Rep3	AA_Rep4	AA_Rep5	AA_Top	AA_Mean	AA_StDev	AA_Cutoff
BA	F0806-0303	ph5	-31.3702	-29.8454	-33.633	-32.6746	-31.0979	-33.633	-31.7242	1.46582	-36.1217		-22.7537	-22.3416	-20.0854	-21.0623	-21.1511	-22.7537	-21.4788	1.07147	-24.6932
BA	F0806-0303	ph7	-30.1481	-28.6939	-27.9735	-29.7987	-28.8696	-30.1481	-29.0968	0.876601	-31.7266		-20.2473	-18.4524	-18.6978	-19.9232	-19.7754	-20.2473	-19.4192	0.793986	-21.8012
AA-BA	F0806-0325	ph5	-34.6864	-42.4306	-34.9995	-33.5898	-33.7171	-42.4306	-35.8847	3.70923	-47.0124		-17.0841	-20.6624	-20.1965	-19.4043	-19.9577	-20.6624	-19.461	1.40394	-23.6728
BA	F1809-0206	ph5	-28.7242	-33.6454	-32.6908	-31.6882	-33.9173	-33.9173	-32.1332	2.09761	-38.426		-17.9118	-16.5987	-17.32	-16.6453	-15.8718	-17.9118	-16.8695	0.775959	-19.1974
BA	F1809-0288	ph7	-27.9381	-28.8979	-25.3946	-29.2386	-25.0875	-29.2386	-27.3114	1.95216	-33.1678		-10.4805	-11.0384	-6.25735	-11.5917	-11.7326	-11.7326	-10.2201	2.2699	-17.0298
AA	F2269-0062	ph5	-26.6065	-23.5379	-32.3475	-22.6034	-32.2765	-32.3475	-27.4744	4.65788	-41.448		-14.5257	-14.0881	-16.3847	-14.5315	-14.8385	-16.3847	-14.8737	0.885977	-17.5317
AA	F2269-0117	ph5	-32.2884	-32.3149	-25.3898	-27.0524	-22.9424	-32.3149	-27.9976	4.19223	-40.5742		-16.6021	-16.672	-15.1213	-16.4494	-14.493	-16.672	-15.8676	0.996456	-18.8569
AA	F2269-0211	ph5	-26.6517	-22.3917	-23.953	-23.8394	-21.9009	-26.6517	-23.7473	1.85292	-29.3061		-16.5737	-17.0084	-16.3819	-16.6745	-17.2169	-17.2169	-16.7711	0.337181	-17.7826
AA	F2269-0497	ph5	-24.0989	-22.9184	-22.9116	-28.6856	-23.353	-28.6856	-24.3935	2.44764	-31.7364		-13.5006	-15.9621	-16.6099	-15.186	-16.1859	-16.6099	-15.4889	1.22591	-19.1666
BA	F2602-0043	ph5	-34.0912	-32.1349	-32.3084	-33.0163	-29.7801	-34.0912	-32.2662	1.58846	-37.0316		-16.6154	-17.9763	-18.1272	-17.3918	-16.1197	-18.1272	-17.2461	0.865631	-19.843
AA	F3165-1470	ph5	-31.4216	-26.5753	-25.3031	-23.7444	-29.931	-31.4216	-27.3951	3.20235	-37.0021		-16.6262	-11.9847	-13.7682	-15.0038	-15.9041	-16.6262	-14.6574	1.83603	-20.1655
BA	F3407-0831	ph5	-31.0062	-24.146	-23.5321	-27.0895	-24.0143	-31.0062	-25.9576	3.15083	-35.4101		-14.5783	-12.652	-14.4388	-12.5797	-14.4866	-14.5783	-13.7471	1.0342	-16.8497
BA	F5016-0365	ph5	-31.1765	-22.9815	-28.0764	-33.3973	-24.3411	-33.3973	-27.9946	4.41021	-41.2252		-12.9681	-13.2673	-14.4956	-11.8494	-15.6661	-15.6661	-13.6493	1.46914	-18.0567
BA	F5266-0310	ph5	-28.9051	-32.9329	-35.4488	-27.4517	-45.3305	-45.3305	-34.0138	7.07912	-55.2511		-18.512	-18.3088	-19.7481	-19.6269	-20.4397	-20.4397	-19.3271	0.895318	-22.013
BA	F5461-1523	ph5	-22.7708	-22.2911	-21.573	-22.7002	-19.8941	-22.7708	-21.8458	1.19032	-25.4168		-14.5408	-13.6258	-12.792	-11.0478	-13.5019	-14.5408	-13.1017	1.30578	-17.019
BA	F6363-0875	ph9	-28.7664	-29.9609	-27.3992	-25.998	-23.9892	-29.9609	-27.2227	2.33813	-34.2371		-15.3839	-14.699	-16.1434	-13.9007	-13.4214	-16.1434	-14.7097	1.09823	-18.0044

## Sheet: 5SL1-RF-RRE
Boltzmann Average													Arithmetic Average
T1_Filter	Name	pH	BA_Rep1	BA_Rep2	BA_Rep3	BA_Rep4	BA_Rep5	BA_Top	BA_Men	BA_StDev	BA_Cutoff		AA_Rep1	AA_Rep2	AA_Rep3	AA_Rep4	AA_Rep5	AA_Top	AA_Mean	AA_StDev	AA_Cutoff
BA	F0806-0303	ph5	-31.0976	-32.9296	-29.4479	-27.7959	-26.3109	-32.9296	-29.5164	2.61681	-37.3668		-18.5059	-19.49	-21.1929	-20.602	-17.7773	-21.1929	-19.5136	1.41734	-23.7656
BA	F0806-0303	ph7	-29.992	-29.0262	-26.3208	-30.5317	-30.0553	-30.5317	-29.1852	1.692	-34.2612		-19.453	-18.6293	-18.0542	-19.6375	-17.6552	-19.6375	-18.6859	0.860024	-21.2659
AA-BA	F0806-0325	ph5	-26.8871	-25.1425	-30.7599	-26.0261	-33.7991	-33.7991	-28.5229	3.64619	-39.4615		-17.8249	-16.4256	-17.899	-15.826	-17.3795	-17.899	-17.071	0.910453	-19.8023
BA	F1809-0206	ph5	-29.7404	-33.4487	-26.8357	-31.8239	-29.4862	-33.4487	-30.267	2.51036	-37.7981		-15.5592	-18.7278	-17.7295	-18.524	-17.4036	-18.7278	-17.5888	1.2595	-21.3673
BA	F1809-0288	ph7	-35.8714	-31.1402	-35.659	-29.3	-27.9734	-35.8714	-31.9888	3.62692	-42.8695		-16.5533	-16.0562	-15.1424	-15.2449	-15.5855	-16.5533	-15.7164	0.588372	-17.4816
AA	F2269-0062	ph5	-23.3984	-21.9466	-25.9435	-20.9366	-26.7752	-26.7752	-23.8001	2.51206	-31.3362		-15.1133	-16.4822	-16.8979	-17.1013	-17.8211	-17.8211	-16.6832	1.00257	-19.6909
AA	F2269-0117	ph5	-27.9115	-26.5946	-31.8013	-31.6425	-25.9659	-31.8013	-28.7832	2.77362	-37.104		-16.5491	-17.467	-17.1176	-17.3812	-16.0963	-17.467	-16.9222	0.584588	-18.676
AA	F2269-0211	ph5	-30.6419	-28.1401	-30.9907	-31.3345	-30.2437	-31.3345	-30.2702	1.25778	-34.0435		-17.5784	-18.5849	-19.7084	-18.7562	-20.5364	-20.5364	-19.0329	1.13021	-22.4235
AA	F2269-0497	ph5	-26.8141	-32.8401	-25.32	-28.6872	-34.3021	-34.3021	-29.5927	3.85749	-41.1652		-18.6382	-19.4246	-16.472	-17.5187	-19.0727	-19.4246	-18.2252	1.21451	-21.8688
BA	F2602-0043	ph5	-25.0932	-27.3595	-25.146	-26.9685	-27.6746	-27.6746	-26.4484	1.23861	-30.1642		-13.0738	-13.7163	-13.2045	-15.967	-13.5602	-15.967	-13.9044	1.18195	-17.4502
AA	F3165-1470	ph5	-26.2861	-28.1051	-29.6689	-24.5096	-22.2226	-29.6689	-26.1585	2.92995	-34.9483		-16.7069	-17.7584	-19.9701	-15.5533	-14.8027	-19.9701	-16.9583	2.02456	-23.0319
BA	F3407-0831	ph5	-23.1832	-27.3177	-18.1616	-22.6476	-20.6187	-27.3177	-22.3858	3.39096	-32.5587		-13.1871	-13.2081	-10.4119	-12.9957	-14.4773	-14.4773	-12.856	1.4879	-17.3197
BA	F5016-0365	ph5	-25.2685	-27.8367	-25.2132	-25.8275	-19.1542	-27.8367	-24.66	3.25745	-34.4324		-13.7571	-14.502	-11.6001	-15.3439	-9.45605	-15.3439	-12.9318	2.38848	-20.0973
BA	F5266-0310	ph5	-30.0109	-26.9511	-29.6639	-34.7661	-25.9224	-34.7661	-29.4629	3.43908	-39.7801		-20.9622	-20.6371	-19.0485	-18.1782	-18.8199	-20.9622	-19.5292	1.20831	-23.1541
BA	F5461-1523	ph5	-19.895	-20.765	-21.5489	-23.0779	-26.1177	-26.1177	-22.2809	2.44352	-29.6115		-12.7846	-13.3886	-12.377	-12.7301	-13.3629	-13.3886	-12.9286	0.437201	-14.2402
BA	F6363-0875	ph9	-26.2482	-28.7829	-24.6769	-23.6562	-29.2372	-29.2372	-26.5203	2.45847	-33.8957		-15.3495	-12.9708	-13.678	-13.3208	-12.6874	-15.3495	-13.6013	1.04564	-16.7382

## Sheet: 5SL5-50K
Boltzmann Average																Arithmetic Average
T1_Filter	Name	pH	BA_Rep1	BA_Rep2	BA_Rep3	BA_Rep4	BA_Rep5	BA_Rep6	BA_Rep7	BA_Rep8	BA_Rep9	BA_Rep10	BA_Top	BA_Mean		AA_Rep1	AA_Rep2	AA_Rep3	AA_Rep4	AA_Rep5	AA_Rep6	AA_Rep7	AA_Rep8	AA_Rep9	AA_Rep10	AA_Top	AA_Mean
AA	F0696-4072	ph5	-22.7343	-23.9117	-25.561	-25.5222	-22.9352	-19.9449	-22.2094	-23.1753	-23.1727	-22.9475	-25.561	-23.2114		-11.8369	-11.8028	-12.1646	-12.6749	-11.1479	-12.1704	-11.9335	-12.9078	-11.9693	-11.9974	-12.9078	-12.0606
AA	F0882-0550	ph5	-25.8986	-29.4619	-27.9287	-24.8247	-23.7037	-20.5536	-21.7809	-28.6524	-28.0754	-21.8608	-29.4619	-25.2741		-7.91873	-9.51082	-9.89095	-11.1198	-7.11649	-10.4158	-9.96749	-11.3492	-9.93481	-10.9064	-11.3492	-9.81305
BA	F1441-0020	ph5	-20.3831	-20.0327	-24.5747	-24.0698	-21.7685	-23.8648	-24.343	-22.9526	-24.2678	-20.7227	-24.5747	-22.698		-11.7946	-12.4096	-11.922	-12.2205	-10.4045	-12.8459	-11.178	-10.4946	-10.6306	-12.8286	-12.8459	-11.6729
AA-BA	F1510-0072	ph5	-24.3621	-25.9545	-25.6644	-20.4436	-25.7484	-24.1862	-22.8573	-24.4	-25.8726	-21.0169	-25.9545	-24.0506		-14.8011	-14.1874	-14.9058	-13.9568	-14.6302	-14.2303	-15.1256	-14.8847	-15.5665	-14.1274	-15.5665	-14.6416
BA	F1765-0108	ph5	-20.6723	-21.8001	-20.8133	-21.4675	-19.4931	-21.3974	-21.5395	-19.1559	-22.281	-21.3227	-22.281	-20.9943		-9.91166	-9.69321	-10.4694	-9.29255	-8.89045	-9.47384	-11.2016	-9.40729	-10.9008	-10.667	-11.2016	-9.99079
BA	F1836-0129	ph5	-18.1647	-17.3131	-25.4817	-26.0629	-16.925	-18.2424	-16.7728	-22.9806	-19.0341	-18.896	-26.0629	-19.9873		-9.99841	-8.69187	-10.7994	-9.74398	-11.2011	-9.80857	-9.4122	-11.0061	-11.4734	-10.4711	-11.4734	-10.2606
BA	F1839-0111	ph5	-16.5737	-12.7543	-14.7425	-19.2245	-12.3091	-12.7595	-16.8334	-18.7446	-21.7612	-20.9554	-21.7612	-16.6658		-6.08171	-4.7741	-4.85659	-4.62267	-3.98617	-6.75726	-4.63612	-5.75395	-5.20065	-5.24124	-6.75726	-5.19105
BA	F1873-1611	ph5	-24.6483	-22.1883	-27.6152	-25.7163	-24.6274	-24.0122	-23.8302	-22.0242	-21.7163	-23.9912	-27.6152	-24.037		-11.2878	-10.628	-12.144	-12.239	-11.8576	-11.4082	-12.2288	-11.9421	-11.6324	-12.1974	-12.239	-11.7565
BA	F1905-8614	ph5	-19.2118	-17.5366	-18.7562	-18.3471	-16.3888	-16.6331	-16.9486	-14.3282	-14.6905	-18.3239	-19.2118	-17.1165		-8.34704	-5.98134	-6.5136	-8.80519	-7.43399	-8.27618	-5.5403	-5.55704	-8.3621	-6.85357	-8.80519	-7.16704
AA	F2073-0415	ph5	-17.9675	-18.1372	-18.0934	-18.1294	-17.6229	-16.1561	-17.0599	-16.5181	-17.566	-18.2919	-18.2919	-17.5542		-8.54608	-9.04358	-8.79131	-6.97072	-7.60675	-7.06712	-7.79873	-8.03183	-8.40263	-8.60654	-9.04358	-8.08653
BA	F2204-0551	ph5	-20.1683	-20.299	-22.7914	-19.3206	-27.6984	-22.2889	-20.7577	-22.6843	-22.2842	-29.1212	-29.1212	-22.7414		-12.3018	-13.9504	-13.1153	-13.1156	-12.6264	-13.9377	-13.082	-13.229	-13.4141	-13.1489	-13.9504	-13.1921
BA	F2205-0160	ph5	-19.1287	-20.1927	-24.332	-19.997	-22.961	-23.6639	-19.301	-18.2678	-19.4895	-20.2719	-24.332	-20.7605		-12.3945	-11.6201	-10.8942	-10.9104	-11.0971	-11.2517	-11.8608	-10.6108	-11.1708	-11.4652	-12.3945	-11.3275
BA	F2266-0266	ph5	-19.9156	-17.2042	-24.4695	-17.5672	-20.0051	-22.6657	-14.1109	-20.281	-24.2013	-17.5871	-24.4695	-19.8008		-7.86548	-7.74166	-7.75531	-7.62482	-7.92206	-9.29225	-7.35032	-7.67664	-8.58542	-8.69131	-9.29225	-8.05053
BA	F2266-0305	ph5	-23.7464	-22.4427	-23.9899	-23.8771	-20.422	-24.9506	-23.3836	-33.7372	-21.2421	-23.3882	-33.7372	-24.118		-13.4194	-12.0341	-13.4118	-12.7764	-14.13	-12.189	-14.402	-14.7908	-12.1233	-12.5056	-14.7908	-13.1782
AA	F2269-0408	ph5	-20.1946	-22.3027	-24.2291	-21.9406	-24.6163	-21.9053	-22.065	-21.3797	-22.5184	-23.2861	-24.6163	-22.4438		-12.4535	-13.028	-12.5662	-13.9138	-13.8331	-13.3947	-12.5605	-12.0859	-14.0834	-13.2219	-14.0834	-13.1141
BA	F2688-0007	ph5	-27.5161	-25.337	-27.5325	-20.3747	-27.6152	-21.8086	-17.0144	-26.0595	-27.6262	-27.3156	-27.6262	-24.82		-10.9628	-10.7686	-11.826	-12.0585	-11.2131	-10.8014	-9.92607	-10.7614	-11.2864	-11.9282	-12.0585	-11.1533
BA	F2704-0115	ph5	-26.8913	-24.2745	-21.0691	-21.9432	-22.8883	-24.5889	-22.6604	-22.5788	-24.797	-24.0983	-26.8913	-23.579		-13.9089	-12.3226	-13.1171	-12.4424	-11.5227	-12.8158	-11.9271	-13.1804	-12.1926	-13.6847	-13.9089	-12.7114
BA	F2721-0420	ph5	-21.1636	-20.4412	-21.2339	-23.2358	-24.7018	-22.1725	-21.38	-21.6989	-21.6096	-24.4554	-24.7018	-22.2093		-11.8222	-12.586	-11.8045	-12.2469	-11.7249	-11.4734	-13.2768	-12.2699	-10.261	-10.9596	-13.2768	-11.8425
BA	F2724-0238	ph5	-13.1933	-17.1017	-13.9469	-13.3078	-14.39	-12.3378	-17.1947	-13.3748	-13.8649	-12.1212	-17.1947	-14.0833		-3.93088	-3.93196	-4.94766	6.40003	-4.94437	-3.98792	-5.55303	-4.40086	-5.75987	-3.96106	-5.75987	-3.50176
AA	F2743-0906	ph5	-27.4347	-27.4502	-23.9615	-19.6241	-26.6267	-27.4637	-26.8602	-23.9864	-23.9284	-26.6666	-27.4637	-25.4003		-13.852	-12.5818	-12.4658	-12.3967	-12.4722	-12.6348	-13.3734	-12.2732	-13.2773	-12.9563	-13.852	-12.8284
BA	F2743-1042	ph5	-19.4509	-24.4744	-25.7281	-25.7746	-22.5663	-28.2542	-23.633	-25.6968	-22.6935	-21.8541	-28.2542	-24.0126		-14.6642	-14.7789	-15.6252	-16.0183	-15.6084	-16.4149	-16.4612	-15.2844	-14.6481	-13.9283	-16.4612	-15.3432
BA	F2774-0470	ph5	-17.2111	-15.7994	-19.8433	-19.8248	-19.7932	-20.278	-17.0211	-21.23	-20.285	-20.0657	-21.23	-19.1352		-10.8406	-10.9843	-11.1644	-10.4102	-10.0113	-11.3853	-10.3271	-10.4112	-11.3747	-9.54193	-11.3853	-10.6451
BA	F2791-0310	ph5	-22.9453	-18.6384	-18.2104	-22.9998	-22.4296	-17.6443	-19.3197	-17.6692	-17.9534	-17.5748	-22.9998	-19.5385		-7.52095	-9.22077	-8.91382	-9.56261	-10.5032	-8.58169	-4.99935	-9.6245	-9.93942	-10.2808	-10.5032	-8.91471
AA-BA	F3143-0057	ph5	-24.7104	-24.5334	-24.3911	-23.012	-24.6096	-23.5896	-24.496	-24.2861	-24.3614	-21.7016	-24.7104	-23.9691		-13.9745	-15.6048	-14.3123	-13.0123	-15.378	-14.8287	-14.5788	-14.963	-15.3245	-14.6918	-15.6048	-14.6669
BA	F3385-1499	ph9	-16.9978	-18.9942	-21.9694	-19.1693	-17.0826	-16.4421	-18.4842	-14.1361	-17.978	-20.443	-21.9694	-18.1697		-9.87955	-9.81334	-11.394	-9.91356	-10.5934	-9.64131	-11.7704	-9.74508	-10.9238	-11.1168	-11.7704	-10.4791
AA	F3385-2883	ph5	-22.741	-16.901	-15.953	-18.8682	-16.2705	-20.6432	-22.6041	-18.683	-18.058	-22.392	-22.741	-19.3114		-9.74264	-7.05706	-6.28391	-7.14319	-8.3969	-8.92786	-8.21632	-8.67315	-6.70937	-7.07441	-9.74264	-7.82248
AA-BA	F3385-3594	ph5	-19.5324	-16.3508	-19.0972	-18.2708	-21.7829	-23.5905	-19.5793	-16.0494	-19.7656	-20.9623	-23.5905	-19.4981		-8.70058	-10.1067	-9.00854	-9.41685	-10.2888	-10.0211	-8.64039	-7.81792	-10.5804	-9.46068	-10.5804	-9.40419
BA	F3385-4152	ph5	-24.8288	-21.0096	-19.4567	-21.4667	-25.8873	-21.5467	-18.7063	-19.1378	-18.426	-17.9133	-25.8873	-20.8379		-10.126	-6.79859	-10.3166	-9.73435	-11.8004	-9.37343	-11.2046	-10.2583	-6.95236	-8.27135	-11.8004	-9.4836
BA	F3398-5082	ph5	-17.62	-23.2274	-20.6007	-26.305	-22.2069	-22.5275	-20.6392	-24.0899	-21.7886	-22.604	-26.305	-22.1609		-12.8302	-13.0394	-13.8244	-13.1516	-13.8455	-12.3543	-12.8025	-13.7003	-13.5239	-13.2704	-13.8455	-13.2342
BA	F3406-4201	ph5	-26.4628	-21.8333	-19.3472	-19.3137	-23.0475	-24.5626	-22.63	-25.0624	-26.3084	-23.3485	-26.4628	-23.1916		-12.1804	-10.2507	-10.8737	-10.3202	-11.5293	-10.6244	-11.9346	-12.5388	-11.3296	-11.69	-12.5388	-11.3272
BA	F5022-0186	ph5	-22.5274	-24.2914	-22.4025	-27.2336	-23.5709	-26.9222	-27.8716	-26.3553	-27.1539	-26.3247	-27.8716	-25.4654		-12.4579	-11.5281	-12.5618	-13.8971	-13.6106	-13.4014	-12.3866	-13.505	-13.2516	-13.7456	-13.8971	-13.0346
BA	F5072-2989	ph5	-23.7867	-21.5611	-21.5448	-23.228	-23.3269	-25.5628	-19.5954	-25.4938	-25.4535	-21.1535	-25.5628	-23.0706		-14.6423	-13.4959	-12.832	-13.5615	-13.3759	-13.5093	-13.5999	-14.8577	-13.3849	-13.5356	-14.8577	-13.6795
BA	F5238-0027	ph5	-21.434	-22.0801	-21.6575	-24.7808	-17.0671	-20.0807	-19.1891	-17.3758	-22.374	-16.133	-24.7808	-20.2172		-8.29296	-8.19959	-7.62867	-8.36758	-7.61962	-6.97623	-7.04093	-7.04579	-8.16463	-6.87176	-8.36758	-7.62078
BA	F5258-0110	ph5	-23.0981	-24.9787	-21.2581	-23.0264	-20.4975	-19.6718	-20.6156	-19.6398	-23.1964	-20.5411	-24.9787	-21.6523		-11.6522	-13.7344	-11.5259	-11.6664	-11.1183	-12.2245	-10.8776	-10.9495	-10.4311	-12.0494	-13.7344	-11.6229
AA	F5530-0527	ph5	-16.9296	-17.3282	-16.8257	-18.9566	-16.701	-16.9142	-17.4156	-17.3655	-17.2593	-17.8152	-18.9566	-17.3511		-10.1314	-11.6694	-10.6013	-11.3866	-11.5192	-10.3842	-11.0822	-11.4986	-10.736	-11.8168	-11.8168	-11.0826
BA	F5563-0081	ph5	-18.9457	-19.8818	-17.675	-17.6373	-17.0861	-19.0293	-19.3376	-19.4831	-17.6981	-20.0895	-20.0895	-18.6864		-12.0299	-11.9745	-11.8617	-12.2029	-10.9013	-11.7576	-12.5867	-11.4969	-10.69	-12.2018	-12.5867	-11.7703
BA	F5563-0131	ph5	-18.2765	-17.5756	-16.2862	-17.8234	-17.4283	-16.2332	-17.6121	-18.2439	-15.8681	-16.0937	-18.2765	-17.1441		-9.19877	-9.15132	-8.61648	-8.77864	-10.1895	-8.48857	-9.833	-9.80888	-9.14325	-8.5826	-10.1895	-9.1791
BA	F5606-0024	ph7	-21.0254	-19.424	-16.0904	-19.1669	-16.2301	-16.0525	-19.0523	-17.7624	-15.0135	-18.9886	-21.0254	-17.8806		-8.151	-9.09613	-7.45213	-8.23612	-7.78858	-7.59258	-8.30866	-8.02037	-6.15119	-8.8706	-9.09613	-7.96673
BA	F5607-0016	ph5	-19.3603	-22.579	-22.8561	-21.2218	-22.3784	-21.5006	-18.5225	-20.4108	-22.3445	-23.1411	-23.1411	-21.4315		-11.5348	-12.5843	-10.8405	-11.5298	-12.1563	-11.9369	-10.8321	-10.7374	-11.1952	-11.5411	-12.5843	-11.4888
AA	F5607-0017	ph5	-19.9139	-20.3378	-21.5549	-20.0204	-21.8038	-20.6644	-21.2493	-16.3059	-20.4184	-16.8931	-21.8038	-19.9162		-10.5094	-9.45621	-9.9239	-9.15179	-9.22451	-12.1729	-10.3222	-10.0546	-10.2986	-9.19634	-12.1729	-10.031
AA	F5607-0019	ph5	-20.4494	-19.895	-22.3649	-22.0177	-24.7815	-21.7688	-23.8035	-24.8546	-19.9058	-24.0257	-24.8546	-22.3867		-14.5378	-12.8788	-14.1176	-13.6972	-13.3645	-13.2463	-13.538	-14.0015	-14.7859	-14.181	-14.7859	-13.8349
BA	F5607-0043	ph5	-25.0771	-24.8634	-29.5446	-29.5177	-29.6078	-25.2741	-26.0629	-23.9342	-26.1676	-25.1487	-29.6078	-26.5198		-14.868	-13.4381	-14.6252	-13.1348	-14.7291	-13.5031	-14.6513	-12.8737	-14.4507	-15.5938	-15.5938	-14.1868
AA	F5826-0028	ph5	-18.5973	-21.1905	-20.5093	-23.8631	-20.6401	-20.0245	-19.1367	-20.7517	-23.6739	-19.7257	-23.8631	-20.8113		-11.5639	-12.0095	-11.9804	-12.035	-11.9285	-11.0161	-11.9401	-12.0196	-12.6047	-12.0673	-12.6047	-11.9165
BA	F5882-6419	ph5	-23.0039	-15.7189	-20.0782	-16.1865	-18.5929	-15.2119	-16.2746	-15.3314	-16.6947	-22.5011	-23.0039	-17.9594		-7.07593	-6.65973	-7.00591	-3.97614	-5.80631	-4.27753	-3.9019	-5.51422	-4.20367	-7.52591	-7.52591	-5.59473
BA	F5911-0068	ph5	-24.7594	-23.0559	-20.9092	-23.591	-20.3197	-20.8612	-22.2707	-21.61	-23.9288	-23.3336	-24.7594	-22.4639		-11.896	-13.2442	-13.179	-11.1366	-12.4531	-11.7548	-13.752	-9.18257	-12.1932	-11.1444	-13.752	-11.9936
BA	F5911-0192	ph5	-24.6104	-23.1948	-22.3574	-23.0227	-25.9026	-26.9096	-26.4087	-23.8984	-25.5596	-23.8714	-26.9096	-24.5735		-12.4928	-13.3512	-14.4924	-14.4484	-13.9858	-12.903	-13.1743	-14.1832	-13.6983	-13.4326	-14.4924	-13.6162
BA	F6089-7798	ph5	-26.4168	-19.4174	-16.745	-22.2089	-22.1135	-23.8629	-22.6121	-22.3292	-19.4271	-19.2656	-26.4168	-21.4398		-11.5146	-8.69044	-9.00449	-9.71842	-8.88675	-10.5813	-11.3831	-10.4554	-7.78554	-9.67674	-11.5146	-9.76968
BA	F6108-0015	ph5	-24.9479	-20.6837	-16.9547	-18.4573	-19.4806	-20.1158	-17.691	-16.594	-17.5171	-18.4486	-24.9479	-19.0891		-10.2939	-9.19998	-7.09962	-9.59642	-11.0076	-9.77999	-9.33694	-8.91636	-10.0571	-9.66623	-11.0076	-9.4954
BA	F6108-0081	ph5	-15.7752	-18.8519	-15.4586	-17.7254	-15.8569	-15.8138	-18.3615	-12.2107	-19.5401	-18.8902	-19.5401	-16.8484		-5.08721	-5.67478	-5.79988	-5.10718	-4.71264	-4.97186	-5.6427	-3.40196	-4.02455	-6.0583	-6.0583	-5.0481
BA	F6108-0158	ph5	-33.5035	-33.2763	-33.1448	-32.7634	-29.1851	-39.639	-26.9822	-33.2178	-29.6795	-32.4833	-39.639	-32.3875		-16.5194	-17.0846	-15.6857	-19.0351	-17.691	-19.0552	-15.6956	-15.5402	-16.8632	-16.9574	-19.0552	-17.0127
BA	F6142-0193	ph5	-20.777	-14.3801	-22.5747	-20.6502	-24.3396	-23.4023	-21.763	-21.9791	-19.9603	-18.9179	-24.3396	-20.8744		-8.45635	-7.04524	-8.00313	-9.40718	-7.914	-5.89412	-7.11785	-7.77298	-8.00038	-8.82755	-9.40718	-7.84388
BA	F6142-0206	ph7	-21.1827	-17.9056	-17.8811	-18.5149	-16.862	-21.268	-18.0783	-26.389	-22.5988	-16.5407	-26.389	-19.7221		-11.0373	-8.6917	-9.00221	-10.6803	-8.3899	-8.90753	-10.8449	-10.3238	-9.99824	-9.118	-11.0373	-9.69939
BA	F6142-0206	ph5	-15.8344	-17.1769	-20.4277	-17.4263	-15.9188	-18.7074	-15.7377	-15.9499	-15.0901	-17.0565	-20.4277	-16.9326		-9.19456	-8.39725	-7.7412	-9.07515	-8.75978	-9.95884	-6.58015	-8.91525	-6.90005	-9.12665	-9.95884	-8.46489
BA	F6175-0384	ph5	-24.7586	-19.9651	-20.9432	-25.4834	-22.3744	-22.2133	-21.0212	-20.8731	-20.5848	-25.0768	-25.4834	-22.3294		-12.6122	-13.508	-13.0512	-12.5838	-12.3865	-13.0611	-11.3604	-13.2242	-12.6808	-12.3747	-13.508	-12.6843
BA	F6175-0505	ph5	-22.3788	-26.0836	-25.0294	-26.4204	-33.1024	-23.841	-27.4332	-23.8408	-30.0484	-26.5087	-33.1024	-26.4687		-12.8597	-14.9299	-13.0937	-14.1217	-12.7942	-13.107	-13.7925	-13.3586	-14.9863	-14.7698	-14.9863	-13.7813
BA	F6175-0523	ph5	-21.1519	-18.8338	-17.5374	-24.6739	-22.0039	-17.3175	-15.8559	-18.0337	-19.3106	-22.2105	-24.6739	-19.6929		-5.58731	-7.34697	-6.68034	-7.07056	-7.55597	-5.78203	-7.39937	-5.94929	-7.31711	-8.75194	-8.75194	-6.94409
BA	F6175-0554	ph5	-22.0257	-20.2641	-17.7152	-22.6306	-23.2348	-24.9028	-18.9954	-22.7647	-24.417	-21.2735	-24.9028	-21.8224		-14.5206	-13.573	-12.4327	-13.9242	-14.5909	-13.6379	-14.5455	-15.673	-15.3928	-13.234	-15.673	-14.1525
BA	F6193-0062	ph5	-25.7051	-25.8162	-24.8634	-25.1065	-24.6498	-27.6855	-28.5282	-29.3709	-26.8102	-26.6654	-29.3709	-26.5201		-15.3069	-16.456	-16.6577	-17.3637	-15.879	-16.5819	-17.0903	-17.2383	-18.2636	-17.3752	-18.2636	-16.8213
BA	F6221-0265	ph5	-19.1967	-18.6484	-16.5972	-16.6224	-24.7049	-22.5538	-28.6367	-24.7207	-28.7217	-21.7891	-28.7217	-22.2192		-10.2852	-10.3077	-9.94243	-10.0712	-10.432	-10.1681	-10.8997	-11.7776	-11.2513	-9.68749	-11.7776	-10.4823
BA	F6231-0192	ph5	-25.3444	-25.324	-30.3375	-25.1836	-25.8747	-29.0183	-25.6235	-24.9364	-25.1519	-23.2663	-30.3375	-26.0061		-12.8181	-12.5983	-14.7226	-12.2135	-14.1976	-14.9436	-13.7476	-13.1369	-12.6742	-14.2498	-14.9436	-13.5302
BA	F6235-0146	ph5	-19.3691	-24.412	-19.2895	-20.3884	-19.9993	-20.2778	-23.697	-22.101	-21.4315	-28.418	-28.418	-21.9383		-6.09252	-6.9199	-7.79914	-8.37437	-7.28416	-7.75328	-9.14955	-10.4447	-8.424	-8.50901	-10.4447	-8.07506
AA	F6252-4128	ph5	-29.0585	-28.6287	-24.8905	-24.467	-22.8075	-28.6061	-22.824	-27.1528	-25.5983	-25.1589	-29.0585	-25.9192		-14.2873	-13.2423	-14.3232	-14.7767	-14.7958	-16.1553	-14.167	-15.3713	-14.9787	-15.1049	-16.1553	-14.7202
BA	F6257-1289	ph5	-23.2225	-24.574	-22.3738	-23.2197	-26.0302	-24.2648	-26.1456	-30.3002	-27.7003	-25.4361	-30.3002	-25.3267		-15.6544	-14.4598	-14.4837	-14.3213	-12.9995	-12.0907	-14.6957	-14.5057	-13.1066	-14.8614	-15.6544	-14.1179
BA	F6257-1983	ph5	-23.186	-19.8384	-22.3015	-23.1941	-20.5216	-20.0933	-25.3096	-21.4308	-18.1081	-21.5027	-25.3096	-21.5486		-12.736	-13.0442	-13.4993	-13.9523	-11.9677	-12.4153	-11.434	-12.9762	-11.8684	-11.5705	-13.9523	-12.5464
BA	F6261-2487	ph5	-20.8172	-20.5588	-24.6775	-26.9047	-18.9861	-21.4922	-23.8235	-21.5052	-17.5362	-20.1242	-26.9047	-21.6426		-9.50052	-8.33882	-9.66819	-10.4026	-9.68084	-11.042	-8.38803	-9.98973	-11.1371	-8.40024	-11.1371	-9.65481
BA	F6363-0798	ph5	-18.1906	-20.8812	-19.0818	-15.6907	-16.7907	-17.0179	-17.9295	-18.2303	-14.9132	-21.1002	-21.1002	-17.9826		-7.30717	-10.2245	-9.04339	-8.17377	-8.70277	-10.3492	-9.28939	-9.43654	-9.91707	-9.69095	-10.3492	-9.21348
BA	F6363-0808	ph5	-20.9724	-19.9226	-19.1077	-23.0802	-21.6548	-17.9726	-15.9671	-19.0409	-17.324	-15.6022	-23.0802	-19.0644		-11.3499	-8.43464	-9.43355	-8.92908	-9.10817	-7.24162	-10.4201	-10.2414	-8.80919	-4.6455	-11.3499	-8.86132
AA-BA	F6389-0961	ph5	-27.5564	-23.3322	-31.0316	-23.6251	-24.6363	-31.0301	-23.6942	-25.6224	-31.0802	-26.4138	-31.0802	-26.8022		-14.3737	-13.6669	-14.168	-12.947	-14.5833	-16.2025	-14.4007	-15.4555	-14.0091	-15.3385	-16.2025	-14.5145
BA	F6403-0853	ph5	-16.963	-17.7204	-16.1396	-16.2947	-17.7669	-17.4524	-17.2322	-17.7194	-17.0805	-21.988	-21.988	-17.6357		-7.20146	-6.71258	-8.3692	-6.83391	-7.9065	-7.06545	-7.94256	-7.79805	-6.38162	-7.79712	-8.3692	-7.40084
AA	F6403-1041	ph5	-19.4243	-20.0368	-18.948	-18.0789	-19.891	-20.0447	-19.8196	-21.7498	-22.9404	-14.2977	-22.9404	-19.5231		-8.71143	-9.30471	-9.23679	-9.32967	-9.31809	-9.6746	-9.06605	-8.84046	-9.69563	-8.26905	-9.69563	-9.14465
BA	F6431-0115	ph5	-16.8057	-16.9658	-19.9558	-16.7143	-18.8133	-21.0483	-19.5881	-17.0619	-15.6128	-18.155	-21.0483	-18.0721		-9.95182	-8.82899	-9.8981	-9.78445	-9.36596	-9.77809	-11.2153	-9.5848	-9.4795	-9.80012	-11.2153	-9.76871
AA-BA	F6431-0194	ph5	-28.574	-28.9527	-29.0788	-31.5699	-24.8306	-31.9084	-29.3582	-28.9822	-27.1899	-28.8938	-31.9084	-28.9339		-15.9933	-16.4631	-13.7222	-15.6756	-15.7162	-16.7311	-16.886	-16.8494	-16.1438	-15.6384	-16.886	-15.9819
BA	F6436-3057	ph5	-10.6403	-11.1859	-12.9475	-11.0409	-12.0714	-11.2375	-12.9922	-12.3474	-12.1441	-11.0975	-12.9922	-11.7705		-2.4712	-1.80814	-0.794581	-2.13844	-2.01266	-2.27539	-2.52433	-3.20356	-2.96015	-2.22753	-3.20356	-2.2416
BA	F6438-0832	ph5	-25.4949	-25.7969	-25.7929	-26.0125	-25.5944	-24.3375	-23.3986	-24.8073	-26.6123	-24.7315	-26.6123	-25.2579		-15.971	-14.8885	-16.2959	-16.144	-15.2584	-15.1855	-15.6346	-16.9173	-17.6725	-14.8016	-17.6725	-15.8769
BA	F6438-0898	ph5	-18.8772	-18.7612	-21.2671	-21.7698	-21.5956	-20.2793	-20.9653	-21.4542	-19.0725	-20.9741	-21.7698	-20.5016		-11.4961	-9.61231	-11.6961	-10.0867	-10.2384	-9.69088	-10.7012	-8.15258	-10.03	-10.5964	-11.6961	-10.2301
BA	F6438-0902	ph5	-22.8028	-21.2524	-21.2799	-27.0262	-21.5398	-24.2481	-24.1763	-23.3929	-21.5487	-20.304	-27.0262	-22.7571		-11.7257	-11.7107	-12.3082	-11.2917	-10.5086	-10.9975	-11.3916	-11.9269	-11.2245	-10.1915	-12.3082	-11.3277
BA	F6438-2946	ph5	-27.4278	-23.3133	-24.1442	-25.2111	-25.6337	-24.9843	-23.4882	-23.7154	-25.4771	-27.0821	-27.4278	-25.0477		-15.4312	-13.3876	-14.7024	-13.8546	-15.4185	-15.3981	-14.9678	-12.0366	-13.6863	-14.7377	-15.4312	-14.3621
BA	F6438-2989	ph5	-21.5485	-18.8814	-19.0661	-20.5873	-23.5883	-25.7501	-22.5994	-22.8085	-18.7083	-24.8154	-25.7501	-21.8353		-9.24771	-8.73115	-9.11426	-12.39	-10.6139	-12.1018	-10.5407	-11.7549	-10.953	-11.6705	-12.39	-10.7118
BA	F6438-3421	ph5	-17.6803	-22.2173	-17.1096	-14.6678	-21.669	-19.3314	-15.1946	-26.9437	-19.3133	-21.9064	-26.9437	-19.6033		-6.53976	-8.15011	-7.52185	-5.62751	-8.19371	-8.03921	-5.6617	-9.2316	-5.56059	-6.70737	-9.2316	-7.12334
BA	F6438-3496	ph5	-18.3252	-20.6722	-24.4347	-20.6506	-19.3703	-16.6314	-19.7024	-23.7302	-18.6094	-20.0353	-24.4347	-20.2162		-10.2458	-10.0129	-10.235	-10.0095	-9.5831	-10.3517	-9.79328	-10.0358	-10.3619	-10.6082	-10.6082	-10.1237
BA	F6438-3510	ph5	-20.9859	-21.1733	-20.4316	-18.5295	-21.1448	-19.4276	-17.3541	-18.2795	-20.1528	-19.6406	-21.1733	-19.712		-9.90122	-9.56025	-9.85377	-8.62539	-8.39006	-9.7314	-10.7408	-10.9921	-10.638	-10.0182	-10.9921	-9.84512
BA	F6438-3540	ph5	-26.639	-28.4512	-27.9743	-26.9925	-30.8981	-27.009	-31.8513	-27.3246	-30.0548	-23.7486	-31.8513	-28.0943		-16.249	-16.4413	-14.9615	-14.7373	-15.8344	-15.4459	-16.0686	-14.5168	-14.6383	-15.022	-16.4413	-15.3915
AA-BA	F6438-3553	ph5	-21.5713	-23.9986	-19.5831	-22.0763	-25.9767	-20.1575	-21.8393	-18.6013	-23.0996	-21.3855	-25.9767	-21.8289		-12.1494	-13.985	-11.5812	-12.384	-13.3681	-11.4632	-13.1749	-10.5767	-13.3194	-11.7839	-13.985	-12.3786
BA	F6438-3608	ph5	-25.2349	-21.2298	-18.9969	-27.8241	-27.124	-28.5413	-24.7777	-23.3881	-26.6407	-29.7377	-29.7377	-25.3495		-16.1357	-14.3255	-14.0537	-15.1691	-16.4209	-15.2396	-15.7365	-16.1964	-15.5804	-15.7513	-16.4209	-15.4609
BA	F6438-3635	ph5	-23.4006	-23.393	-17.0239	-26.0858	-26.9271	-19.1392	-21.4354	-22.1784	-24.3282	-23.4686	-26.9271	-22.738		-13.538	-13.0415	-12.8607	-13.918	-13.8438	-13.1824	-13.324	-13.4433	-12.9418	-13.46	-13.918	-13.3554
BA	F6438-3677	ph5	-19.6563	-21.8426	-27.0042	-21.4916	-21.7906	-25.4564	-24.9031	-27.0943	-31.5412	-23.411	-31.5412	-24.4191		-10.9124	-12.839	-12.9755	-11.2388	-11.3864	-12.8881	-11.9022	-13.9483	-12.5465	-11.7636	-13.9483	-12.2401
BA	F6438-3678	ph5	-18.2467	-20.5451	-20.0034	-22.3349	-23.7696	-24.8593	-18.2433	-18.763	-26.0145	-21.2096	-26.0145	-21.3989		-12.3638	-12.2037	-12.2952	-13.4318	-11.5202	-12.3742	-11.5712	-11.6277	-13.1475	-12.3945	-13.4318	-12.293
BA	F6438-3723	ph5	-24.3803	-20.1163	-22.4959	-25.4225	-22.3877	-25.7573	-26.1725	-23.4638	-26.3654	-21.1511	-26.3654	-23.7713		-13.2571	-11.977	-12.218	-14.4266	-13.6014	-12.2635	-13.9307	-12.6837	-11.7141	-11.6728	-14.4266	-12.7745
BA	F6438-3724	ph5	-33.4814	-33.1121	-28.5068	-26.1333	-22.2637	-33.4354	-24.2049	-33.4717	-33.1501	-28.0694	-33.4814	-29.5829		-16.2167	-15.3728	-14.4742	-15.3162	-13.534	-16.4945	-14.1653	-14.5069	-14.9364	-15.3745	-16.4945	-15.0391
BA	F6438-3757	ph5	-26.0347	-24.0222	-23.5618	-27.1996	-26.8693	-27.4515	-27.2261	-24.542	-27.7979	-27.3099	-27.7979	-26.2015		-12.8311	-13.1538	-12.2692	-14.8335	-14.0436	-11.9238	-12.9497	-12.8855	-12.6546	-12.0153	-14.8335	-12.956
BA	F6438-3760	ph5	-25.2693	-42.2637	-37.0604	-35.5895	-29.1018	-42.529	-30.9111	-25.1982	-21.9002	-29.6958	-42.529	-31.9519		-13.8358	-13.8609	-15.7983	-14.0739	-14.5725	-14.3858	-14.5931	-13.2289	-14.6126	-13.5398	-15.7983	-14.2502
BA	F6438-3763	ph5	-29.0249	-27.9147	-37.5968	-37.903	-29.0858	-32.3575	-35.7806	-33.1464	-27.9725	-32.3482	-37.903	-32.313		-14.2042	-12.4334	-12.4826	-13.4054	-13.1006	-12.3587	-12.9816	-14.1552	-15.2647	-15.0029	-15.2647	-13.5389
BA	F6438-3778	ph5	-18.1966	-17.5195	-13.2133	-18.2236	-15.675	-15.5782	-14.0098	-15.9302	-16.0867	-14.2065	-18.2236	-15.864		-6.95026	-3.33469	-5.01425	-5.43306	-6.18319	-4.90137	-0.955266	-6.19125	-4.33772	-2.13765	-6.95026	-4.54387
BA	F6438-3797	ph5	-20.45	-20.3984	-23.4506	-23.0243	-27.3881	-22.5667	-28.6112	-21.1975	-29.7044	-22.0545	-29.7044	-23.8846		-11.8476	-13.4178	-11.6682	-14.8484	-13.3014	-14.6031	-12.4101	-12.7111	-13.0981	-13.0331	-14.8484	-13.0939
BA	F6438-3799	ph5	-19.6244	-23.2685	-23.9872	-23.224	-24.1983	-21.9078	-22.5763	-23.3568	-19.3036	-23.3971	-24.1983	-22.4844		-11.7816	-13.6368	-13.5353	-12.3986	-12.8205	-12.8452	-13.1539	-13.0913	-11.7723	-11.6358	-13.6368	-12.6671
BA	F6438-3801	ph5	-18.7535	-16.9529	-18.0287	-21.3907	-17.5209	-18.8303	-20.6103	-21.7689	-16.8962	-20.6333	-21.7689	-19.1386		-7.38524	-6.41238	-1.12618	-7.82458	-5.84737	-8.17231	-7.42393	-8.76404	-6.19234	-8.93608	-8.93608	-6.80845
BA	F6438-3802	ph5	-22.1264	-26.4694	-24.0357	-23.0504	-22.6068	-24.8568	-22.2098	-24.7637	-23.9617	-24.7608	-26.4694	-23.8842		-11.2411	-13.357	-12.3808	-12.0981	-12.1585	-11.4628	-12.5795	-13.4572	-11.7637	-13.1495	-13.4572	-12.3648
BA	F6438-3803	ph5	-15.8894	-19.5332	-20.313	-14.9251	-21.4292	-19.5283	-25.6152	-15.8229	-22.5087	-21.7449	-25.6152	-19.731		-8.2593	-10.0876	-8.83222	-8.34436	-9.72794	-9.32094	-9.36365	-8.77649	-9.80711	-9.15477	-10.0876	-9.16744
BA	F6443-5740	ph5	-29.8028	-27.3009	-28.2202	-29.0308	-26.8894	-30.6097	-30.7295	-27.5337	-31.7502	-31.831	-31.831	-29.3698		-17.3246	-16.4691	-18.1886	-16.535	-16.0819	-16.0241	-16.8638	-16.3983	-18.1162	-18.137	-18.1886	-17.0139
BA	F6445-0130	ph5	-26.1803	-23.6994	-19.9735	-20.5213	-20.7163	-18.9844	-18.6528	-16.5994	-18.7388	-19.497	-26.1803	-20.3563		-9.80262	-10.8355	-10.2923	-9.91351	-9.96192	-5.03173	-9.06243	-9.90925	-10.4746	-8.90409	-10.8355	-9.41879
BA	F6445-7175	ph5	-18.5139	-14.5085	-17.1325	-17.1171	-15.3607	-11.695	-16.5652	-18.7179	-15.5676	-17.9092	-18.7179	-16.3088		-7.67137	-6.5111	-5.96921	-6.49544	-6.38435	-5.25166	-6.4764	-6.01448	-6.34889	-6.99556	-7.67137	-6.41185
BA	F6456-1028	ph5	-19.7189	-20.7579	-20.8604	-20.8365	-20.979	-18.3435	-19.9104	-20.152	-16.2629	-19.8182	-20.979	-19.764		-9.56031	-9.38788	-7.5647	-8.88903	-9.63162	-8.71479	-8.77829	-8.9117	-8.61568	-9.4886	-9.63162	-8.95426
AA	F6468-0023	ph5	-18.2082	-16.5295	-13.7209	-16.0406	-18.7991	-15.0955	-18.3239	-19.1225	-18.9143	-18.5085	-19.1225	-17.3263		-7.97149	-6.85587	-7.57761	-8.74862	-8.44947	-8.06019	-8.13858	-8.07978	-7.31747	-8.35387	-8.74862	-7.95529
BA	F6469-1609	ph5	-27.0524	-31.3425	-31.7313	-31.6301	-31.5658	-26.6741	-31.8545	-27.4066	-31.5799	-31.5883	-31.8545	-30.2426		-15.1835	-16.6592	-16.5846	-17.121	-15.1816	-17.002	-15.386	-15.408	-17.2845	-17.5436	-17.5436	-16.3354
BA	F6469-1670	ph5	-16.5526	-21.1455	-20.8711	-21.3611	-21.8668	-20.0566	-21.4292	-21.5264	-19.8966	-22.6598	-22.6598	-20.7366		-10.466	-10.881	-10.9671	-9.89001	-11.4839	-11.8136	-12.5922	-10.7339	-11.9241	-11.8791	-12.5922	-11.2631
AA	F6469-1685	ph5	-21.3055	-24.1211	-24.9629	-22.1565	-29.7258	-19.9133	-27.9721	-22.1799	-24.1223	-24.0098	-29.7258	-24.0469		-12.1985	-12.9156	-11.8075	-13.4909	-12.7662	-13.4703	-14.3467	-12.4247	-14.1774	-13.0264	-14.3467	-13.0624
BA	F6469-1784	ph5	-21.3159	-27.8553	-22.9323	-17.4053	-27.8276	-23.0957	-24.4205	-22.0695	-23.0541	-18.7398	-27.8553	-22.8716		-10.1782	-9.88058	-9.54861	-7.54496	-11.3729	-10.9162	-10.1209	-11.5977	-9.90507	-9.52785	-11.5977	-10.0593
BA	F6469-2004	ph5	-16.3119	-14.9351	-17.9514	-19.262	-15.1771	-12.6066	-14.9855	-13.4537	-15.5096	-13.0822	-19.262	-15.3275		-5.21202	-7.03631	-6.09681	-6.04791	-7.55388	-6.22953	-6.30599	-5.58942	-5.62286	-7.65593	-7.65593	-6.33507
AA-BA	F6469-2165	ph5	-18.277	-17.0608	-20.6127	-20.7073	-15.8502	-18.6039	-18.6297	-15.0723	-15.8874	-17.1583	-20.7073	-17.786		-10.1151	-7.81766	-7.39642	-7.7281	-6.53031	-8.94879	-9.37586	-7.73259	-8.51065	-8.74445	-10.1151	-8.28999
BA	F6469-3259	ph5	-16.9599	-16.1202	-18.7443	-20.0918	-19.79	-14.174	-20.2213	-19.7588	-19.1206	-18.0833	-20.2213	-18.3064		-6.57267	-6.53243	-7.57142	-6.53505	-5.39664	-7.16191	-6.18467	-7.35129	-5.71017	-5.39169	-7.57142	-6.44079
BA	F6472-8804	ph5	-16.8223	-14.0476	-16.6965	-16.9424	-16.313	-16.6235	-17.2087	-16.3023	-16.343	-16.8095	-17.2087	-16.4109		-6.81265	-6.7109	-6.61988	-8.08689	-6.8855	-6.21391	-7.69977	-6.66108	-7.17398	-8.60366	-8.60366	-7.14682
BA	F6473-0118	ph5	-19.7498	-22.3203	-20.5182	-17.8748	-18.0646	-21.0475	-22.5108	-19.2836	-20.6083	-18.434	-22.5108	-20.0412		-8.72365	-11.854	-11.4824	-9.42079	-9.91065	-12.0885	-11.555	-8.7919	-8.25869	-10.8909	-12.0885	-10.2976
BA	F6473-0120	ph5	-27.2555	-25.3719	-23.9119	-30.6422	-23.4449	-31.0517	-27.1972	-28.9462	-33.1329	-25.5726	-33.1329	-27.6527		-14.2541	-14.0944	-14.37	-15.9656	-12.752	-15.6349	-13.4922	-15.0802	-15.5931	-14.1168	-15.9656	-14.5353
BA	F6473-1851	ph5	-23.0441	-19.8631	-22.6361	-21.59	-26.2548	-20.4054	-23.6908	-21.2287	-27.0141	-19.7313	-27.0141	-22.5458		-12.3861	-10.4327	-12.2947	-11.1829	-11.7858	-11.0365	-10.0785	-11.9765	-10.5082	-10.0439	-12.3861	-11.1726
BA	F6473-2091	ph5	-26.4319	-20.7035	-26.2689	-20.4277	-27.356	-20.4768	-20.308	-20.2685	-21.1889	-24.1019	-27.356	-22.7532		-12.357	-11.2485	-11.3801	-11.2187	-12.4555	-11.0865	-11.2508	-11.7864	-11.878	-12.769	-12.769	-11.7431
BA	F6474-7244	ph5	-25.1557	-27.5405	-27.9569	-29.6928	-24.0263	-29.2513	-26.6954	-25.8284	-20.6845	-29.8982	-29.8982	-26.673		-12.8332	-14.6204	-14.1607	-14.3393	-14.3737	-12.662	-14.8511	-12.9213	-13.2245	-15.8753	-15.8753	-13.9861
BA	F6475-1009	ph5	-20.7503	-23.9258	-20.8642	-22.5197	-19.4969	-22.2274	-21.4868	-17.8131	-20.5147	-18.0608	-23.9258	-20.766		-12.3161	-12.4303	-11.9703	-10.4759	-11.7343	-11.4074	-11.6007	-11.1177	-12.248	-12.3545	-12.4303	-11.7655
BA	F6475-2933	ph5	-17.6803	-15.7373	-19.2709	-13.0688	-19.7549	-18.9185	-14.9725	-18.1071	-19.3942	-15.116	-19.7549	-17.2021		-9.67146	-9.34038	-8.88401	-8.46864	-7.74692	-10.5713	-8.41047	-8.60309	-8.03458	-8.81704	-10.5713	-8.85479
BA	F6475-5330	ph5	-17.989	-23.1186	-21.4287	-21.7006	-19.8967	-24.5405	-21.188	-21.5624	-24.0005	-21.1524	-24.5405	-21.6577		-12.7034	-12.8585	-12.2822	-11.3049	-12.7008	-11.6237	-11.7225	-12.6906	-11.2247	-11.7676	-12.8585	-12.0879
BA	F6479-2567	ph7	-19.2242	-24.3944	-19.6232	-23.1769	-19.7534	-19.0041	-17.5	-19.1938	-19.9469	-19.5679	-24.3944	-20.1385		-12.7203	-12.1545	-11.9064	-13.2395	-11.9823	-11.1119	-11.6124	-11.8434	-10.6261	-12.8635	-13.2395	-12.006
BA	F6492-0110	ph5	-19.1086	-17.103	-21.9631	-22.0094	-17.7606	-19.7788	-26.6311	-19.6722	-18.0323	-20.0857	-26.6311	-20.2145		-11.8893	-9.94714	-11.4871	-11.2445	-11.109	-11.2539	-12.4818	-11.1355	-10.7035	-13.165	-13.165	-11.4417
BA	F6492-0565	ph7	-17.9087	-12.7849	-15.2678	-19.996	-16.5083	-17.5211	-18.0379	-15.7692	-14.7146	-19.1242	-19.996	-16.7633		-6.1653	-4.52073	-5.99149	-7.79259	-7.64575	-6.92301	-7.86299	-6.60406	-7.37606	-7.90676	-7.90676	-6.87887
BA	F6494-0973	ph5	-21.7876	-21.6187	-21.9148	-30.2442	-29.8708	-30.1309	-29.8481	-31.6469	-29.6336	-21.6553	-31.6469	-26.8351		-11.3978	-12.0515	-11.387	-12.004	-11.5941	-11.968	-12.7772	-11.3267	-11.4223	-12.068	-12.7772	-11.7997
BA	F6495-4160	ph5	-15.8082	-18.8836	-14.7191	-18.8842	-18.8137	-18.689	-18.2476	-18.7966	-19.1716	-18.855	-19.1716	-18.0869		-9.53821	-9.52386	-7.4322	-7.78588	-7.61957	-7.49342	-6.96045	-7.2885	-7.39727	-6.22005	-9.53821	-7.72594
AA-BA	F6495-4294	ph5	-30.3504	-30.7052	-21.5622	-31.0478	-23.5451	-30.5139	-29.2075	-27.1931	-30.2965	-25.5148	-31.0478	-27.9936		-15.3685	-15.2489	-14.6903	-15.3998	-15.0208	-12.423	-14.9417	-14.2674	-14.7748	-14.3808	-15.3998	-14.6516
BA	F6495-4313	ph5	-17.1999	-15.5851	-12.7234	-12.7054	-12.226	-15.8482	-17.0117	-13.9366	-13.3714	-17.1016	-17.1999	-14.7709		-2.66638	-2.98745	-5.21048	-1.56483	-4.06603	-5.0336	-3.43464	-4.75253	-4.75042	-4.52898	-5.21048	-3.89953
AA-BA	F6495-4339	ph5	-20.8754	-18.5681	-21.5022	-20.8854	-19.4969	-19.8797	-21.4372	-18.5103	-24.5227	-25.2198	-25.2198	-21.0898		-12.3072	-11.1493	-11.5154	-12.247	-10.8679	-12.232	-10.4683	-11.4776	-12.6275	-13.3976	-13.3976	-11.829
BA	F6495-4341	ph5	-24.837	-13.8588	-15.8667	-14.0304	-13.5084	-14.8418	-16.9446	-12.7321	-14.2636	-18.5462	-24.837	-15.9429		-3.95082	-7.41884	-6.50972	-6.21957	-4.34774	-6.68321	-4.63713	-5.44272	-5.70865	-2.65992	-7.41884	-5.35783
BA	F6495-4414	ph5	-17.8059	-19.6792	-16.9993	-19.8333	-19.7317	-15.7717	-20.2259	-14.1682	-22.3632	-22.1235	-22.3632	-18.8702		-10.247	-8.73186	-8.98772	-9.10085	-9.31213	-8.29929	-9.22059	-8.39638	-9.84746	-9.95293	-10.247	-9.20962
AA-BA	F6495-4424	ph5	-23.4071	-24.01	-24.1592	-22.0214	-23.8952	-24.0169	-20.2806	-24.1263	-18.5487	-23.8577	-24.1592	-22.8323		-12.9444	-14.4247	-14.9409	-13.3894	-13.3087	-14.448	-13.3414	-15.171	-13.1233	-14.2834	-15.171	-13.9375
AA	F6495-4438	ph5	-19.6245	-19.4276	-14.9691	-16.6457	-19.5187	-17.6869	-18.0997	-21.823	-18.2981	-18.6914	-21.823	-18.4785		-9.23929	-7.24265	-4.85952	-5.23484	-8.14112	-6.33717	-4.17912	-6.84374	-4.31783	-4.2695	-9.23929	-6.06648
BA	F6495-4464	ph5	-13.0284	-14.8014	-17.8313	-19.0288	-13.8186	-17.496	-13.8744	-15.7344	-11.7931	-13.656	-19.0288	-15.1062		-6.14742	-4.0556	-4.0372	-4.08745	-3.37895	-5.5417	-3.90243	-4.48566	-5.01743	-5.41653	-6.14742	-4.60704
BA	F6495-4479	ph5	-19.7552	-12.5414	-19.5971	-18.7637	-18.7559	-16.4688	-21.9871	-16.4856	-18.4359	-14.7321	-21.9871	-17.7523		-8.79586	-7.51093	-8.48191	-8.32677	-8.56541	-9.3969	-8.44501	-8.0015	-7.23605	-8.0769	-9.3969	-8.28372
BA	F6495-4489	ph5	-9.56392	-15.9548	-15.8226	-14.873	-10.1992	-16.418	-9.68799	-14.849	-10.3797	-16.6094	-16.6094	-13.4358		-1.02467	-1.48706	-1.06442	-3.14042	-1.72637	-2.30021	-1.88895	-1.28607	-2.93202	-2.20295	-3.14042	-1.90531
BA	F6495-4499	ph5	-19.9319	-16.1579	-20.4863	-21.4227	-25.2232	-15.6917	-20.0598	-20.1621	-24.9507	-14.358	-25.2232	-19.8444		-10.7775	-9.99475	-10.4149	-10.8271	-9.66826	-9.97717	-11.0831	-10.608	-10.7158	-9.22001	-11.0831	-10.3287
BA	F6495-4562	ph5	-15.9107	-17.9857	-23.7626	-24.4143	-22.9391	-20.2424	-23.6563	-16.9105	-24.3593	-17.5788	-24.4143	-20.776		-7.13099	-5.98375	-7.95072	-6.63687	-6.31905	-7.44304	-2.45213	-6.89137	-6.54662	-4.89536	-7.95072	-6.22499
BA	F6495-5142	ph5	-28.4399	-28.5696	-28.7332	-27.8588	-26.752	-28.6487	-24.3509	-28.4702	-29.9388	-26.5491	-29.9388	-27.8311		-13.8665	-13.7783	-13.6696	-13.4337	-14.763	-14.026	-12.976	-13.3999	-14.6632	-14.3179	-14.763	-13.8894
BA	F6495-5440	ph5	-14.0531	-14.9152	-15.168	-17.6361	-14.372	-13.9406	-16.65	-18.3691	-14.5761	-16.0901	-18.3691	-15.577		-4.20081	-5.58919	-5.99409	-6.53554	-4.81543	-6.06709	-6.08292	-3.64728	-5.63064	-4.90948	-6.53554	-5.34725
BA	F6523-4609	ph5	-24.0948	-22.6306	-24.4974	-23.6302	-24.1945	-24.4924	-19.1644	-23.9894	-23.2016	-17.527	-24.4974	-22.7422		-13.4795	-13.0068	-12.5961	-12.5754	-11.8588	-11.8791	-11.5008	-12.4587	-13.2732	-11.1517	-13.4795	-12.378
BA	F6524-1682	ph5	-32.3516	-25.178	-33.036	-25.2082	-31.5233	-23.0364	-25.2967	-29.8913	-22.8758	-32.7141	-33.036	-28.1111		-13.7072	-14.235	-16.1098	-14.0884	-14.3197	-14.2277	-13.921	-14.5261	-14.865	-14.5259	-16.1098	-14.4526
BA	F6524-1711	ph5	-29.8333	-21.7185	-25.6175	-27.0522	-22.805	-30.0341	-30.0074	-25.809	-27.4919	-30.5538	-30.5538	-27.0923		-16.1263	-16.6801	-16.7849	-18.1666	-17.4789	-16.571	-16.7725	-16.8588	-17.2858	-16.993	-18.1666	-16.9718
BA	F6524-1714	ph5	-26.2784	-21.9323	-22.1421	-22.7446	-21.5028	-21.7378	-23.1297	-24.5994	-21.3837	-18.5705	-26.2784	-22.4021		-14.3374	-14.8145	-14.5488	-13.4041	-14.2405	-14.7403	-14.3875	-15.3941	-14.6265	-12.7748	-15.3941	-14.3269
BA	F6524-6211	ph5	-28.4175	-24.8495	-29.6161	-24.5415	-25.5186	-25.3982	-25.6113	-23.452	-22.92	-26.2725	-29.6161	-25.6597		-13.0345	-14.9749	-15.1583	-13.0891	-13.0337	-14.7246	-14.1597	-13.2935	-13.465	-13.5104	-15.1583	-13.8444
BA	F6525-3033	ph5	-28.2194	-27.5155	-28.3613	-31.4323	-27.3698	-27.7236	-26.7906	-21.9973	-27.134	-28.4218	-31.4323	-27.4966		-14.8677	-14.8578	-16.076	-15.3868	-15.0828	-13.8692	-15.2475	-14.0914	-14.7976	-14.6498	-16.076	-14.8927
BA	F6548-0944	ph5	-17.3243	-20.5693	-19.0012	-21.1484	-21.1942	-20.9419	-20.1976	-19.8488	-19.4623	-18.2957	-21.1942	-19.7984		-10.3779	-11.1655	-11.1189	-11.8164	-10.4661	-9.82866	-9.6692	-10.4541	-10.587	-10.6981	-11.8164	-10.6182
BA	F6548-0953	ph5	-17.7518	-13.4715	-18.6664	-16.8642	-15.3275	-13.7384	-15.7014	-19.4597	-14.5718	-17.0395	-19.4597	-16.2592		-5.89841	-3.26527	-6.54927	-6.50679	-4.52507	-6.80391	-5.70586	-7.02512	-5.52461	-6.30799	-7.02512	-5.81123
BA	F6548-1113	ph5	-33.6852	-29.9365	-29.8879	-35.817	-28.724	-26.7961	-33.7232	-33.3512	-33.0132	-30.7686	-35.817	-31.5703		-17.5858	-17.4175	-18.6371	-17.1671	-19.1976	-17.9637	-18.0968	-19.7363	-16.9588	-16.5167	-19.7363	-17.9277
BA	F6548-1187	ph5	-23.1324	-21.5449	-20.5264	-21.9294	-19.945	-23.0849	-21.8629	-21.946	-23.4994	-20.4669	-23.4994	-21.7938		-9.79116	-9.8513	-11.7608	-12.1493	-12.1457	-11.1206	-13.5088	-13.4622	-11.6233	-13.0936	-13.5088	-11.8507
BA	F6550-6213	ph5	-25.4857	-22.2267	-25.3426	-21.6223	-22.7047	-26.1595	-23.1522	-22.8697	-22.3345	-22.7635	-26.1595	-23.4661		-12.5154	-10.402	-12.0534	-11.2237	-12.8714	-11.3759	-12.2921	-12.6078	-11.5117	-13.2747	-13.2747	-12.0128
BA	F6559-1142	ph5	-15.0886	-17.8788	-20.1308	-21.0269	-15.7296	-17.1426	-23.4923	-21.058	-16.2297	-14.3746	-23.4923	-18.2152		-7.16795	-6.55259	-7.90719	-7.64653	-8.73178	-9.49714	-9.41429	-9.22393	-8.62878	-7.22454	-9.49714	-8.19947
BA	F6564-8948	ph5	-17.8386	-20.4213	-14.3496	-22.9607	-20.2034	-22.6973	-21.5758	-17.6308	-20.9031	-21.7989	-22.9607	-20.0379		-9.38157	-9.76858	-8.71649	-9.89005	-8.82754	-10.1447	-10.3843	-8.81717	-10.0571	-10.304	-10.3843	-9.62914
BA	F6564-9246	ph5	-17.2865	-21.8662	-21.7468	-22.812	-19.105	-23.991	-24.2523	-22.1978	-23.9761	-23.7775	-24.2523	-22.1011		-12.4161	-13.4944	-12.3467	-13.4979	-12.7446	-12.1184	-13.8157	-13.1275	-12.4591	-13.7968	-13.8157	-12.9817
BA	F6565-4878	ph5	-14.614	-16.3841	-24.395	-19.5765	-12.7492	-18.344	-17.8798	-23.5476	-16.6661	-20.2572	-24.395	-18.4414		-6.45283	-7.51967	-5.86697	-6.5041	-4.98644	-3.9399	-5.58175	-7.00352	-5.81267	-8.55134	-8.55134	-6.22192
BA	F6571-0112	ph5	-21.5458	-21.1635	-23.3392	-21.2826	-17.2191	-18.5794	-21.4738	-18.6695	-21.4534	-24.3775	-24.3775	-20.9104		-9.05444	-9.4428	-7.81604	-10.4538	-9.42692	-9.70897	-8.51712	-9.27894	-9.83241	-7.18868	-10.4538	-9.07201
BA	F6573-3381	ph5	-18.0036	-17.7931	-16.2585	-15.6914	-18.9689	-21.0136	-19.2727	-18.4502	-16.3514	-19.6866	-21.0136	-18.149		-6.07053	-5.75593	-6.23577	-7.85914	-4.05804	-8.40036	-6.71034	-2.86656	-4.65413	-5.70168	-8.40036	-5.83125
BA	F6573-5017	ph5	-12.2637	-16.9671	-16.2068	-17.1019	-17.0372	-19.8651	-13.5952	-19.3854	-13.8656	-15.3733	-19.8651	-16.1661		-2.90745	-1.29493	-5.26795	-3.88854	-2.24304	-3.47553	-3.54803	-4.13265	-2.74263	-0.846039	-5.26795	-3.03468
BA	F6573-5024	ph5	-11.8607	-13.1238	-12.6295	-20.4959	-12.8054	-14.5724	-20.6685	-14.69	-13.569	-14.6796	-20.6685	-14.9095		-3.4499	-4.88145	-3.29972	-5.48303	-4.26354	-4.46445	-5.11823	-5.13435	-6.87622	-4.22418	-6.87622	-4.71951
BA	F6573-5045	ph5	-20.966	-19.7007	-22.1272	-21.4441	-20.9505	-20.8732	-22.8944	-16.1205	-18.882	-18.2457	-22.8944	-20.2204		-12.0537	-11.2991	-11.6758	-11.7888	-11.5147	-12.5134	-12.5878	-11.1157	-11.647	-11.9364	-12.5878	-11.8132
BA	F6573-7379	ph5	-24.6832	-16.968	-24.953	-25.8057	-21.7549	-23.4565	-24.5852	-24.12	-23.7586	-24.7102	-25.8057	-23.4795		-12.041	-11.3738	-10.52	-12.8065	-12.74	-11.5246	-12.8718	-12.0982	-12.1493	-12.2686	-12.8718	-12.0394

[truncated: 17 more sheets: 5SL5-50K-TAR, 5SL5-50K-RRE, 5SL5-FDA, 5SL5-FDA-TAR, 5SL5-FDA-RRE, 5SL5-RF, 5SL5-RF-TAR, 5SL5-RF-RRE, PK-50K, PK-50K-TAR, PK-50K-RRE, PK-FDA, PK-FDA-TAR, PK-FDA-RRE, PK-RF, PK-RF-TAR, PK-RF-RRE]
