# Supplementary material for: Integrative In Silico and In Vitro Screening of Low Molecular Weight Compounds Targeting SARS‐CoV‐2 RNA Elements
Source: Chembiochem. 2025 Nov 29;26(24):e202500668. doi: 10.1002/cbic.202500668 (PMC12703450; doi:10.1002/cbic.202500668)
Supplement: Supplementary file 1 — Supplementary Material [file CBIC-26-e202500668-s001.zip › Supplementary_List_D.xlsx]

## Sheet: 5SL1-50K
T1_Filter	Name	pH	B_Average	TAR_Cutoff	TAR_Filter	RRE_Cutoff	RRE_Filter	T2_Cutoff		T1_Filter	Name	pH	A_Average	TAR_Cutoff	TAR_Filter	RRE_Cutoff	RRE_Filter	T2_Cutoff
BA	F2318-0076	ph5	-34.2959	-30.0604	pass	-30.9263	pass	Y		AA-BA	F0657-0459	ph5	-23.5754	-18.7712	pass	-21.9638	pass	Y
BA	F2442-0239	ph5	-33.9482	-29.5392	pass	-26.9136	pass	Y		AA	F0919-6466	ph5	-24.1312	-23.0087	pass	-21.1603	pass	Y
BA	F2543-0025	ph5	-33.1604	-24.5889	pass	-27.5425	pass	Y		AA	F2199-0382	ph5	-24.2859	-17.6815	pass	-16.3613	pass	Y
AA	F3382-8198	ph5	-35.9579	-31.8602	pass	-35.1838	pass	Y		BA	F2257-0125	ph5	-19.0685	-18.068	pass	-15.9683	pass	Y
BA	F3406-5426	ph5	-38.0195	-27.6428	pass	-34.2982	pass	Y		BA	F2318-0076	ph5	-20.775	-14.0611	pass	-15.2337	pass	Y
AA	F3406-5477	ph5	-34.828	-30.1021	pass	-33.7792	pass	Y		BA	F2442-0239	ph5	-21.6771	-18.0882	pass	-14.9412	pass	Y
BA	F5824-0042	ph5	-34.7826	-34.2799	pass	-28.8618	pass	Y		BA	F2455-0510	ph5	-16.5015	-15.5512	pass	-13.4859	pass	Y
AA	F6064-0701	ph5	-33.5646	-28.857	pass	-31.7755	pass	Y		BA	F2501-0641	ph5	-22.5913	-17.5413	pass	-18.7071	pass	Y
BA	F6089-9681	ph5	-35.5558	-28.0843	pass	-30.7504	pass	Y		BA	F2543-0025	ph5	-21.0783	-17.1479	pass	-16.9299	pass	Y
AA-BA	F6125-2352	ph5	-33.1123	-33.0118	pass	-25.5807	pass	Y		AA	F3382-8198	ph5	-24.7344	-19.0534	pass	-22.6362	pass	Y
BA	F6235-0058	ph5	-36.0969	-35.7298	pass	-29.8835	pass	Y		BA	F3406-5426	ph5	-21.5958	-16.5807	pass	-18.7708	pass	Y
BA	F6262-1842	ph5	-33.5203	-28.7076	pass	-32.5685	pass	Y		AA	F3406-5477	ph5	-24.4358	-18.0097	pass	-19.4944	pass	Y
BA	F6475-1234	ph5	-33.2511	-25.2601	pass	-26.7988	pass	Y		BA	F5001-1481	ph5	-19.0813	-16.3633	pass	-17.4188	pass	Y
BA	F6493-1243	ph5	-39.8977	-27.563	pass	-34.6199	pass	Y		AA	F5283-0096	ph5	-22.6123	-16.1324	pass	-19.2059	pass	Y
BA	F6493-1268	ph5	-28.2047	-24.1793	pass	-27.2942	pass	Y		BA	F5824-0042	ph5	-16.5152	-15.9	pass	-16.2824	pass	Y
BA	F6514-3781	ph5	-34.0613	-30.8883	pass	-27.1633	pass	Y		BA	F5971-0062	ph5	-19.9711	-15.4933	pass	-18.4541	pass	Y
AA-BA	F6514-3830	ph5	-32.5302	-28.969	pass	-26.4161	pass	Y		AA	F6064-0701	ph5	-24.4813	-14.3546	pass	-16.9329	pass	Y
BA	F6514-4058	ph5	-34.737	-26.8196	pass	-29.3408	pass	Y		BA	F6089-9681	ph5	-21.294	-14.2324	pass	-19.1053	pass	Y
BA	F6514-4372	ph5	-35.0671	-31.4787	pass	-33.1939	pass	Y		AA-BA	F6125-2352	ph5	-20.9317	-14.6156	pass	-16.2347	pass	Y
BA	F6514-4384	ph5	-31.4547	-29.9922	pass	-29.9945	pass	Y		BA	F6235-0058	ph5	-21.5997	-20.4328	pass	-16.5163	pass	Y
BA	F6550-6822	ph5	-33.9755	-25.8154	pass	-23.912	pass	Y		BA	F6235-0188	ph5	-22.4227	-20.3193	pass	-18.7918	pass	Y
AA-BA	F5238-0055	ph5	-37.6773	-42.1274	fail	-34.5809	pass	N		AA	F6252-3887	ph5	-25.5069	-19.1757	pass	-20.5186	pass	Y
BA	F6495-5356	ph5	-34.519	-40.5601	fail	-34.0712	pass	N		BA	F6262-1842	ph5	-22.2249	-16.2048	pass	-17.5176	pass	Y
AA	F0919-6466	ph5	-34.1728	-39.0567	fail	-26.3952	pass	N		AA	F6363-0887	ph5	-23.0257	-18.7141	pass	-15.9792	pass	Y
BA	F5238-0027	ph5	-34.0802	-41.7324	fail	-36.127	fail	N		BA	F6438-0827	ph5	-20.9043	-15.6183	pass	-19.1838	pass	Y
BA	F6235-0188	ph5	-34.0502	-39.0765	fail	-32.041	pass	N		AA-BA	F6438-2989	ph5	-22.1809	-17.7545	pass	-17.4691	pass	Y
AA-BA	F0657-0459	ph5	-33.4163	-26.5775	pass	-36.476	fail	N		BA	F6438-3544	ph5	-16.9308	-16.455	pass	-16.5449	pass	Y
BA	F2874-0102	ph5	-33.3222	-27.731	pass	-33.4811	fail	N		BA	F6442-5822	ph5	-16.1004	-14.0006	pass	-13.2878	pass	Y
BA	F6438-0712	ph5	-32.7017	-38.9446	fail	-32.5317	pass	N		BA	F6456-1028	ph5	-18.6607	-18.5792	pass	-18.0944	pass	Y
BA	F2971-0477	ph5	-32.6497	-44.5025	fail	-41.8305	fail	N		BA	F6475-1234	ph5	-20.5366	-15.0083	pass	-17.2076	pass	Y
BA	F5971-0062	ph5	-31.546	-38.2781	fail	-31.7017	fail	N		BA	F6475-2610	ph5	-16.4445	-16.1703	pass	-13.6573	pass	Y
BA	F6456-1370	ph5	-31.4145	-42.9126	fail	-34.1147	fail	N		BA	F6475-2954	ph5	-18.633	-16.1702	pass	-15.7536	pass	Y
AA	F6252-4128	ph5	-31.3449	-40.5052	fail	-34.2485	fail	N		BA	F6493-1243	ph5	-21.813	-18.7456	pass	-18.107	pass	Y
AA	F6363-0887	ph5	-31.263	-38.1568	fail	-35.1547	fail	N		BA	F6493-1268	ph5	-16.329	-13.3739	pass	-14.9671	pass	Y
BA	F6562-2382	ph5	-31.2388	-47.221	fail	-34.6302	fail	N		BA	F6495-5356	ph5	-21.0701	-17.0993	pass	-15.3715	pass	Y
BA	F6247-1046	ph5	-31.1581	-35.3037	fail	-33.8043	fail	N		BA	F6514-3781	ph5	-24.8983	-15.6865	pass	-18.3222	pass	Y
BA	F6560-2558	ph7	-31.138	-34.1645	fail	-26.345	pass	N		AA	F6514-3810	ph5	-23.0364	-14.2857	pass	-15.4755	pass	Y
BA	F6550-6090	ph7	-31.0883	-34.0164	fail	-32.1342	fail	N		AA-BA	F6514-3830	ph5	-22.8525	-14.0992	pass	-18.2686	pass	Y
AA-BA	F6438-2989	ph5	-30.8971	-36.8919	fail	-41.2994	fail	N		BA	F6514-4058	ph5	-21.1779	-15.2256	pass	-15.5896	pass	Y
BA	F2501-0641	ph5	-30.801	-41.7942	fail	-28.2692	pass	N		AA	F6514-4301	ph5	-22.7401	-14.9523	pass	-16.6677	pass	Y
AA	F6381-6510	ph7	-30.7977	-35.0919	fail	-35.0873	fail	N		BA	F6514-4339	ph5	-21.3187	-16.1945	pass	-15.5107	pass	Y
AA	F6514-3810	ph5	-30.7836	-26.8051	pass	-32.6012	fail	N		BA	F6514-4372	ph5	-20.3999	-15.908	pass	-18.0639	pass	Y
BA	F6514-4339	ph5	-30.6288	-35.1938	fail	-33.3606	fail	N		BA	F6514-4384	ph5	-20.5017	-19.9671	pass	-16.3634	pass	Y
BA	F2455-0510	ph5	-30.5947	-39.5709	fail	-23.3637	pass	N		BA	F6514-4571	ph5	-20.3754	-15.7249	pass	-15.8048	pass	Y
BA	F6469-2165	ph5	-30.3499	-40.1908	fail	-47.992	fail	N		BA	F6550-6757	ph5	-19.853	-16.2505	pass	-15.5548	pass	Y
AA	F6252-3887	ph5	-30.3447	-41.9346	fail	-33.0039	fail	N		BA	F6550-6822	ph5	-18.9111	-16.6684	pass	-16.9772	pass	Y
BA	F6442-5822	ph5	-30.2354	-29.961	pass	-31.6468	fail	N		BA	F6560-2558	ph7	-19.7953	-14.7031	pass	-16.8717	pass	Y
BA	F6438-0827	ph5	-29.9767	-32.3988	fail	-33.9685	fail	N		BA	F6562-2382	ph5	-22.4889	-17.5026	pass	-18.2783	pass	Y
BA	F6456-1266	ph5	-29.737	-33.1576	fail	-29.4626	pass	N		AA	F6252-4128	ph5	-24.3585	-19.174	pass	-24.4533	fail	N
BA	F6438-3544	ph5	-29.4586	-27.6767	pass	-33.8709	fail	N		AA-BA	F5238-0055	ph5	-22.7276	-21.4497	pass	-23.1791	fail	N
AA	F2199-0382	ph5	-29.377	-38.424	fail	-28.2402	pass	N		BA	F5238-0027	ph5	-21.6054	-23.9697	fail	-15.8705	pass	N
BA	F6456-1028	ph5	-29.3593	-35.4056	fail	-40.7914	fail	N		BA	F6469-2165	ph5	-21.0863	-24.4897	fail	-25.0463	fail	N
BA	F6363-0866	ph5	-29.3091	-47.1938	fail	-33.5655	fail	N		AA	F6381-6510	ph7	-20.9846	-17.6615	pass	-21.9339	fail	N
AA	F6514-4301	ph5	-29.3021	-26.6256	pass	-30.3478	fail	N		BA	F6560-2558	ph5	-20.7802	-20.9263	fail	-20.8295	fail	N
BA	F6495-4584	ph5	-29.1088	-50.3063	fail	-37.4213	fail	N		BA	F6495-4584	ph5	-20.1446	-20.8023	fail	-20.5838	fail	N
BA	F6475-2954	ph5	-29.054	-42.8508	fail	-29.1586	fail	N		BA	F2971-0477	ph5	-19.8973	-20.591	fail	-15.3213	pass	N
BA	F6560-2558	ph5	-28.7999	-36.2724	fail	-29.1723	fail	N		BA	F2874-0102	ph5	-19.4283	-18.8398	pass	-21.1369	fail	N
BA	F6363-0799	ph5	-28.6625	-39.948	fail	-40.6513	fail	N		BA	F6548-1038	ph5	-19.2605	-17.3725	pass	-19.96	fail	N
BA	F6475-0919	ph5	-28.355	-29.5719	fail	-33.4994	fail	N		BA	F6247-1046	ph5	-18.8921	-17.8505	pass	-19.4723	fail	N
AA	F5283-0096	ph5	-28.0466	-29.8081	fail	-29.2933	fail	N		BA	F6363-0799	ph5	-18.5558	-24.0221	fail	-16.2607	pass	N
BA	F6514-4571	ph5	-28.0363	-30.9983	fail	-26.8478	pass	N		BA	F5564-0063	ph5	-18.3028	-23.8656	fail	-17.9862	pass	N
BA	F5564-0063	ph5	-27.8811	-44.491	fail	-45.2395	fail	N		BA	F6363-0866	ph5	-18.2386	-24.5892	fail	-17.0379	pass	N
BA	F6548-1038	ph5	-27.7739	-34.8594	fail	-36.3533	fail	N		BA	F6475-0919	ph5	-16.8284	-18.5399	fail	-18.5471	fail	N
BA	F2257-0125	ph5	-27.0194	-29.6833	fail	-28.8412	fail	N		BA	F6438-0712	ph5	-16.79	-18.4378	fail	-14.0543	pass	N
BA	F5022-0186	ph5	-27.0047	-40.1463	fail	-32.4608	fail	N		BA	F3167-0608	ph5	-16.7098	-16.8102	fail	-13.9867	pass	N
BA	F6550-6757	ph5	-26.9335	-31.3327	fail	-37.5608	fail	N		BA	F6550-6090	ph7	-16.1217	-14.0282	pass	-16.5447	fail	N
BA	F6475-2610	ph5	-26.887	-29.5848	fail	-44.6155	fail	N		BA	F6456-1370	ph5	-15.9791	-19.3196	fail	-17.1076	fail	N
BA	F5001-1481	ph5	-25.7867	-32.4314	fail	-27.6718	fail	N		BA	F6529-6343	ph5	-15.7729	-15.5677	pass	-18.2261	fail	N
BA	F3167-0608	ph5	-25.2792	-25.165	pass	-27.869	fail	N		BA	F6456-1266	ph5	-15.6062	-17.9717	fail	-14.6018	pass	N
BA	F6529-6343	ph5	-24.8356	-34.0891	fail	-33.4096	fail	N		BA	F5022-0186	ph5	-15.5637	-18.2417	fail	-14.4949	pass	N

## Sheet: 5SL1-FDA
T1_Filter	ZINC_ID	Name	pH	B_Average	TAR_Cutoff	TAR_Filter	RRE_Cutoff	RRE_Filter	T2_Cutoff		T1_Filter	ZINC_ID	Name	pH	A_Average	TAR_Cutoff	TAR_Filter	RRE_Cutoff	RRE_Filter	T2_Cutoff
BA	ZINC000001481956	Paliperidone	ph5	-33.3566	-34.8542	fail	-32.6795	pass	N		BA	ZINC000001481956	Paliperidone	ph5	-18.1414	-15.7647	pass	-18.1702	fail	N
BA	ZINC000001530579	Coreg	ph5	-22.4378	-39.9536	fail	-32.0758	fail	N		BA	ZINC000001530579	Coreg	ph5	-11.54	-18.8772	fail	-27.9213	fail	N
AA-BA	ZINC000003794794	Mitoxantrone	ph5	-33.587	-57.43	fail	-55.6866	fail	N		AA-BA	ZINC000003794794	Mitoxantrone	ph5	-21.3418	-23.5205	fail	-31.1787	fail	N
BA	ZINC000008214483	Amikacin	ph5	-35.2405	-52.7436	fail	-44.8257	fail	N		BA	ZINC000008214483	Amikacin	ph5	-17.4361	-17.3422	pass	-18.4454	fail	N
AA-BA	ZINC000008214681	Streptomycin	ph5	-39.4313	-60.3212	fail	-51.1881	fail	N		AA-BA	ZINC000008214681	Streptomycin	ph5	-20.2756	-33.1215	fail	-29.4908	fail	N
BA	ZINC000008214681	Streptomycin	ph9	-33.3483	-57.8208	fail	-54.8411	fail	N		BA	ZINC000008214681	Streptomycin	ph9	-19.6058	-32.9964	fail	-28.102	fail	N
AA-BA	ZINC000022443609	Plerixafor	ph5	-37.1712	-50.6893	fail	-39.8462	fail	N		AA-BA	ZINC000022443609	Plerixafor	ph5	-22.2868	-24.1288	fail	-29.7551	fail	N
BA	ZINC000096309558	Acarbose	ph5	-31.2979	-32.7602	fail	-37.6896	fail	N		BA	ZINC000096309558	Acarbose	ph5	-12.1068	-12.1049	pass	-17.1032	fail	N
AA-BA	ZINC000150338698	Capastat	ph5	-47.641	-56.7204	fail	-62.9455	fail	N		AA-BA	ZINC000150338698	Capastat	ph5	-26.6758	-30.7755	fail	-51.1849	fail	N
AA-BA	ZINC000150338698	Capastat	ph7	-42.2743	-60.1672	fail	-71.9734	fail	N		AA-BA	ZINC000150338698	Capastat	ph7	-24.9059	-23.0193	pass	-48.2852	fail	N
BA	ZINC000242437513	Gentamicin	ph5	-29.6575	-49.1169	fail	-35.8031	fail	N		BA	ZINC000242437513	Gentamicin	ph5	-13.9983	-20.3424	fail	-25.7359	fail	N
BA	ZINC000242437513	Gentamicin	ph9	-32.0121	-52.629	fail	-43.3601	fail	N		BA	ZINC000242437513	Gentamicin	ph9	-15.2019	-22.8738	fail	-33.5188	fail	N

## Sheet: 5SL1-RF
T1_Filter	Name	pH	B_Average	TAR_Cutoff	TAR_Filter	RRE_Cutoff	RRE_Filter	T2_Cutoff		T1_Filter	Name	pH	A_Average	TAR_Cutoff	TAR_Filter	RRE_Cutoff	RRE_Filter	T2_Cutoff
BA	F0806-0303	ph5	-30.4497	-36.1217	fail	-37.3668	fail	N		AA-BA	F0806-0325	ph5	-24.7222	-23.6728	pass	-19.8023	pass	Y
BA	F0806-0303	ph7	-28.9308	-31.7266	fail	-34.2612	fail	N		AA	F2269-0062	ph5	-21.9728	-17.5317	pass	-19.6909	pass	Y
AA-BA	F0806-0325	ph5	-35.0027	-47.0124	fail	-39.4615	fail	N		AA	F2269-0117	ph5	-23.7719	-18.8569	pass	-18.676	pass	Y
BA	F1809-0206	ph5	-31.4855	-38.426	fail	-37.7981	fail	N		AA	F2269-0211	ph5	-24.1415	-17.7826	pass	-22.4235	pass	Y
BA	F1809-0288	ph7	-26.1536	-33.1678	fail	-42.8695	fail	N		AA	F2269-0497	ph5	-24.3643	-19.1666	pass	-21.8688	pass	Y
AA	F2269-0062	ph5	-29.3018	-41.448	fail	-31.3362	fail	N		BA	F0806-0303	ph5	-18.5575	-24.6932	fail	-23.7656	fail	N
AA	F2269-0117	ph5	-30.4168	-40.5742	fail	-37.104	fail	N		BA	F0806-0303	ph7	-16.1671	-21.8012	fail	-21.2659	fail	N
AA	F2269-0211	ph5	-31.4653	-29.3061	pass	-34.0435	fail	N		BA	F1809-0206	ph5	-21.069	-19.1974	pass	-21.3673	fail	N
AA	F2269-0497	ph5	-29.6835	-31.7364	fail	-41.1652	fail	N		BA	F1809-0288	ph7	-15.6313	-17.0298	fail	-17.4816	fail	N
BA	F2602-0043	ph5	-27.9897	-37.0316	fail	-30.1642	fail	N		BA	F2602-0043	ph5	-19.0424	-19.843	fail	-17.4502	pass	N
AA	F3165-1470	ph5	-29.7566	-37.0021	fail	-34.9483	fail	N		AA	F3165-1470	ph5	-22.718	-20.1655	pass	-23.0319	fail	N
BA	F3407-0831	ph5	-24.8397	-35.4101	fail	-32.5587	fail	N		BA	F3407-0831	ph5	-14.2358	-16.8497	fail	-17.3197	fail	N
BA	F5016-0365	ph5	-28.3979	-41.2252	fail	-34.4324	fail	N		BA	F5016-0365	ph5	-17.471	-18.0567	fail	-20.0973	fail	N
BA	F5266-0310	ph5	-33.9773	-55.2511	fail	-39.7801	fail	N		BA	F5266-0310	ph5	-19.5139	-22.013	fail	-23.1541	fail	N
BA	F5461-1523	ph5	-27.9053	-25.4168	pass	-29.6115	fail	N		BA	F5461-1523	ph5	-14.3267	-17.019	fail	-14.2402	pass	N
BA	F6363-0875	ph9	-24.9613	-34.2371	fail	-33.8957	fail	N		BA	F6363-0875	ph9	-16.3979	-18.0044	fail	-16.7382	fail	N

## Sheet: 5SL5-50K
T1_Filter	Name	pH	B_Average	TAR_Cutoff	TAR_Filter	RRE_Cutoff	RRE_Filter	T2_Cutoff		T1_Filter	Name	pH	A_Average	TAR_Cutoff	TAR_Filter	RRE_Cutoff	RRE_Filter	T2_Cutoff
BA	F6438-3724	ph5	-29.5829	-25.4775	Pass	-28.001	Pass	Y		AA	F0882-0550	ph5	-9.81305	-12.5235	Fail	-12.8925	Fail	N
BA	F6573-5024	ph5	-14.9095	-14.5223	Pass	-13.4027	Pass	Y		BA	F1441-0020	ph5	-11.6729	-18.599	Fail	-12.46	Fail	N
AA	F0696-4072	ph5	-23.2114	-32.6915	Fail	-31.5965	Fail	N		AA-BA	F1510-0072	ph5	-14.6416	-17.4298	Fail	-17.8537	Fail	N
AA	F0882-0550	ph5	-25.2741	-27.2978	Fail	-27.2203	Fail	N		BA	F1765-0108	ph5	-9.99079	-11.7834	Fail	-12.6545	Fail	N
BA	F1441-0020	ph5	-22.698	-29.8164	Fail	-29.4626	Fail	N		BA	F1836-0129	ph5	-10.2606	-15.0203	Fail	-13.2614	Fail	N
AA-BA	F1510-0072	ph5	-24.0506	-26.7376	Fail	-27.3026	Fail	N		BA	F1839-0111	ph5	-5.19105	-9.16996	Fail	-10.2961	Fail	N
BA	F1765-0108	ph5	-20.9943	-21.6045	Fail	-20.2404	Pass	N		BA	F1873-1611	ph5	-11.7565	-12.6431	Fail	-16.4025	Fail	N
BA	F1836-0129	ph5	-19.9873	-26.1893	Fail	-23.1596	Fail	N		BA	F1905-8614	ph5	-7.16704	-12.1978	Fail	-11.4596	Fail	N
BA	F1839-0111	ph5	-16.6658	-29.4846	Fail	-40.2573	Fail	N		AA	F2073-0415	ph5	-8.08653	-11.2042	Fail	-11.4394	Fail	N
BA	F1873-1611	ph5	-24.037	-21.1639	Pass	-26.7606	Fail	N		BA	F2204-0551	ph5	-13.1921	-16.919	Fail	-16.484	Fail	N
BA	F1905-8614	ph5	-17.1165	-22.8416	Fail	-24.3084	Fail	N		BA	F2205-0160	ph5	-11.3275	-16.3355	Fail	-12.8079	Fail	N
AA	F2073-0415	ph5	-17.5542	-21.5211	Fail	-21.5094	Fail	N		BA	F2266-0305	ph5	-13.1782	-17.6472	Fail	-14.5441	Fail	N
BA	F2204-0551	ph5	-22.7414	-23.402	Fail	-29.5231	Fail	N		AA	F2269-0408	ph5	-13.1141	-15.3684	Fail	-13.9174	Fail	N
BA	F2205-0160	ph5	-20.7605	-22.014	Fail	-20.3051	Pass	N		BA	F2704-0115	ph5	-12.7114	-15.4275	Fail	-18.2566	Fail	N
BA	F2266-0266	ph5	-19.8008	-39.64	Fail	-20.1321	Fail	N		BA	F2721-0420	ph5	-11.8425	-15.3001	Fail	-16.284	Fail	N
BA	F2266-0305	ph5	-24.118	-32.4172	Fail	-42.8235	Fail	N		BA	F2724-0238	ph5	-3.50176	-10.7114	Fail	-10.5327	Fail	N
AA	F2269-0408	ph5	-22.4438	-27.1531	Fail	-30.359	Fail	N		AA	F2743-0906	ph5	-12.8284	-15.8581	Fail	-15.1076	Fail	N
BA	F2688-0007	ph5	-24.82	-27.0801	Fail	-20.757	Pass	N		BA	F2743-1042	ph5	-15.3432	-16.6963	Fail	-16.1832	Fail	N
BA	F2704-0115	ph5	-23.579	-25.5796	Fail	-31.4612	Fail	N		BA	F2774-0470	ph5	-10.6451	-14.3087	Fail	-15.1303	Fail	N
BA	F2721-0420	ph5	-22.2093	-29.505	Fail	-34.7367	Fail	N		BA	F2791-0310	ph5	-8.91471	-11.1421	Fail	-11.9311	Fail	N
BA	F2724-0238	ph5	-14.0833	-15.1472	Fail	-21.8463	Fail	N		AA-BA	F3143-0057	ph5	-14.6669	-17.5874	Fail	-15.317	Fail	N
AA	F2743-0906	ph5	-25.4003	-33.4654	Fail	-25.8092	Fail	N		BA	F3385-1499	ph9	-10.4791	-13.7087	Fail	-13.0977	Fail	N
BA	F2743-1042	ph5	-24.0126	-23.8107	Pass	-27.4612	Fail	N		AA	F3385-2883	ph5	-7.82248	-8.51866	Fail	-11.8083	Fail	N
BA	F2774-0470	ph5	-19.1352	-33.9421	Fail	-26.4519	Fail	N		AA-BA	F3385-3594	ph5	-9.40419	-12.9134	Fail	-12.0058	Fail	N
BA	F2791-0310	ph5	-19.5385	-23.4489	Fail	-24.278	Fail	N		BA	F3385-4152	ph5	-9.4836	-16.2966	Fail	-22.054	Fail	N
AA-BA	F3143-0057	ph5	-23.9691	-23.3607	Pass	-27.4955	Fail	N		BA	F3398-5082	ph5	-13.2342	-16.0085	Fail	-15.8616	Fail	N
BA	F3385-1499	ph9	-18.1697	-21.552	Fail	-25.1924	Fail	N		BA	F3406-4201	ph5	-11.3272	-14.4018	Fail	-14.4767	Fail	N
AA	F3385-2883	ph5	-19.3114	-31.6029	Fail	-21.8164	Fail	N		BA	F5022-0186	ph5	-13.0346	-16.5956	Fail	-15.8536	Fail	N
AA-BA	F3385-3594	ph5	-19.4981	-28.8105	Fail	-20.6172	Fail	N		BA	F5238-0027	ph5	-7.62078	-11.6615	Fail	-9.12207	Fail	N
BA	F3385-4152	ph5	-20.8379	-43.3654	Fail	-30.7846	Fail	N		BA	F5258-0110	ph5	-11.6229	-15.6687	Fail	-15.253	Fail	N
BA	F3398-5082	ph5	-22.1609	-28.7414	Fail	-26.8346	Fail	N		BA	F5563-0081	ph5	-11.7703	-15.3247	Fail	-12.505	Fail	N
BA	F3406-4201	ph5	-23.1916	-23.3896	Fail	-24.9739	Fail	N		BA	F5563-0131	ph5	-9.1791	-12.1052	Fail	-10.8474	Fail	N
BA	F5022-0186	ph5	-25.4654	-38.0351	Fail	-31.6739	Fail	N		BA	F5606-0024	ph7	-7.96673	-12.016	Fail	-11.1576	Fail	N
BA	F5072-2989	ph5	-23.0706	-24.2862	Fail	-25.8603	Fail	N		BA	F5607-0016	ph5	-11.4888	-14.6937	Fail	-12.988	Fail	N
BA	F5238-0027	ph5	-20.2172	-23.8315	Fail	-25.1091	Fail	N		AA	F5607-0017	ph5	-10.031	-12.9315	Fail	-11.3072	Fail	N
BA	F5258-0110	ph5	-21.6524	-32.7728	Fail	-27.3787	Fail	N		AA	F5607-0019	ph5	-13.8349	-15.7067	Fail	-15.2451	Fail	N
AA	F5530-0527	ph5	-17.3511	-18.9843	Fail	-20.2745	Fail	N		AA	F5826-0028	ph5	-11.9165	-16.8425	Fail	-14.509	Fail	N
BA	F5563-0081	ph5	-18.6864	-25.217	Fail	-24.8653	Fail	N		BA	F5882-6419	ph5	-5.59473	-9.82796	Fail	-7.2046	Fail	N
BA	F5563-0131	ph5	-17.1441	-20.0745	Fail	-24.9485	Fail	N		BA	F6089-7798	ph5	-9.76968	-12.9014	Fail	-10.8511	Fail	N
BA	F5606-0024	ph7	-17.8806	-23.6887	Fail	-28.2575	Fail	N		BA	F6108-0015	ph5	-9.4954	-12.5911	Fail	-12.6783	Fail	N
BA	F5607-0016	ph5	-21.4315	-41.4927	Fail	-29.5819	Fail	N		BA	F6108-0081	ph5	-5.0481	-9.69718	Fail	-7.37204	Fail	N
AA	F5607-0017	ph5	-19.9162	-29.04	Fail	-21.7097	Fail	N		BA	F6142-0206	ph7	-9.69939	-11.3071	Fail	-12.4852	Fail	N
AA	F5607-0019	ph5	-22.3867	-29.6664	Fail	-25.0793	Fail	N		BA	F6142-0206	ph5	-8.46489	-11.2341	Fail	-11.1678	Fail	N
BA	F5607-0043	ph5	-26.5198	-40.3242	Fail	-23.8729	Pass	N		BA	F6175-0505	ph5	-13.7813	-18.6444	Fail	-15.9301	Fail	N
AA	F5826-0028	ph5	-20.8113	-30.7986	Fail	-27.8496	Fail	N		BA	F6175-0523	ph5	-6.94409	-15.6826	Fail	-9.70351	Fail	N
BA	F5882-6419	ph5	-17.9594	-26.9553	Fail	-18.4077	Fail	N		BA	F6175-0554	ph5	-14.1525	-16.3585	Fail	-16.2746	Fail	N
BA	F5911-0068	ph5	-22.4639	-28.143	Fail	-19.5833	Pass	N		BA	F6193-0062	ph5	-16.8213	-18.3946	Fail	-19.9063	Fail	N
BA	F5911-0192	ph5	-24.5735	-37.4039	Fail	-25.1576	Fail	N		BA	F6221-0265	ph5	-10.4823	-13.6725	Fail	-11.0522	Fail	N
BA	F6089-7798	ph5	-21.4398	-22.7428	Fail	-31.7258	Fail	N		BA	F6231-0192	ph5	-13.5302	-15.8733	Fail	-15.9582	Fail	N
BA	F6108-0015	ph5	-19.0891	-27.8258	Fail	-34.2799	Fail	N		BA	F6235-0146	ph5	-8.07506	-10.9731	Fail	-11.6638	Fail	N
BA	F6108-0081	ph5	-16.8484	-25.0467	Fail	-19.5854	Fail	N		BA	F6257-1289	ph5	-14.1179	-15.8112	Fail	-15.1427	Fail	N
BA	F6108-0158	ph5	-32.3875	-33.2789	Fail	-29.1721	Pass	N		BA	F6257-1983	ph5	-12.5464	-14.6749	Fail	-14.0336	Fail	N
BA	F6142-0193	ph5	-20.8744	-25.2617	Fail	-31.8257	Fail	N		BA	F6261-2487	ph5	-9.65481	-13.6503	Fail	-11.609	Fail	N
BA	F6142-0206	ph7	-19.7221	-21.7848	Fail	-25.8726	Fail	N		BA	F6363-0798	ph5	-9.21348	-11.2188	Fail	-13.3571	Fail	N
BA	F6142-0206	ph5	-16.9326	-25.4643	Fail	-23.9147	Fail	N		BA	F6363-0808	ph5	-8.86132	-14.9637	Fail	-10.5399	Fail	N
BA	F6175-0384	ph5	-22.3294	-33.4492	Fail	-29.62	Fail	N		AA-BA	F6389-0961	ph5	-14.5145	-20.0215	Fail	-16.1553	Fail	N
BA	F6175-0505	ph5	-26.4687	-39.6208	Fail	-27.0467	Fail	N		BA	F6403-0853	ph5	-7.40084	-13.9536	Fail	-9.91129	Fail	N
BA	F6175-0523	ph5	-19.6929	-31.6054	Fail	-25.5879	Fail	N		AA	F6403-1041	ph5	-9.14465	-12.8328	Fail	-13.2634	Fail	N
BA	F6175-0554	ph5	-21.8224	-26.0184	Fail	-25.886	Fail	N		BA	F6431-0115	ph5	-9.76871	-13.2729	Fail	-15.4785	Fail	N
BA	F6193-0062	ph5	-26.5201	-34.4418	Fail	-29.4357	Fail	N		AA-BA	F6431-0194	ph5	-15.9819	-18.7128	Fail	-18.7647	Fail	N
BA	F6221-0265	ph5	-22.2192	-25.926	Fail	-25.1874	Fail	N		BA	F6436-3057	ph5	-2.2416	-8.18117	Fail	-4.97792	Fail	N
BA	F6231-0192	ph5	-26.0061	-32.3175	Fail	-32.3405	Fail	N		BA	F6438-0832	ph5	-15.8769	-18.1049	Fail	-18.8558	Fail	N
BA	F6235-0146	ph5	-21.9383	-33.7613	Fail	-25.4924	Fail	N		BA	F6438-0898	ph5	-10.2301	-13.2367	Fail	-12.7603	Fail	N
AA	F6252-4128	ph5	-25.9192	-28.6504	Fail	-27.3201	Fail	N		BA	F6438-0902	ph5	-11.3277	-14.1727	Fail	-14.5961	Fail	N
BA	F6257-1289	ph5	-25.3267	-31.2841	Fail	-26.481	Fail	N		BA	F6438-2946	ph5	-14.3621	-15.0209	Fail	-17.9143	Fail	N
BA	F6257-1983	ph5	-21.5486	-24.8301	Fail	-24.071	Fail	N		BA	F6438-2989	ph5	-10.7118	-12.9267	Fail	-13.6874	Fail	N
BA	F6261-2487	ph5	-21.6426	-40.3251	Fail	-29.1461	Fail	N		BA	F6438-3421	ph5	-7.12334	-10.8566	Fail	-12.0463	Fail	N
BA	F6363-0798	ph5	-17.9826	-30.8496	Fail	-27.5031	Fail	N		BA	F6438-3496	ph5	-10.1237	-17.1412	Fail	-12.6526	Fail	N
BA	F6363-0808	ph5	-19.0644	-28.7488	Fail	-32.0716	Fail	N		BA	F6438-3510	ph5	-9.84512	-9.84739	Fail	-11.6649	Fail	N
AA-BA	F6389-0961	ph5	-26.8022	-30.8059	Fail	-32.9542	Fail	N		BA	F6438-3540	ph5	-15.3915	-19.0117	Fail	-17.8964	Fail	N
BA	F6403-0853	ph5	-17.6357	-29.9769	Fail	-21.3859	Fail	N		AA-BA	F6438-3553	ph5	-12.3786	-16.6741	Fail	-15.5246	Fail	N
AA	F6403-1041	ph5	-19.5231	-24.3682	Fail	-24.9208	Fail	N		BA	F6438-3608	ph5	-15.4609	-19.4228	Fail	-15.8852	Fail	N
BA	F6431-0115	ph5	-18.0721	-28.9485	Fail	-27.3847	Fail	N		BA	F6438-3635	ph5	-13.3554	-16.0083	Fail	-16.002	Fail	N
AA-BA	F6431-0194	ph5	-28.9339	-39.3823	Fail	-35.3577	Fail	N		BA	F6438-3677	ph5	-12.2401	-16.2491	Fail	-17.943	Fail	N
BA	F6436-3057	ph5	-11.7705	-18.6167	Fail	-10.7923	Pass	N		BA	F6438-3678	ph5	-12.293	-16.1807	Fail	-14.6873	Fail	N
BA	F6438-0832	ph5	-25.2579	-29.7748	Fail	-28.82	Fail	N		BA	F6438-3723	ph5	-12.7745	-15.6143	Fail	-14.4835	Fail	N
BA	F6438-0898	ph5	-20.5016	-26.5244	Fail	-25.2224	Fail	N		BA	F6438-3757	ph5	-12.956	-16.5705	Fail	-13.8453	Fail	N
BA	F6438-0902	ph5	-22.7571	-28.6498	Fail	-30.8086	Fail	N		BA	F6438-3760	ph5	-14.2502	-21.1972	Fail	-17.7429	Fail	N
BA	F6438-2946	ph5	-25.0477	-24.6863	Pass	-38.6738	Fail	N		BA	F6438-3763	ph5	-13.5389	-16.9564	Fail	-15.5331	Fail	N
BA	F6438-2989	ph5	-21.8353	-32.2	Fail	-25.6877	Fail	N		BA	F6438-3778	ph5	-4.54387	-12.0936	Fail	-8.90273	Fail	N
BA	F6438-3421	ph5	-19.6033	-20.7114	Fail	-23.4807	Fail	N		BA	F6438-3797	ph5	-13.0939	-15.273	Fail	-13.4552	Fail	N
BA	F6438-3496	ph5	-20.2162	-25.3953	Fail	-29.618	Fail	N		BA	F6438-3799	ph5	-12.6671	-15.4805	Fail	-15.921	Fail	N
BA	F6438-3510	ph5	-19.712	-33.3198	Fail	-20.6402	Fail	N		BA	F6438-3801	ph5	-6.80845	-10.66	Fail	-13.2172	Fail	N
BA	F6438-3540	ph5	-28.0943	-37.6153	Fail	-31.5379	Fail	N		BA	F6438-3802	ph5	-12.3648	-17.0186	Fail	-13.7319	Fail	N
AA-BA	F6438-3553	ph5	-21.8289	-36.5008	Fail	-33.9705	Fail	N		BA	F6438-3803	ph5	-9.16744	-12.9948	Fail	-13.2544	Fail	N
BA	F6438-3608	ph5	-25.3495	-35.9483	Fail	-29.8122	Fail	N		BA	F6445-0130	ph5	-9.41879	-12.2167	Fail	-10.2665	Fail	N
BA	F6438-3635	ph5	-22.738	-30.1939	Fail	-28.527	Fail	N		BA	F6445-7175	ph5	-6.41185	-9.2794	Fail	-9.41027	Fail	N
BA	F6438-3677	ph5	-24.4191	-30.6193	Fail	-30.3042	Fail	N		BA	F6456-1028	ph5	-8.95426	-12.3453	Fail	-9.37706	Fail	N
BA	F6438-3678	ph5	-21.3989	-28.5178	Fail	-21.4801	Fail	N		AA	F6468-0023	ph5	-7.95529	-10.5909	Fail	-10.8289	Fail	N
BA	F6438-3723	ph5	-23.7713	-29.0592	Fail	-33.1494	Fail	N		BA	F6469-1609	ph5	-16.3354	-16.9148	Fail	-17.0067	Fail	N
BA	F6438-3757	ph5	-26.2015	-32.389	Fail	-23.0716	Pass	N		BA	F6469-1670	ph5	-11.2631	-15.3649	Fail	-11.8027	Fail	N
BA	F6438-3760	ph5	-31.9519	-35.5377	Fail	-39.3598	Fail	N		AA	F6469-1685	ph5	-13.0624	-18.7403	Fail	-17.5366	Fail	N
BA	F6438-3763	ph5	-32.313	-29.7374	Pass	-47.8498	Fail	N		BA	F6469-1784	ph5	-10.0593	-13.0091	Fail	-15.2615	Fail	N
BA	F6438-3778	ph5	-15.864	-22.8342	Fail	-22.7505	Fail	N		BA	F6469-2004	ph5	-6.33507	-13.065	Fail	-10.8081	Fail	N
BA	F6438-3797	ph5	-23.8846	-32.194	Fail	-27.3826	Fail	N		AA-BA	F6469-2165	ph5	-8.28999	-20.325	Fail	-11.3012	Fail	N
BA	F6438-3799	ph5	-22.4844	-22.3126	Pass	-24.3098	Fail	N		BA	F6469-3259	ph5	-6.44079	-10.487	Fail	-9.64173	Fail	N
BA	F6438-3801	ph5	-19.1386	-20.763	Fail	-21.7858	Fail	N		BA	F6472-8804	ph5	-7.14682	-12.7489	Fail	-10.3677	Fail	N
BA	F6438-3802	ph5	-23.8842	-25.3378	Fail	-23.6946	Pass	N		BA	F6473-0118	ph5	-10.2976	-14.3093	Fail	-16.4934	Fail	N
BA	F6438-3803	ph5	-19.731	-21.8395	Fail	-22.2329	Fail	N		BA	F6473-0120	ph5	-14.5353	-16.5982	Fail	-15.9518	Fail	N
BA	F6443-5740	ph5	-29.3698	-54.6627	Fail	-43.7484	Fail	N		BA	F6473-1851	ph5	-11.1726	-14.082	Fail	-11.8199	Fail	N
BA	F6445-0130	ph5	-20.3563	-25.5232	Fail	-26.035	Fail	N		BA	F6473-2091	ph5	-11.7431	-13.7341	Fail	-15.5949	Fail	N
BA	F6445-7175	ph5	-16.3088	-26.5503	Fail	-17.6409	Fail	N		BA	F6474-7244	ph5	-13.9861	-15.6631	Fail	-14.8309	Fail	N
BA	F6456-1028	ph5	-19.764	-23.2894	Fail	-20.7767	Fail	N		BA	F6475-2933	ph5	-8.85479	-12.3149	Fail	-11.4757	Fail	N
AA	F6468-0023	ph5	-17.3263	-24.6329	Fail	-25.0748	Fail	N		BA	F6475-5330	ph5	-12.0879	-14.282	Fail	-15.0456	Fail	N
BA	F6469-1609	ph5	-30.2426	-41.3688	Fail	-24.5703	Pass	N		BA	F6479-2567	ph7	-12.006	-14.9673	Fail	-16.0406	Fail	N
BA	F6469-1670	ph5	-20.7366	-35.5274	Fail	-29.6389	Fail	N		BA	F6492-0110	ph5	-11.4417	-14.64	Fail	-15.7653	Fail	N
AA	F6469-1685	ph5	-24.0469	-32.8599	Fail	-31.0559	Fail	N		BA	F6492-0565	ph7	-6.87887	-7.9946	Fail	-10.4724	Fail	N
BA	F6469-1784	ph5	-22.8716	-24.1608	Fail	-23.768	Fail	N		BA	F6494-0973	ph5	-11.7997	-13.6279	Fail	-13.5944	Fail	N
BA	F6469-2004	ph5	-15.3275	-25.7112	Fail	-26.0983	Fail	N		AA-BA	F6495-4294	ph5	-14.6516	-16.3568	Fail	-21.8023	Fail	N
AA-BA	F6469-2165	ph5	-17.786	-28.1153	Fail	-24.2915	Fail	N		BA	F6495-4313	ph5	-3.89953	-14.0096	Fail	-7.37301	Fail	N
BA	F6469-3259	ph5	-18.3064	-35.8409	Fail	-24.3725	Fail	N		AA-BA	F6495-4339	ph5	-11.829	-14.7149	Fail	-15.6668	Fail	N
BA	F6472-8804	ph5	-16.4109	-26.9749	Fail	-30.0026	Fail	N		BA	F6495-4341	ph5	-5.35783	-12.7147	Fail	-7.15918	Fail	N
BA	F6473-0118	ph5	-20.0412	-31.0445	Fail	-34.7515	Fail	N		BA	F6495-4414	ph5	-9.20962	-14.3905	Fail	-10.0573	Fail	N
BA	F6473-0120	ph5	-27.6527	-33.9708	Fail	-22.538	Pass	N		AA-BA	F6495-4424	ph5	-13.9375	-16.4662	Fail	-15.3063	Fail	N
BA	F6473-1851	ph5	-22.5458	-26.9466	Fail	-28.5659	Fail	N		AA	F6495-4438	ph5	-6.06648	-17.4402	Fail	-10.4863	Fail	N
BA	F6473-2091	ph5	-22.7532	-24.138	Fail	-26.1065	Fail	N		BA	F6495-4464	ph5	-4.60704	-11.7499	Fail	-11.1141	Fail	N
BA	F6474-7244	ph5	-26.673	-32.6235	Fail	-25.2408	Pass	N		BA	F6495-4479	ph5	-8.28372	-12.2475	Fail	-12.3753	Fail	N
BA	F6475-1009	ph5	-20.766	-28.7711	Fail	-30.9116	Fail	N		BA	F6495-4489	ph5	-1.90531	-12.2754	Fail	-8.96545	Fail	N
BA	F6475-2933	ph5	-17.2021	-31.3	Fail	-23.0626	Fail	N		BA	F6495-4499	ph5	-10.3287	-14.1177	Fail	-12.7014	Fail	N
BA	F6475-5330	ph5	-21.6577	-28.8107	Fail	-28.4316	Fail	N		BA	F6495-4562	ph5	-6.22499	-14.776	Fail	-11.0832	Fail	N
BA	F6479-2567	ph7	-20.1385	-24.8317	Fail	-38.1213	Fail	N		BA	F6495-5142	ph5	-13.8894	-18.8117	Fail	-18.0145	Fail	N
BA	F6492-0110	ph5	-20.2145	-37.784	Fail	-23.149	Fail	N		BA	F6495-5440	ph5	-5.34725	-10.0236	Fail	-7.38977	Fail	N
BA	F6492-0565	ph7	-16.7633	-25.7805	Fail	-20.8227	Fail	N		BA	F6523-4609	ph5	-12.378	-14.2891	Fail	-16.1433	Fail	N
BA	F6494-0973	ph5	-26.8351	-35.4154	Fail	-21.8217	Pass	N		BA	F6524-1682	ph5	-14.4526	-16.1199	Fail	-17.1013	Fail	N
BA	F6495-4160	ph5	-18.0869	-25.7602	Fail	-27.7989	Fail	N		BA	F6524-1711	ph5	-16.9718	-24.7596	Fail	-18.2816	Fail	N
AA-BA	F6495-4294	ph5	-27.9936	-36.6158	Fail	-37.2872	Fail	N		BA	F6524-1714	ph5	-14.3269	-16.9123	Fail	-19.4272	Fail	N
BA	F6495-4313	ph5	-14.7709	-22.7091	Fail	-16.2728	Fail	N		BA	F6524-6211	ph5	-13.8444	-14.7501	Fail	-19.5102	Fail	N
AA-BA	F6495-4339	ph5	-21.0898	-29.9138	Fail	-28.6742	Fail	N		BA	F6525-3033	ph5	-14.8927	-16.3523	Fail	-15.3743	Fail	N
BA	F6495-4341	ph5	-15.9429	-23.6454	Fail	-23.6686	Fail	N		BA	F6548-0944	ph5	-10.6182	-11.4823	Fail	-12.739	Fail	N
BA	F6495-4414	ph5	-18.8702	-28.2606	Fail	-24.8045	Fail	N		BA	F6548-0953	ph5	-5.81123	-6.16576	Fail	-10.1671	Fail	N
AA-BA	F6495-4424	ph5	-22.8323	-27.8871	Fail	-31.2657	Fail	N		BA	F6548-1113	ph5	-17.9277	-22.5352	Fail	-20.6073	Fail	N
AA	F6495-4438	ph5	-18.4785	-30.7775	Fail	-27.1682	Fail	N		BA	F6548-1187	ph5	-11.8507	-14.8291	Fail	-14.3973	Fail	N
BA	F6495-4464	ph5	-15.1062	-18.6947	Fail	-23.224	Fail	N		BA	F6550-6213	ph5	-12.0128	-15.0752	Fail	-13.4429	Fail	N
BA	F6495-4479	ph5	-17.7523	-27.7406	Fail	-27.069	Fail	N		BA	F6559-1142	ph5	-8.19947	-11.3411	Fail	-9.79875	Fail	N
BA	F6495-4489	ph5	-13.4358	-36.4914	Fail	-25.1425	Fail	N		BA	F6564-8948	ph5	-9.62914	-16.8384	Fail	-11.7497	Fail	N
BA	F6495-4499	ph5	-19.8444	-35.4197	Fail	-28.4562	Fail	N		BA	F6564-9246	ph5	-12.9817	-16.1959	Fail	-16.6661	Fail	N
BA	F6495-4562	ph5	-20.776	-28.2398	Fail	-32.5718	Fail	N		BA	F6565-4878	ph5	-6.22192	-12.1021	Fail	-9.09106	Fail	N
BA	F6495-5142	ph5	-27.8311	-36.576	Fail	-38.9547	Fail	N		BA	F6571-0112	ph5	-9.07201	-16.8132	Fail	-12.9069	Fail	N
BA	F6495-5440	ph5	-15.577	-27.1253	Fail	-22.8925	Fail	N		BA	F6573-3381	ph5	-5.83125	-10.0416	Fail	-13.75	Fail	N
BA	F6523-4609	ph5	-22.7422	-27.6245	Fail	-23.1352	Fail	N		BA	F6573-5017	ph5	-3.03468	-10.7227	Fail	-8.76207	Fail	N
BA	F6524-1682	ph5	-28.1111	-27.8264	Pass	-34.0866	Fail	N		BA	F6573-5024	ph5	-4.71951	-8.02938	Fail	-7.51003	Fail	N
BA	F6524-1711	ph5	-27.0923	-33.5769	Fail	-30.3924	Fail	N		BA	F6573-5045	ph5	-11.8132	-15.5753	Fail	-13.7318	Fail	N
BA	F6524-1714	ph5	-22.4021	-32.9759	Fail	-32.6354	Fail	N		BA	F6573-7379	ph5	-12.0394	-14.6821	Fail	-15.7888	Fail	N
BA	F6524-6211	ph5	-25.6597	-25.9107	Fail	-39.6022	Fail	N		AA	F0696-4072	ph5	-12.0606	-14.3937	Fail	-10.7102	Pass	N
BA	F6525-3033	ph5	-27.4966	-30.1924	Fail	-25.0583	Pass	N		BA	F2266-0266	ph5	-8.05053	-15.7361	Fail	-7.24787	Pass	N
BA	F6548-0944	ph5	-19.7984	-30.5281	Fail	-22.5292	Fail	N		BA	F2688-0007	ph5	-11.1533	-13.5778	Fail	-9.8482	Pass	N
BA	F6548-0953	ph5	-16.2592	-24.9104	Fail	-16.5778	Fail	N		BA	F5072-2989	ph5	-13.6795	-14.2981	Fail	-13.0039	Pass	N
BA	F6548-1113	ph5	-31.5703	-36.7995	Fail	-33.3709	Fail	N		BA	F5607-0043	ph5	-14.1868	-16.9297	Fail	-14.1045	Pass	N
BA	F6548-1187	ph5	-21.7938	-27.7558	Fail	-26.6267	Fail	N		BA	F5911-0068	ph5	-11.9936	-15.613	Fail	-11.4888	Pass	N
BA	F6550-6213	ph5	-23.4662	-31.6315	Fail	-22.1122	Pass	N		BA	F6175-0384	ph5	-12.6843	-16.4171	Fail	-12.4415	Pass	N
BA	F6559-1142	ph5	-18.2152	-24.3735	Fail	-22.449	Fail	N		AA	F6252-4128	ph5	-14.7202	-16.9653	Fail	-14.4956	Pass	N
BA	F6564-8948	ph5	-20.038	-28.0326	Fail	-27.9678	Fail	N		AA	F5530-0527	ph5	-11.0826	-10.511	Pass	-14.6934	Fail	N
BA	F6564-9246	ph5	-22.1011	-34.7733	Fail	-35.3896	Fail	N		BA	F5911-0192	ph5	-13.6162	-13.5286	Pass	-16.0002	Fail	N
BA	F6565-4878	ph5	-18.4414	-29.801	Fail	-28.1277	Fail	N		BA	F6108-0158	ph5	-17.0127	-16.2528	Pass	-17.3706	Fail	N
BA	F6571-0112	ph5	-20.9104	-37.5693	Fail	-32.2725	Fail	N		BA	F6142-0193	ph5	-7.84388	-6.3181	Pass	-12.4898	Fail	N
BA	F6573-3381	ph5	-18.149	-28.0636	Fail	-26.4327	Fail	N		BA	F6438-3724	ph5	-15.0391	-14.2406	Pass	-17.0957	Fail	N
BA	F6573-5017	ph5	-16.1661	-24.6153	Fail	-23.7019	Fail	N		BA	F6443-5740	ph5	-17.0139	-16.443	Pass	-19.0748	Fail	N
BA	F6573-5045	ph5	-20.2204	-27.7159	Fail	-21.7137	Fail	N		BA	F6475-1009	ph5	-11.7655	-11.6358	Pass	-13.5574	Fail	N
BA	F6573-7379	ph5	-23.4795	-33.9663	Fail	-34.0801	Fail	N		BA	F6495-4160	ph5	-7.72594	-7.09046	Pass	-11.4153	Fail	N

## Sheet: 5SL5-FDA
T1_Filter	ZINCID	Drug name	pH	B_Average	TAR_Cutoff	TAR_Filter	RRE_Cutoff	RRE_Filter	T2_Cutoff		T1_Filter	ZINCID	Drug name	pH	A_Average	TAR_Cutoff	TAR_Filter	RRE_Cutoff	RRE_Filter	T2_Cutoff
AA-BA	ZINC000022443609	Plerixafor	ph5	-45.5032	-42.7824	Pass	-30.637	Pass	Y		AA	ZINC000022443609	Plerixafor	ph7	-25.6563	-20.5885	Pass	-14.823	Pass	Y
AA-BA	ZINC000001530636	Famotidine	ph5	-36.0196	-46.2695	Fail	-41.3617	Fail	N		AA-BA	ZINC000001530636	Famotidine	ph5	-18.3675	-25.5419	Fail	-20.5684	Fail	N
BA	ZINC000001530775	Pentamidine	ph5	-26.9214	-39.732	Fail	-32.7246	Fail	N		BA	ZINC000001530775	Pentamidine	ph5	-14.1041	-19.6523	Fail	-14.0838	Pass	N
AA	ZINC000003794794	Mitoxantrone	ph5	-36.1245	-56.5631	Fail	-45.467	Fail	N		AA	ZINC000003794794	Mitoxantrone	ph5	-19.2013	-24.7556	Fail	-20.1833	Fail	N
BA	ZINC000003830945	Iohexol	ph5	-22.7372	-30.2248	Fail	-38.6875	Fail	N		BA	ZINC000003830945	Iohexol	ph5	-0.66661	-9.85998	Fail	-11.0649	Fail	N
AA	ZINC000004340269	Amiloride	ph5	-34.0817	-36.3345	Fail	-38.6134	Fail	N		AA	ZINC000004340269	Amiloride	ph5	-18.3622	-24.0041	Fail	-20.9404	Fail	N
AA-BA	ZINC000008214681	Streptomycin	ph5	-37.3014	-53.9611	Fail	-46.2383	Fail	N		AA-BA	ZINC000008214681	Streptomycin	ph5	-16.9279	-28.9213	Fail	-20.9419	Fail	N
BA	ZINC000008551177	Gentamicin Mixture	ph5	-31.7527	-41.539	Fail	-38.0362	Fail	N		BA	ZINC000008551177	Gentamicin Mixture	ph5	-7.18963	-26.0549	Fail	-13.2719	Fail	N
BA	ZINC000008551179	Gentamicin Mixture	ph5	-27.3939	-39.3354	Fail	-39.5273	Fail	N		BA	ZINC000008551179	Gentamicin Mixture	ph5	-4.506	-16.6697	Fail	-10.7004	Fail	N
BA	ZINC000009574770	Telithromycin	ph7	-26.3665	-42.7484	Fail	-41.755	Fail	N		BA	ZINC000009574770	Telithromycin	ph7	-1.82696	-15.6552	Fail	-4.52193	Fail	N
BA	ZINC000014768621	Chlorhexidine	ph5	-35.7422	-52.536	Fail	-43.4555	Fail	N		BA	ZINC000014768621	Chlorhexidine	ph5	-17.8787	-25.8364	Fail	-16.7601	Pass	N
AA	ZINC000022443609	Plerixafor	ph7	-32.5441	-54.0036	Fail	-58.6659	Fail	N		AA-BA	ZINC000022443609	Plerixafor	ph5	-19.5787	-23.6178	Fail	-25.8035	Fail	N
BA	ZINC000060183170	Paromomycin	ph5	-41.2837	-51.9059	Fail	-49.919	Fail	N		BA	ZINC000060183170	Paromomycin	ph5	-12.0902	-17.2014	Fail	-17.7111	Fail	N
BA	ZINC000095617679		ph7	-22.7465	-43.7216	Fail	-46.2093	Fail	N		BA	ZINC000095617679		ph7	4.87761	-12.6166	Fail	-7.12096	Fail	N
BA	ZINC000096309558	Acarbose	ph5	-29.555	-37.3682	Fail	-40.3967	Fail	N		BA	ZINC000096309558	Acarbose	ph5	-4.74942	-14.974	Fail	-10.3448	Fail	N
BA	ZINC000100036924	Demeclocycline	ph7	-33.662	-45.9905	Fail	-41.1941	Fail	N		BA	ZINC000100036924	Demeclocycline	ph7	-14.8611	-19.3178	Fail	-20.8543	Fail	N
AA-BA	ZINC000150338698	Capastat	ph5	-45.9609	-57.211	Fail	-57.0613	Fail	N		AA-BA	ZINC000150338698	Capastat	ph5	-22.4932	-29.2981	Fail	-30.0395	Fail	N
AA-BA	ZINC000150338698	Capastat	ph7	-45.693	-73.8318	Fail	-67.3805	Fail	N		AA-BA	ZINC000150338698	Capastat	ph7	-21.8247	-22.7462	Fail	-31.5772	Fail	N
BA	ZINC000242437511	Gentamicin	ph5	-34.2515	-45.3264	Fail	-47.6717	Fail	N		BA	ZINC000242437511	Gentamicin	ph5	-11.7219	-22.9133	Fail	-16.4468	Fail	N
BA	ZINC000242437511	Gentamicin	ph9	-37.468	-57.6972	Fail	-58.648	Fail	N		BA	ZINC000242437511	Gentamicin	ph9	-14.3954	-17.377	Fail	-20.6905	Fail	N
BA	ZINC000242437512	Gentamicin	ph5	-36.008	-42.4896	Fail	-43.3513	Fail	N		BA	ZINC000242437512	Gentamicin	ph5	-10.0117	-21.73	Fail	-11.6508	Fail	N
BA	ZINC000242437513	Gentamicin	ph5	-34.3399	-51.4505	Fail	-73.9837	Fail	N		BA	ZINC000242437513	Gentamicin	ph5	-9.89414	-25.2698	Fail	-15.5004	Fail	N
BA	ZINC000242437513	Gentamicin	ph9	-31.3919	-41.6619	Fail	-41.5362	Fail	N		BA	ZINC000242437513	Gentamicin	ph9	-12.3093	-20.3166	Fail	-36.5438	Fail	N
BA	ZINC000242437514	Gentamicin	ph5	-33.0449	-61.24	Fail	-43.2715	Fail	N		BA	ZINC000242437514	Gentamicin	ph5	-8.01673	-18.5603	Fail	-10.1761	Fail	N

## Sheet: 5SL5-RF
T1_Filter	Name	pH	B_Average	TAR_Cutoff	TAR_Filter	RRE_Cutoff	RRE_Filter	T2_Cutoff		T1_Filter	Name	pH	A_Average	TAR_Cutoff	TAR_Filter	RRE_Cutoff	RRE_Filter	T2_Cutoff
BA	F0311-0560	ph7	-31.4018	-29.5601	Pass	-26.1155	Pass	Y		AA	F5266-0055	ph5	-20.769	-20.1134	Pass	-19.1282	Pass	Y
AA-BA	F0806-0342	ph5	-39.7832	-39.6181	Pass	-39.3256	Pass	Y		AA-BA	F0806-0303	ph5	-21.9199	-23.4363	Fail	-22.5018	Fail	N
AA-BA	F0311-0560	ph5	-34.2315	-40.6603	Fail	-40.7099	Fail	N		AA-BA	F0806-0325	ph5	-20.3953	-24.3783	Fail	-21.8524	Fail	N
AA	F0806-0278	ph5	-28.2342	-31.835	Fail	-33.9255	Fail	N		AA-BA	F0806-0342	ph5	-20.3711	-26.2643	Fail	-25.8821	Fail	N
AA-BA	F0806-0303	ph5	-34.8679	-43.099	Fail	-40.2179	Fail	N		AA	F0806-0342	ph7	-22.979	-30.5507	Fail	-24.7618	Fail	N
AA-BA	F0806-0325	ph5	-34.9518	-44.6405	Fail	-39.2139	Fail	N		BA	F1174-3184	ph5	-13.4391	-16.8579	Fail	-14.8103	Fail	N
AA	F0806-0342	ph7	-32.2242	-40.7082	Fail	-45.928	Fail	N		BA	F1191-0048	ph5	-15.5459	-16.6805	Fail	-19.836	Fail	N
BA	F1809-0288	ph5	-30.0235	-44.0779	Fail	-46.5575	Fail	N		BA	F1809-0288	ph5	-15.8902	-19.98	Fail	-21.7	Fail	N
AA-BA	F2839-0746	ph5	-32.5636	-46.8661	Fail	-35.414	Fail	N		AA-BA	F2839-0746	ph5	-18.7061	-22.55	Fail	-22.8465	Fail	N
BA	F3165-1470	ph5	-29.5313	-32.5209	Fail	-32.2892	Fail	N		BA	F3259-0248	ph9	-15.8655	-17.1871	Fail	-20.1906	Fail	N
BA	F3259-0248	ph9	-24.0089	-46.0005	Fail	-26.0417	Fail	N		BA	F3259-0248	ph5	-12.0222	-16.9092	Fail	-14.8374	Fail	N
BA	F3395-1242	ph5	-21.0713	-30.9359	Fail	-23.1707	Fail	N		BA	F5521-0205	ph5	-15.1782	-16.6894	Fail	-17.7016	Fail	N
AA-BA	F5016-0395	ph5	-31.1748	-37.814	Fail	-36.1997	Fail	N		BA	F0311-0560	ph7	-20.539	-23.6275	Fail	-20.1645	Pass	N
AA	F5266-0055	ph5	-33.6862	-34.6941	Fail	-35.6886	Fail	N		AA-BA	F0311-0560	ph5	-15.11	-17.0612	Fail	-12.7966	Pass	N
AA-BA	F5266-0310	ph5	-34.9665	-39.6149	Fail	-39.5604	Fail	N		AA	F0806-0278	ph5	-17.7353	-18.5612	Fail	-17.1475	Pass	N
BA	F5521-0205	ph5	-25.3583	-34.9965	Fail	-33.2464	Fail	N		BA	F0816-0179	ph5	-19.768	-20.7341	Fail	-19.6444	Pass	N
AA	F5773-1890	ph5	-31.096	-43.5297	Fail	-37.4489	Fail	N		BA	F3395-1242	ph5	-13.2541	-16.3859	Fail	-12.723	Pass	N
BA	F1174-3184	ph5	-29.0904	-39.4029	Fail	-26.3808	Pass	N		BA	F3406-6226	ph5	-19.2939	-21.9217	Fail	-17.5041	Pass	N
BA	F3259-0248	ph5	-38.2934	-45.2203	Fail	-30.6553	Pass	N		AA-BA	F5016-0395	ph5	-19.5111	-20.7824	Fail	-17.696	Pass	N
BA	F3406-6226	ph5	-32.4634	-40.8585	Fail	-30.0547	Pass	N		AA-BA	F5266-0310	ph5	-22.425	-22.6394	Fail	-20.4613	Pass	N
BA	F0816-0179	ph5	-36.1338	-32.5836	Pass	-39.2177	Fail	N		AA	F5773-1890	ph5	-18.2527	-22.8182	Fail	-17.8944	Pass	N
BA	F1191-0048	ph5	-32.3253	-27.6076	Pass	-37.2709	Fail	N		BA	F3165-1470	ph5	-17.4909	-16.0246	Pass	-20.1335	Fail	N

## Sheet: PK-50K
T1_Filter	Name	pH	B_Average	TAR_Cutoff	TAR_Filter	RRE_Cutoff	RRE_Filter	T2_Cutoff		T1_Filter	Name	pH	A_Average	TAR_Cutoff	TAR_Filter	RRE_Cutoff	RRE_Filter	T2_Cutoff
BA	F0550-0204	ph7	-39.4997	-31.0351	Pass	-27.6675	Pass	Y		BA	F2158-0821	ph5	-14.4458	-13.181	Pass	-14.2517	Pass	Y
BA	F0882-1082	ph5	-34.1753	-34.1635	Pass	-31.5221	Pass	Y		BA	F2269-0218	ph5	-21.7306	-18.6247	Pass	-21.4539	Pass	Y
BA	F0922-0787	ph5	-36.3301	-31.7063	Pass	-26.8922	Pass	Y		BA	F2691-0113	ph5	-19.5834	-18.3397	Pass	-16.8105	Pass	Y
BA	F1166-0092	ph5	-37.9193	-28.9435	Pass	-23.9982	Pass	Y		BA	F3367-0114	ph5	-18.8141	-18.6027	Pass	-16.4164	Pass	Y
BA	F2158-0821	ph5	-29.8746	-22.4281	Pass	-27.3118	Pass	Y		BA	F3411-3417	ph5	-18.7375	-17.2889	Pass	-18.6991	Pass	Y
BA	F2265-0115	ph5	-39.4781	-37.3391	Pass	-38.5836	Pass	Y		BA	F5098-0891	ph5	-16.6275	-14.6234	Pass	-16.1059	Pass	Y
BA	F2442-0300	ph5	-30.7217	-29.1913	Pass	-28.3715	Pass	Y		BA	F5788-2252	ph5	-17.0522	-16.8468	Pass	-16.4323	Pass	Y
BA	F2501-0631	ph5	-30.1833	-27.1117	Pass	-29.9445	Pass	Y		BA	F5857-6056	ph5	-15.7107	-14.1499	Pass	-13.4462	Pass	Y
BA	F2691-0113	ph5	-35.6058	-32.0087	Pass	-32.2037	Pass	Y		BA	F6221-0037	ph5	-16.9407	-16.6593	Pass	-14.6943	Pass	Y
BA	F3309-0405	ph5	-35.3218	-29.1448	Pass	-26.4281	Pass	Y		BA	F6221-0039	ph5	-17.6627	-17.6012	Pass	-17.2188	Pass	Y
BA	F3309-0408	ph5	-36.8755	-33.4259	Pass	-25.653	Pass	Y		BA	F6221-0175	ph5	-22.7802	-21.4696	Pass	-22.056	Pass	Y
BA	F3309-0436	ph5	-38.6707	-26.3557	Pass	-22.7042	Pass	Y		AA	F6252-4128	ph5	-22.7138	-19.174	Pass	-21.5355	Pass	Y
BA	F3350-0945	ph5	-27.3321	-26.4323	Pass	-23.0498	Pass	Y		BA	F6363-0830	ph5	-16.473	-16.2886	Pass	-14.934	Pass	Y
BA	F3367-0114	ph5	-33.0496	-30.9691	Pass	-25.2721	Pass	Y		BA	F6412-1251	ph5	-19.1749	-17.7423	Pass	-18.0255	Pass	Y
BA	F3411-3417	ph5	-33.2465	-30.4416	Pass	-28.7029	Pass	Y		BA	F6414-0065	ph5	-16.245	-15.5182	Pass	-14.4191	Pass	Y
BA	F5095-0043	ph5	-30.5973	-29.2073	Pass	-27.4453	Pass	Y		BA	F6436-3709	ph5	-13.9458	-13.7064	Pass	-12.4299	Pass	Y
BA	F5098-0891	ph5	-29.0996	-22.7823	Pass	-26.9132	Pass	Y		AA	F6438-3256	ph5	-21.7978	-19.3924	Pass	-21.4402	Pass	Y
BA	F5127-0821	ph5	-33.2349	-30.3116	Pass	-28.2065	Pass	Y		AA	F6438-3275	ph5	-21.0063	-19.8848	Pass	-20.6947	Pass	Y
BA	F5857-6056	ph5	-29.3504	-27.0136	Pass	-26.2587	Pass	Y		BA	F6448-2068	ph5	-18.4495	-17.6433	Pass	-17.4186	Pass	Y
BA	F5857-6814	ph5	-35.2271	-29.1496	Pass	-27.7876	Pass	Y		BA	F6482-6039	ph5	-20.8168	-18.7849	Pass	-17.6755	Pass	Y
BA	F5865-0512	ph5	-37.3068	-30.6674	Pass	-26.4586	Pass	Y		BA	F6495-5852	ph7	-17.2145	-15.1097	Pass	-14.5114	Pass	Y
BA	F6252-4142	ph5	-38.773	-26.4991	Pass	-29.7716	Pass	Y		BA	F6573-0170	ph5	-18.0004	-17.2002	Pass	-17.5087	Pass	Y
BA	F6252-5108	ph9	-34.3676	-22.8105	Pass	-25.8832	Pass	Y		BA	F0671-0104	ph5	-17.9607	-17.1788	Pass	-18.3371	Fail	N
BA	F6363-0812	ph5	-39.335	-30.6621	Pass	-33.5283	Pass	Y		BA	F1957-0484	ph5	-15.741	-13.7195	Pass	-18.3539	Fail	N
BA	F6363-0814	ph5	-42.9945	-31.0711	Pass	-35.249	Pass	Y		BA	F2145-0083	ph5	-13.4235	-12.5045	Pass	-14.8096	Fail	N
BA	F6363-0814	ph7	-35.8398	-31.9485	Pass	-27.7683	Pass	Y		BA	F2518-0758	ph5	-14.0299	-13.9927	Pass	-14.8169	Fail	N
BA	F6363-0815	ph5	-41.9802	-36.7126	Pass	-26.6001	Pass	Y		BA	F2758-0573	ph5	-16.9058	-15.6643	Pass	-18.6557	Fail	N
BA	F6363-0816	ph5	-38.6095	-34.2693	Pass	-34.2709	Pass	Y		BA	F3139-0653	ph5	-19.0686	-16.7006	Pass	-19.6141	Fail	N
BA	F6363-0831	ph5	-38.2788	-33.5305	Pass	-29.193	Pass	Y		BA	F5074-0616	ph5	-15.1201	-13.3599	Pass	-15.1597	Fail	N
BA	F6363-0883	ph5	-38.9414	-33.416	Pass	-35.1927	Pass	Y		BA	F5857-6814	ph5	-16.488	-15.7598	Pass	-18.3714	Fail	N
BA	F6363-0897	ph5	-34.7959	-26.8238	Pass	-28.211	Pass	Y		BA	F5865-0512	ph5	-14.4295	-13.3109	Pass	-15.5409	Fail	N
BA	F6363-0906	ph5	-36.2569	-33.7298	Pass	-30.6997	Pass	Y		BA	F6089-3095	ph5	-19.4228	-17.5411	Pass	-20.1044	Fail	N
BA	F6368-0053	ph7	-35.9359	-27.6399	Pass	-30.5407	Pass	Y		BA	F6148-0352	ph5	-15.2811	-14.0121	Pass	-16.0975	Fail	N
BA	F6412-1251	ph5	-36.8649	-30.4624	Pass	-27.8046	Pass	Y		BA	F6200-4143	ph5	-14.0408	-13.1226	Pass	-17.9514	Fail	N
BA	F6436-1453	ph5	-31.7544	-25.1251	Pass	-29.3876	Pass	Y		BA	F6252-4142	ph5	-19.6973	-16.8774	Pass	-19.9015	Fail	N
BA	F6446-0206	ph5	-31.8896	-31.5758	Pass	-26.4149	Pass	Y		BA	F6252-5108	ph9	-11.4807	-11.4094	Pass	-11.9135	Fail	N
BA	F6448-2065	ph5	-39.3946	-34.6068	Pass	-30.0547	Pass	Y		BA	F6414-0073	ph5	-16.5249	-14.4681	Pass	-17.1385	Fail	N
BA	F6448-2066	ph5	-38.3325	-36.0557	Pass	-31.5713	Pass	Y		BA	F6436-1453	ph5	-15.9305	-15.1797	Pass	-16.1639	Fail	N
BA	F6448-2068	ph5	-42.1534	-35.9909	Pass	-32.8069	Pass	Y		BA	F6469-2183	ph7	-16.9371	-16.84	Pass	-18.1739	Fail	N
BA	F6451-1625	ph5	-30.3667	-28.7778	Pass	-28.1105	Pass	Y		BA	F6473-3854	ph5	-16.2942	-13.1962	Pass	-17.4535	Fail	N
BA	F6469-1732	ph7	-43.4501	-29.485	Pass	-33.5312	Pass	Y		BA	F6475-2954	ph5	-17.9394	-16.1702	Pass	-18.7357	Fail	N
BA	F6469-2183	ph7	-40.3746	-30.6612	Pass	-29.5872	Pass	Y		AA	F6495-4313	ph5	-19.9627	-18.438	Pass	-21.7078	Fail	N
BA	F6473-3854	ph5	-40.8859	-28.4346	Pass	-28.1582	Pass	Y		BA	F6495-4402	ph5	-17.833	-17.7303	Pass	-18.2407	Fail	N
BA	F6482-6039	ph5	-38.9586	-37.7304	Pass	-29.685	Pass	Y		BA	F6515-4015	ph5	-20.4532	-18.3941	Pass	-20.5129	Fail	N
BA	F6495-4402	ph5	-37.6719	-37.5848	Pass	-32.6352	Pass	Y		BA	F6570-2537	ph7	-17.0757	-16.14	Pass	-17.3575	Fail	N
BA	F6495-5852	ph7	-32.3198	-32.2362	Pass	-31.9388	Pass	Y		BA	F6570-2718	ph7	-18.4525	-17.3328	Pass	-21.6266	Fail	N
BA	F6515-4015	ph5	-37.6671	-36.7409	Pass	-37.474	Pass	Y		BA	F0745-0141	ph5	-14.2153	-14.3229	Fail	-13.4836	Pass	N
BA	F6523-3982	ph5	-34.1529	-25.5488	Pass	-23.2873	Pass	Y		BA	F0882-1082	ph5	-16.7991	-18.8491	Fail	-16.3138	Pass	N
BA	F6570-2537	ph7	-43.1803	-30.4526	Pass	-31.3304	Pass	Y		BA	F0922-0787	ph5	-13.2301	-16.4155	Fail	-13.0995	Pass	N
BA	F6570-2718	ph7	-46.9765	-34.6961	Pass	-33.4022	Pass	Y		BA	F1883-0783	ph5	-16.7354	-16.8477	Fail	-16.3304	Pass	N
BA	F6573-0170	ph5	-30.4917	-29.2973	Pass	-25.2706	Pass	Y		BA	F2265-0115	ph5	-19.357	-19.784	Fail	-17.6434	Pass	N
BA	F9995-2687	ph5	-31.1639	-30.5383	Pass	-24.3172	Pass	Y		BA	F2621-0387	ph5	-15.6075	-15.6721	Fail	-14.211	Pass	N
BA	F1957-0484	ph5	-30.1905	-23.127	Pass	-41.6655	Fail	N		BA	F2691-0176	ph5	-17.8017	-19.0967	Fail	-16.1101	Pass	N
BA	F2269-0218	ph5	-37.5706	-32.7798	Pass	-43.1276	Fail	N		BA	F2972-0725	ph5	-15.7515	-19.2561	Fail	-15.5605	Pass	N
BA	F2442-0572	ph7	-26.4289	-24.8274	Pass	-26.8713	Fail	N		BA	F3225-1549	ph5	-13.3395	-13.9782	Fail	-13.0492	Pass	N
BA	F3139-0653	ph5	-33.2928	-27.986	Pass	-36.489	Fail	N		BA	F3287-0320	ph5	-14.5986	-15.5798	Fail	-13.5592	Pass	N
BA	F3287-0320	ph5	-28.1184	-27.4019	Pass	-29.6235	Fail	N		BA	F3309-0408	ph5	-15.5263	-16.3107	Fail	-14.5118	Pass	N
BA	F3314-0127	ph5	-27.1876	-26.8638	Pass	-28.2305	Fail	N		BA	F3348-0758	ph5	-15.7856	-16.9484	Fail	-14.856	Pass	N
BA	F5269-0129	ph5	-29.6828	-28.9734	Pass	-35.8013	Fail	N		BA	F3350-0945	ph5	-16.283	-16.8012	Fail	-15.7421	Pass	N
BA	F5530-0950	ph5	-34.0636	-31.4501	Pass	-38.0152	Fail	N		BA	F5095-0043	ph5	-17.3976	-17.5407	Fail	-16.075	Pass	N
BA	F5788-2252	ph5	-33.0288	-25.4091	Pass	-41.841	Fail	N		BA	F5596-0842	ph5	-13.5301	-15.947	Fail	-13.489	Pass	N
BA	F5791-2137	ph9	-32.0363	-26.499	Pass	-35.8047	Fail	N		BA	F6142-0206	ph5	-17.3668	-18.6239	Fail	-16.2618	Pass	N
BA	F6221-0031	ph5	-26.0652	-23.9935	Pass	-26.7076	Fail	N		BA	F6221-0031	ph5	-17.0827	-17.2821	Fail	-16.14	Pass	N
BA	F6363-0882	ph5	-33.3184	-28.5551	Pass	-33.6382	Fail	N		BA	F6257-3912	ph5	-15.9537	-16.7145	Fail	-13.7984	Pass	N
BA	F6414-0098	ph5	-30.0079	-27.7215	Pass	-32.7547	Fail	N		BA	F6363-0816	ph5	-15.7431	-16.2998	Fail	-15.4318	Pass	N
BA	F6448-2249	ph5	-40.1489	-37.1377	Pass	-44.9788	Fail	N		BA	F6363-0882	ph5	-17.3741	-17.5163	Fail	-16.553	Pass	N
BA	F6495-4127	ph5	-32.8285	-31.0095	Pass	-34.2876	Fail	N		BA	F6363-0884	ph5	-14.9727	-17.9482	Fail	-14.066	Pass	N
AA	F6495-4313	ph5	-32.1497	-31.1744	Pass	-33.7324	Fail	N		BA	F6363-0892	ph5	-15.5719	-16.9782	Fail	-15.2044	Pass	N
AA	F6495-4424	ph5	-32.5672	-30.5815	Pass	-41.3762	Fail	N		BA	F6414-0059	ph5	-19.7046	-19.8751	Fail	-19.1355	Pass	N
BA	F6616-7779	ph5	-27.1031	-21.5797	Pass	-31.275	Fail	N		BA	F6414-0192	ph5	-16.3233	-18.4966	Fail	-15.1033	Pass	N
BA	F0696-0830	ph9	-33.6893	-39.549	Fail	-27.444	Pass	N		AA	F6438-3553	ph5	-21.8835	-23.8857	Fail	-18.0941	Pass	N
BA	F2145-0083	ph5	-25.6269	-32.5655	Fail	-24.3134	Pass	N		BA	F6446-0206	ph5	-18.3736	-20.7495	Fail	-16.7237	Pass	N
BA	F2255-0696	ph5	-29.4941	-38.7566	Fail	-25.052	Pass	N		BA	F6448-2065	ph5	-19.6345	-20.1552	Fail	-19.3544	Pass	N
BA	F2704-0115	ph7	-29.1923	-35.5791	Fail	-25.3666	Pass	N		AA	F6469-1685	ph5	-21.6456	-24.0404	Fail	-21.4629	Pass	N
BA	F2783-0423	ph5	-29.2789	-31.5994	Fail	-28.3445	Pass	N		BA	F6469-1732	ph7	-20.0684	-20.3677	Fail	-18.6101	Pass	N
BA	F3225-1549	ph5	-28.3612	-33.4034	Fail	-28.0337	Pass	N		BA	F6476-2902	ph5	-15.5613	-16.0408	Fail	-14.826	Pass	N
BA	F3398-2721	ph7	-32.411	-32.9717	Fail	-22.28	Pass	N		BA	F6495-4127	ph5	-17.1561	-17.4884	Fail	-16.1886	Pass	N
BA	F3398-5812	ph7	-31.5506	-41.7609	Fail	-27.9529	Pass	N		AA	F6495-4424	ph5	-20.8543	-22.3319	Fail	-19.0864	Pass	N
BA	F5098-0842	ph5	-30.6866	-32.0655	Fail	-25.6931	Pass	N		BA	F9995-2687	ph5	-15.3636	-15.611	Fail	-13.7599	Pass	N
BA	F5238-0055	ph5	-34.4397	-42.1274	Fail	-33.9068	Pass	N		BA	F0550-0204	ph7	-10.7048	-12.0872	Fail	-12.6481	Fail	N
BA	F5596-0842	ph5	-30.2272	-40.7246	Fail	-26.1091	Pass	N		BA	F0696-0830	ph9	-12.3931	-16.3771	Fail	-16.9188	Fail	N
BA	F5782-0139	ph5	-34.3947	-36.7261	Fail	-26.7518	Pass	N		BA	F1166-0092	ph5	-16.5598	-17.6076	Fail	-20.9138	Fail	N
BA	F6221-0037	ph5	-28.7303	-34.4026	Fail	-24.9145	Pass	N		BA	F2255-0696	ph5	-12.7236	-16.5393	Fail	-12.9745	Fail	N
BA	F6221-0039	ph5	-27.3825	-27.5612	Fail	-25.814	Pass	N		BA	F2359-0550	ph5	-15.2397	-16.9192	Fail	-16.0024	Fail	N
AA	F6252-4128	ph5	-34.6153	-40.5052	Fail	-32.5702	Pass	N		BA	F2442-0300	ph5	-14.6588	-17.0678	Fail	-15.5963	Fail	N
BA	F6257-3912	ph5	-33.6509	-33.8895	Fail	-33.3272	Pass	N		BA	F2442-0572	ph7	-13.8444	-14.4659	Fail	-16.3972	Fail	N
BA	F6363-0830	ph5	-36.4103	-42.074	Fail	-26.9483	Pass	N		BA	F2455-0294	ph7	-13.6999	-16.4145	Fail	-16.8647	Fail	N
BA	F6363-0884	ph5	-36.2163	-47.4411	Fail	-33.9867	Pass	N		BA	F2501-0631	ph5	-18.2396	-18.6034	Fail	-18.6693	Fail	N
BA	F6363-0884	ph9	-27.3264	-31.7193	Fail	-26.0585	Pass	N		BA	F2704-0115	ph7	-16.9436	-18.1126	Fail	-17.586	Fail	N
BA	F6363-0887	ph5	-34.3846	-38.1568	Fail	-27.7234	Pass	N		BA	F2756-1758	ph5	-12.7816	-16.3039	Fail	-14.2216	Fail	N
BA	F6363-0893	ph5	-27.4579	-42.4171	Fail	-24.9502	Pass	N		BA	F2783-0423	ph5	-16.6657	-18.193	Fail	-18.5315	Fail	N
BA	F6363-0909	ph9	-31.3639	-36.7383	Fail	-29.9858	Pass	N		BA	F3305-0010	ph5	-10.154	-14.1302	Fail	-14.7019	Fail	N
BA	F6411-4523	ph5	-33.4552	-36.5412	Fail	-29.7307	Pass	N		BA	F3309-0405	ph5	-13.9032	-15.3114	Fail	-15.8033	Fail	N
BA	F6414-3173	ph5	-28.5891	-42.6331	Fail	-26.7101	Pass	N		BA	F3309-0436	ph5	-12.1341	-14.8115	Fail	-14.6051	Fail	N
AA	F6438-3275	ph5	-38.2829	-42.2645	Fail	-36.2713	Pass	N		BA	F3314-0127	ph5	-12.6315	-13.9123	Fail	-14.6465	Fail	N
BA	F6438-3481	ph5	-31.8849	-35.8771	Fail	-29.2867	Pass	N		BA	F3375-2175	ph5	-13.8585	-17.4507	Fail	-15.1388	Fail	N
AA	F6438-3553	ph5	-36.727	-43.5532	Fail	-33.3497	Pass	N		BA	F3375-2665	ph5	-12.1652	-12.9893	Fail	-12.88	Fail	N
BA	F6469-2004	ph7	-30.8373	-33.977	Fail	-25.5919	Pass	N		BA	F3379-0434	ph5	-11.2517	-15.5069	Fail	-12.7644	Fail	N
BA	F6469-2153	ph7	-38.8082	-39.1854	Fail	-34.0783	Pass	N		BA	F3398-2721	ph7	-10.8651	-14.9206	Fail	-12.5733	Fail	N
BA	F6473-1309	ph9	-29.3408	-29.3508	Fail	-26.9605	Pass	N		BA	F3398-5812	ph7	-13.8612	-15.4771	Fail	-18.5415	Fail	N
BA	F6475-5933	ph5	-30.1677	-41.0203	Fail	-29.5212	Pass	N		BA	F5098-0842	ph5	-15.2136	-15.5364	Fail	-17.078	Fail	N
BA	F6476-2902	ph5	-28.8166	-37.6478	Fail	-26.9231	Pass	N		BA	F5127-0821	ph5	-14.6682	-17.5607	Fail	-15.0634	Fail	N
BA	F0671-0104	ph5	-28.6028	-32.2628	Fail	-29.1549	Fail	N		BA	F5238-0055	ph5	-18.8577	-21.4497	Fail	-19.7458	Fail	N
BA	F0745-0141	ph5	-24.4188	-25.3433	Fail	-36.629	Fail	N		BA	F5269-0129	ph5	-15.1037	-17.5822	Fail	-16.6687	Fail	N
BA	F1883-0783	ph5	-26.5402	-39.4909	Fail	-29.9997	Fail	N		BA	F5530-0950	ph5	-16.952	-18.0322	Fail	-18.7009	Fail	N
BA	F2359-0550	ph5	-27.5429	-49.1317	Fail	-31.0957	Fail	N		BA	F5564-0059	ph7	-16.6549	-18.7578	Fail	-18.1853	Fail	N
BA	F2455-0294	ph7	-23.055	-32.04	Fail	-25.2043	Fail	N		BA	F5782-0139	ph5	-16.6588	-17.311	Fail	-17.644	Fail	N
BA	F2518-0758	ph5	-25.0233	-32.9074	Fail	-26.0146	Fail	N		BA	F5791-2137	ph9	-12.9864	-13.4056	Fail	-15.9336	Fail	N
BA	F2621-0387	ph5	-34.3106	-40.6374	Fail	-41.6427	Fail	N		BA	F5868-0483	ph5	-14.632	-19.4578	Fail	-15.5072	Fail	N
BA	F2691-0176	ph5	-28.549	-41.6805	Fail	-29.1378	Fail	N		BA	F6155-0214	ph5	-17.0849	-18.0183	Fail	-19.6749	Fail	N
BA	F2756-1758	ph5	-27.0933	-32.4138	Fail	-31.3208	Fail	N		BA	F6175-0554	ph5	-17.9493	-21.877	Fail	-22.2121	Fail	N
BA	F2758-0573	ph5	-31.4648	-34.2331	Fail	-37.2625	Fail	N		BA	F6245-5069	ph5	-10.9415	-15.1267	Fail	-12.8066	Fail	N
BA	F2972-0725	ph5	-27.8418	-41.0202	Fail	-32.488	Fail	N		BA	F6259-1406	ph5	-19.4514	-20.5379	Fail	-19.9035	Fail	N
BA	F3305-0010	ph5	-22.5396	-35.5153	Fail	-24.7993	Fail	N		BA	F6363-0812	ph5	-15.8391	-18.0297	Fail	-17.7939	Fail	N
BA	F3348-0758	ph5	-27.0749	-34.0623	Fail	-35.4312	Fail	N		BA	F6363-0814	ph5	-16.5621	-18.2824	Fail	-16.5969	Fail	N
BA	F3375-2175	ph5	-24.5205	-34.189	Fail	-26.4205	Fail	N		BA	F6363-0814	ph7	-13.785	-16.2148	Fail	-16.0721	Fail	N
BA	F3375-2665	ph5	-25.3807	-29.1445	Fail	-28.0128	Fail	N		BA	F6363-0815	ph5	-15.9763	-18.2394	Fail	-16.1267	Fail	N
BA	F3379-0434	ph5	-21.0628	-25.8895	Fail	-29.4964	Fail	N		BA	F6363-0831	ph5	-15.5764	-16.6024	Fail	-15.6284	Fail	N
BA	F5074-0616	ph5	-25.539	-28.6096	Fail	-29.6275	Fail	N		BA	F6363-0883	ph5	-15.631	-15.9715	Fail	-15.9252	Fail	N
BA	F5564-0059	ph7	-27.3857	-44.8433	Fail	-32.0595	Fail	N		BA	F6363-0884	ph9	-12.7873	-16.3581	Fail	-14.7253	Fail	N
BA	F5868-0483	ph5	-26.8316	-35.6383	Fail	-35.6175	Fail	N		BA	F6363-0887	ph5	-15.9371	-18.7141	Fail	-16.8367	Fail	N
BA	F6089-3095	ph5	-30.8751	-34.6831	Fail	-36.1373	Fail	N		BA	F6363-0893	ph5	-13.0342	-16.4703	Fail	-14.7531	Fail	N
BA	F6142-0206	ph5	-27.5919	-30.3144	Fail	-31.4562	Fail	N		BA	F6363-0894	ph5	-15.0187	-19.9518	Fail	-17.5369	Fail	N
BA	F6148-0352	ph5	-24.3137	-25.2396	Fail	-27.0229	Fail	N		BA	F6363-0897	ph5	-14.8965	-17.5722	Fail	-16.3997	Fail	N
BA	F6155-0214	ph5	-26.5085	-26.9114	Fail	-28.5728	Fail	N		BA	F6363-0906	ph5	-16.5457	-19.7441	Fail	-16.9201	Fail	N
BA	F6175-0554	ph5	-34.8845	-40.3948	Fail	-44.9001	Fail	N		BA	F6363-0909	ph9	-16.1801	-17.2231	Fail	-16.5376	Fail	N
BA	F6200-4143	ph5	-28.1644	-29.2703	Fail	-28.8676	Fail	N		BA	F6368-0053	ph7	-11.5345	-13.0071	Fail	-12.4642	Fail	N
BA	F6221-0175	ph5	-38.9083	-42.7848	Fail	-42.4718	Fail	N		BA	F6411-4523	ph5	-16.9044	-18.7613	Fail	-17.0215	Fail	N
BA	F6245-5069	ph5	-25.6205	-36.0964	Fail	-28.7113	Fail	N		BA	F6414-0098	ph5	-14.5051	-17.4245	Fail	-16.4498	Fail	N
BA	F6259-1406	ph5	-34.5654	-38.0385	Fail	-36.2492	Fail	N		BA	F6414-3169	ph5	-16.1154	-19.5863	Fail	-16.8455	Fail	N
BA	F6363-0892	ph5	-28.6127	-51.0979	Fail	-33.1071	Fail	N		BA	F6414-3173	ph5	-13.8562	-14.8772	Fail	-15.6841	Fail	N
BA	F6363-0894	ph5	-28.7008	-32.9689	Fail	-28.7217	Fail	N		BA	F6418-2631	ph5	-12.8687	-16.8176	Fail	-15.5294	Fail	N
BA	F6414-0059	ph5	-32.6545	-34.4109	Fail	-36.7206	Fail	N		BA	F6438-3460	ph5	-16.4485	-17.4832	Fail	-17.0317	Fail	N
BA	F6414-0065	ph5	-31.9075	-36.6198	Fail	-33.653	Fail	N		BA	F6438-3481	ph5	-16.2751	-17.4892	Fail	-18.3277	Fail	N
BA	F6414-0073	ph5	-28.1843	-30.6768	Fail	-34.6948	Fail	N		BA	F6438-3757	ph5	-19.8301	-22.1226	Fail	-22.3952	Fail	N
BA	F6414-0192	ph5	-32.0125	-36.1034	Fail	-33.0547	Fail	N		BA	F6448-2066	ph5	-16.3902	-16.4742	Fail	-18.6626	Fail	N
BA	F6414-3169	ph5	-29.7142	-46.5016	Fail	-37.0807	Fail	N		BA	F6448-2249	ph5	-15.208	-18.6946	Fail	-18.971	Fail	N
BA	F6418-2631	ph5	-26.8371	-35.4062	Fail	-40.29	Fail	N		BA	F6451-1625	ph5	-16.3281	-17.0125	Fail	-16.532	Fail	N
BA	F6436-3709	ph5	-25.4962	-30.9263	Fail	-27.5305	Fail	N		BA	F6469-2004	ph7	-16.4917	-18.7745	Fail	-19.2254	Fail	N
AA	F6438-3256	ph5	-32.7608	-36.3569	Fail	-37.3671	Fail	N		BA	F6469-2153	ph7	-17.6532	-19.4265	Fail	-20.2585	Fail	N
BA	F6438-3460	ph5	-27.6028	-29.1969	Fail	-28.7428	Fail	N		AA	F6469-2165	ph5	-21.2356	-24.4897	Fail	-22.003	Fail	N
BA	F6438-3757	ph5	-34.2905	-44.529	Fail	-40.196	Fail	N		BA	F6473-1309	ph9	-12.8715	-16.7812	Fail	-17.1516	Fail	N
AA	F6469-1685	ph5	-32.0942	-36.184	Fail	-40.6983	Fail	N		BA	F6475-5933	ph5	-14.8659	-17.3717	Fail	-17.3411	Fail	N
AA	F6469-2165	ph5	-33.6564	-40.1908	Fail	-47.444	Fail	N		BA	F6495-5620	ph5	-16.4514	-18.1653	Fail	-19.0954	Fail	N
BA	F6475-2954	ph5	-27.7376	-40.6374	Fail	-34.1246	Fail	N		BA	F6523-3982	ph5	-15.0688	-15.1279	Fail	-16.3839	Fail	N
BA	F6495-5620	ph5	-28.6462	-39.8264	Fail	-33.4024	Fail	N		BA	F6616-7779	ph5	-16.7296	-16.9492	Fail	-19.3501	Fail	N

## Sheet: PK-FDA
T1_Filter	ZINCID	Name	pH	B_Average	TAR_Cutoff	TAR_Filter	RRE_Cutoff	RRE_Filter	T2_Cutoff		T1_Filter	ZINCID	Name	pH	A_Average	TAR_Cutoff	TAR_Filter	RRE_Cutoff	RRE_Filter	T2_Cutoff
BA	ZINC000000002055	Salicylamide	ph5	-35.5878	-29.2548	pass	-32.0805	pass	Y		BA	ZINC000000002055	Salicylamide	ph5	-19.3085	-19.9396	fail	-24.7578	fail	N
AA	ZINC000004340269	Amiloride	ph9	-39.7715	-34.2105	pass	-37.411	pass	Y		AA	ZINC000001530636	Famotidine	ph5	-20.1285	-22.9485	fail	-25.9101	fail	N
AA-BA	ZINC000014879972	Gar-936	ph7	-41.5117	-40.3736	pass	-40.7393	pass	Y		AA	ZINC000003794794	Mitoxantrone	ph5	-21.5617	-23.5205	fail	-31.1787	fail	N
BA	ZINC000000083315	Tryptophan	ph5	-24.4371	-40.6138	fail	-32.7408	fail	N		BA	ZINC000003989268	Ceftaroline Fosamil	ph5	22.0531	-4.03196	fail	-15.1607	fail	N
BA	ZINC000000105196	Phe	ph5	-24.5847	-26.6647	fail	-26.4781	fail	N		BA	ZINC000004340269	Amiloride	ph5	-21.2569	-22.842	fail	-38.6096	fail	N
AA	ZINC000001530636	Famotidine	ph5	-36.3987	-42.8796	fail	-39.9638	fail	N		BA	ZINC000005162311	Ilevro	ph5	-16.7912	-19.9612	fail	-36.8337	fail	N
AA	ZINC000003794794	Mitoxantrone	ph5	-38.1329	-57.43	fail	-55.6866	fail	N		AA-BA	ZINC000008214681	Streptomycin	ph5	-20.3556	-33.1215	fail	-29.4908	fail	N
BA	ZINC000003989268	Ceftaroline Fosamil	ph5	-21.6145	-34.3704	fail	-39.5942	fail	N		BA	ZINC000014210642	Edarbi	ph5	-12.2105	-19.7726	fail	-16.7997	fail	N
BA	ZINC000005162311	Ilevro	ph5	-32.5176	-33.1645	fail	-39.7732	fail	N		AA	ZINC000014768621	Chlorhexidine	ph5	-20.1215	-24.9257	fail	-29.488	fail	N
BA	ZINC000006661227	Histidine	ph5	-25.1232	-31.7419	fail	-32.5701	fail	N		AA-BA	ZINC000014879972	Gar-936	ph7	-18.219	-19.348	fail	-34.2442	fail	N
AA-BA	ZINC000008214681	Streptomycin	ph5	-46.2229	-60.3212	fail	-51.1881	fail	N		BA	ZINC000014879972	Tigecycline	ph5	-16.7249	-18.4861	fail	-28.1483	fail	N
AA	ZINC000014768621	Chlorhexidine	ph5	-33.5362	-49.0719	fail	-55.8744	fail	N		BA	ZINC000043206370	Niraparib	ph5	-15.962	-17.5047	fail	-31.8592	fail	N
BA	ZINC000043206370	Niraparib	ph5	-32.1501	-32.3793	fail	-36.2194	fail	N		BA	ZINC000100036924	Demeclocycline	ph7	-18.2432	-19.8525	fail	-51.7333	fail	N
BA	ZINC000060183170	Paromomycin	ph5	-39.8304	-61.3314	fail	-46.8146	fail	N		AA-BA	ZINC000150338698	Capastat	ph5	-27.7838	-30.7755	fail	-51.1849	fail	N
BA	ZINC000100036924	Demeclocycline	ph7	-31.2376	-50.0831	fail	-39.9548	fail	N		AA-BA	ZINC000150338698	Capastat	ph7	-22.5519	-23.0193	fail	-48.2852	fail	N
AA-BA	ZINC000150338698	Capastat	ph5	-54.0316	-56.7204	fail	-62.9455	fail	N		BA	ZINC000242437512	Gentamicin	ph9	-12.5762	-16.1653	fail	-12.9991	fail	N
AA-BA	ZINC000150338698	Capastat	ph7	-52.1694	-60.1672	fail	-71.9734	fail	N		BA	ZINC000242437513	Gentamicin	ph9	-12.9548	-22.8738	fail	-33.5188	fail	N
BA	ZINC000242437511	Gentamicin	ph5	-38.6	-49.1239	fail	-57.6209	fail	N		BA	ZINC000060183170	Paromomycin	ph5	-15.7092	-19.3227	fail	-13.8784	pass	N
BA	ZINC000242437512	Gentamicin	ph9	-31.0208	-41.6913	fail	-48.3243	fail	N		BA	ZINC000242437511	Gentamicin	ph5	-15.8399	-21.3102	fail	-13.7762	pass	N
BA	ZINC000242437513	Gentamicin	ph9	-32.9252	-52.629	fail	-43.3601	fail	N		BA	ZINC000000083315	Tryptophan	ph5	-14.0768	-14.0107	pass	-28.0523	fail	N
BA	ZINC000014210642	Edarbi	ph5	-33.8431	-41.4322	fail	-31.3125	pass	N		BA	ZINC000000105196	Phe	ph5	-13.267	-10.9186	pass	-19.1446	fail	N
AA	ZINC000022443609	Plerixafor	ph5	-43.72	-50.6893	fail	-39.8462	pass	N		BA	ZINC000000895103	Threonine	ph5	-14.1649	-12.7727	pass	-25.2884	fail	N
BA	ZINC000000895103	Threonine	ph5	-29.1193	-25.5508	pass	-31.6012	fail	N		AA	ZINC000004340269	Amiloride	ph9	-21.9055	-19.4267	pass	-32.2725	fail	N
BA	ZINC000004340269	Amiloride	ph5	-34.9231	-34.5895	pass	-37.4172	fail	N		BA	ZINC000006661227	Histidine	ph5	-16.0992	-13.6634	pass	-22.229	fail	N
BA	ZINC000014879972	Tigecycline	ph5	-38.8498	-34.7673	pass	-51.6223	fail	N		AA	ZINC000022443609	Plerixafor	ph5	-25.3357	-24.1288	pass	-29.7551	fail	N

## Sheet: PK-RF
T1_Filter	Name	pH	B_Average	TAR_Cutoff	TAR_Filter	RRE_Cutoff	RRE_Filter	T2_Cutoff		T1_Filter	Name	pH	A_Average	TAR_Cutoff	TAR_Filter	RRE_Cutoff	RRE_Filter	T2_Cutoff
BA	F0806-0303	ph7	-34.9393	-31.7266	pass	-32.5569	pass	Y		BA	F2269-0211	ph5	-21.202	-17.7826	pass	-20.5236	pass	Y
AA-BA	F2839-0763	ph5	-37.577	-36.1766	pass	-36.7549	pass	Y		AA-BA	F2269-0314	ph5	-21.4318	-18.017	pass	-19.9656	pass	Y
BA	F3376-1659	ph5	-32.0961	-25.9814	pass	-31.8466	pass	Y		BA	F0311-0560	ph5	-18.4443	-21.8211	fail	-18.9275	fail	N
BA	F5557-0024	ph5	-36.3518	-34.2123	pass	-31.8033	pass	Y		BA	F0725-0424	ph5	-16.7998	-24.5405	fail	-18.8535	fail	N
BA	F0311-0560	ph5	-35.2189	-42.1776	fail	-41.3358	fail	N		BA	F0806-0303	ph7	-18.21	-21.8012	fail	-22.9467	fail	N
BA	F0725-0424	ph5	-34.9269	-47.3658	fail	-41.9823	fail	N		AA	F0806-0325	ph5	-20.3817	-23.6728	fail	-21.2319	fail	N
AA	F0806-0325	ph5	-32.3516	-47.0124	fail	-40.9061	fail	N		AA	F0806-0342	ph5	-21.7866	-26.2753	fail	-24.0539	fail	N
AA	F0806-0342	ph5	-36.3184	-42.7584	fail	-36.3564	fail	N		BA	F1358-0308	ph5	-19.3863	-20.517	fail	-17.7532	pass	N
BA	F1358-0308	ph5	-33.4312	-42.3459	fail	-31.5028	pass	N		BA	F2265-0115	ph5	-17.5881	-19.9238	fail	-17.9415	fail	N
BA	F2265-0115	ph5	-33.8395	-37.2137	fail	-38.5537	fail	N		AA	F2269-0117	ph5	-19.5718	-18.8569	pass	-20.1311	fail	N
AA	F2269-0117	ph5	-34.2283	-40.5742	fail	-38.6434	fail	N		AA	F2269-0385	ph5	-20.2509	-19.3895	pass	-20.9753	fail	N
BA	F2269-0211	ph5	-33.5446	-29.3061	pass	-36.2247	fail	N		BA	F2269-0497	ph5	-20.607	-19.1666	pass	-21.0536	fail	N
AA-BA	F2269-0314	ph5	-34.2852	-29.3291	pass	-34.5397	fail	N		AA	F2839-0741	ph5	-20.8418	-21.1535	fail	-25.8576	fail	N
AA	F2269-0385	ph5	-34.7585	-39.1567	fail	-32.5809	pass	N		AA-BA	F2839-0746	ph5	-22.8145	-21.3718	pass	-35.815	fail	N
BA	F2269-0497	ph5	-35.195	-31.7364	pass	-39.8901	fail	N		AA-BA	F2839-0763	ph5	-21.0296	-17.6711	pass	-22.5926	fail	N
AA	F2839-0741	ph5	-37.6781	-46.7861	fail	-38.5643	fail	N		BA	F2879-6320	ph7	-18.0145	-16.3608	pass	-18.3108	fail	N
AA-BA	F2839-0746	ph5	-40.2677	-36.7404	pass	-47.0223	fail	N		BA	F3376-1659	ph5	-15.5545	-15.1252	pass	-16.902	fail	N
BA	F2879-6320	ph7	-33.2405	-34.199	fail	-30.0816	pass	N		BA	F3382-6776	ph5	-13.1206	-13.3862	fail	-16.6719	fail	N
BA	F3382-6776	ph5	-30.5774	-32.23	fail	-29.4949	pass	N		AA	F5266-0310	ph5	-21.7622	-22.013	fail	-22.585	fail	N
AA	F5266-0310	ph5	-36.2376	-55.2511	fail	-40.355	fail	N		BA	F5309-0310	ph7	-17.237	-17.685	fail	-16.6537	pass	N
BA	F5309-0310	ph7	-35.5438	-41.8007	fail	-32.5513	pass	N		BA	F5557-0024	ph5	-16.2852	-18.9129	fail	-16.5326	fail	N
BA	F5621-0022	ph7	-25.5984	-26.5084	fail	-29.0852	fail	N		BA	F5621-0022	ph7	-11.5153	-13.3261	fail	-14.5798	fail	N
BA	F5655-0660	ph5	-29.313	-32.953	fail	-38.9081	fail	N		BA	F5655-0660	ph5	-17.3546	-20.2572	fail	-18.4734	fail	N
BA	F6089-8441	ph5	-26.9651	-43.3017	fail	-35.646	fail	N		BA	F6089-8441	ph5	-13.4864	-16.2146	fail	-16.358	fail	N
BA	F6446-0340	ph7	-26.5457	-29.1245	fail	-38.6089	fail	N		BA	F6446-0340	ph7	-15.1769	-16.5525	fail	-16.4452	fail	N
				F0806-0303
				F2269-0314
				F3376-1659					F2269-0211
				F5557-0024					F2839-0763
