# Supplementary material for: Integrative In Silico and In Vitro Screening of Low Molecular Weight Compounds Targeting SARS‐CoV‐2 RNA Elements
Source: Chembiochem. 2025 Nov 29;26(24):e202500668. doi: 10.1002/cbic.202500668 (PMC12703450; doi:10.1002/cbic.202500668)
Supplement: Supplementary file 1 — Supplementary Material [file CBIC-26-e202500668-s001.zip › Supplementary_List_E.xlsx]

## Sheet: 5SL1-5SL1T2
Boltzmann Average										Arithmetic Average
Name	pH	Tier2_Lib	BA_Rep1	BA_Rep2	BA_Rep3	BA_Rep4	BA_Mean	BA_StDev		AA_Rep1	AA_Rep2	AA_Rep3	AA_Rep4	AA_Mean	AA_StDev
F0657-0459	ph5	SL1	-35.7144	-32.7234	-28.7984	-35.1378	-33.0935	3.14288		-23.7694	-23.0753	-21.3843	-23.3435	-22.8931	1.04568
F0919-6466	ph5	SL1	-34.8171	-33.6054	-34.782	-32.5883	-33.9482	1.06726		-24.6466	-24.6779	-25.5552	-24.5698	-24.8624	0.464104
F2199-0382	ph5	SL1	-29.4462	-29.5672	-27.9881	-29.5959	-29.1494	0.776872		-24.5396	-23.5946	-24.1137	-24.3166	-24.1411	0.403733
F2257-0125	ph5	SL1	-26.1911	-23.0423	-34.7376	-25.4638	-27.3587	5.10013		-20.0463	-20.1548	-20.9333	-19.247	-20.0953	0.68989
F2318-0076	ph5	SL1	-35.6408	-32.2124	-35.7815	-34.3285	-34.4908	1.65384		-20.4071	-17.3625	-22.9932	-22.4184	-20.7953	2.54293
F2442-0239	ph5	SL1	-34.511	-36.1698	-34.4061	-32.4993	-34.3965	1.50079		-21.0871	-20.601	-20.2723	-18.1718	-20.0331	1.28519
F2455-0510	ph5	SL1	-20.8334	-27.183	-36.4914	-21.8346	-26.5856	7.16801		-13.188	-16.1279	-14.1438	-15.6697	-14.7824	1.35984
F2501-0641	ph5	SL1	-30.2733	-36.5325	-28.8206	-28.8573	-31.1209	3.67055		-24.2112	-23.3192	-22.5713	-23.915	-23.5042	0.724113
F2543-0025	ph5	SL1	-36.7678	-36.9331	-36.2219	-34.8191	-36.1855	0.960255		-22.4779	-19.9683	-21.421	-22.3251	-21.5481	1.15184
F3382-8198	ph5	SL1	-35.4419	-33.4583	-36.5526	-35.7248	-35.2944	1.31164		-20.9833	-20.7189	-24.8898	-25.1623	-22.9386	2.41539
F3406-5426	ph5	SL1	-39.5616	-39.8078	-39.5643	-39.7636	-39.6743	0.129868		-22.0396	-21.0275	-20.8253	-22.3281	-21.5551	0.740063
F3406-5477	ph5	SL1	-33.8487	-33.9842	-35.2434	-35.5937	-34.6675	0.880673		-21.499	-22.9571	-27.3957	-22.7067	-23.6396	2.58367
F5001-1481	ph5	SL1	-23.2919	-25.5826	-28.1705	-26.1146	-25.7899	2.00462		-17.9869	-18.7293	-20.1108	-17.1694	-18.4991	1.24916
F5283-0096	ph5	SL1	-26.7011	-26.383	-29.2907	-26.4651	-27.21	1.39369		-20.7574	-21.7556	-22.3169	-21.5619	-21.598	0.645378
F5824-0042	ph5	SL1	-37.29	-20.6239	-37.032	-36.9578	-32.9759	8.23592		-17.4497	-14.6642	-18.1398	-17.269	-16.8807	1.52455
F5971-0062	ph5	SL1	-31.8889	-31.1702	-30.1828	-29.5631	-30.7012	1.03194		-19.6064	-20.1676	-17.8235	-19.264	-19.2154	0.999856
F6064-0701	ph5	SL1	-35.0676	-33.1372	-34.124	-33.4561	-33.9462	0.853227		-23.6452	-24.9895	-24.4064	-25.0648	-24.5265	0.657087
F6089-9681	ph5	SL1	-34.8009	-34.6827	-35.8033	-34.8705	-35.0393	0.515155		-22.1582	-21.7091	-20.3604	-24.1657	-22.0983	1.57581
F6125-2352	ph5	SL1	-38.7187	-26.3516	-38.7143	-26.4306	-32.5538	7.11613		-22.4773	-20.9586	-20.3685	-19.6674	-20.868	1.19567
F6235-0058	ph5	SL1	-34.1149	-36.809	-36.6325	-36.6995	-36.064	1.30141		-22.116	-22.3177	-21.5687	-21.2725	-21.8187	0.48242
F6235-0188	ph5	SL1	-33.7008	-29.9763	-31.0246	-35.8942	-32.649	2.67207		-22.4882	-20.7533	-23.1311	-22.8848	-22.3144	1.07387
F6252-3887	ph5	SL1	-30.3016	-30.2794	-30.4528	-30.4384	-30.368	0.0901633		-26.3479	-24.9186	-26.3941	-24.0183	-25.4197	1.15846
F6262-1842	ph5	SL1	-37.2861	-30.2494	-37.3234	-30.3558	-33.8037	4.04296		-21.8381	-20.5839	-22.1108	-21.9476	-21.6201	0.699829
F6363-0887	ph5	SL1	-31.4388	-31.2971	-32.065	-30.7398	-31.3851	0.544454		-21.2577	-24.5608	-19.9888	-23.2593	-22.2666	2.03758
F6438-0827	ph5	SL1	-32.9479	-25.7349	-30.7233	-26.6979	-29.026	3.39184		-20.6578	-20.1019	-21.4972	-19.5519	-20.4522	0.830189
F6438-2989	ph5	SL1	-29.5195	-32.2705	-34.923	-32.1773	-32.2226	2.20629		-21.8258	-22.5907	-22.4613	-21.4158	-22.0734	0.55132
F6438-3544	ph5	SL1	-31.5035	-34.7456	-27.285	-22.1366	-28.9177	5.45585		-15.7459	-16.4402	-15.2268	-15.2548	-15.6669	0.567947
F6442-5822	ph5	SL1	-32.4302	-25.8374	-29.9245	-37.6132	-31.4513	4.92525		-16.9725	-12.8739	-17.7721	-16.2263	-15.9612	2.15281
F6456-1028	ph5	SL1	-25.1512	-30.2268	-24.673	-24.3387	-26.0974	2.77305		-18.0546	-19.71	-17.9582	-18.6331	-18.589	0.804603
F6475-1234	ph5	SL1	-25.7298	-34.1678	-34.1779	-34.5531	-32.1572	4.28864		-21.1231	-22.0464	-21.5434	-20.6003	-21.3283	0.61484
F6475-2610	ph5	SL1	-30.8866	-31.0132	-23.171	-32.1635	-29.3086	4.13183		-17.353	-16.2576	-13.3292	-17.3671	-16.0767	1.904
F6475-2954	ph5	SL1	-25.4625	-21.8507	-31.1412	-22.2921	-25.1867	4.2833		-18.7496	-18.1617	-19.6418	-15.4881	-18.0103	1.7882
F6493-1243	ph5	SL1	-41.9545	-41.8917	-42.0891	-41.9542	-41.9724	0.0832321		-23.2407	-20.8046	-21.8115	-21.8104	-21.9168	1.00202
F6493-1268	ph5	SL1	-27.002	-33.5669	-19.3711	-32.665	-28.1512	6.53491		-17.0225	-16.497	-11.6855	-18.0916	-15.8242	2.83776
F6495-5356	ph5	SL1	-28.1248	-32.1475	-36.9111	-36.7852	-33.4922	4.20912		-17.5095	-21.5637	-20.6623	-21.3026	-20.2595	1.87208
F6514-3781	ph5	SL1	-36.2369	-33.3896	-34.2316	-33.3615	-34.3049	1.34979		-24.7121	-26.2382	-22.48	-24.4531	-24.4709	1.5433
F6514-3810	ph5	SL1	-32.5826	-29.4443	-27.9584	-33.3261	-30.8278	2.54743		-24.1284	-22.8377	-22.9466	-20.9385	-22.7128	1.31939
F6514-3830	ph5	SL1	-36.8112	-28.2418	-39.6762	-36.8891	-35.4046	4.95764		-24.7195	-20.7454	-23.598	-23.1371	-23.05	1.67396
F6514-4058	ph5	SL1	-29.7921	-34.5501	-28.6242	-37.2379	-32.5511	4.04123		-21.4215	-20.5174	-19.8897	-21.618	-20.8616	0.805938
F6514-4301	ph5	SL1	-28.8292	-31.4425	-29.4346	-32.2425	-30.4872	1.61766		-22.5312	-25.2015	-25.1578	-24.8931	-24.4459	1.28371
F6514-4339	ph5	SL1	-35.3919	-32.86	-31.8084	-35.5177	-33.8945	1.85283		-24.5857	-21.7754	-21.432	-22.0977	-22.4727	1.43468
F6514-4372	ph5	SL1	-31.8073	-36.7248	-38.8399	-34.7017	-35.5184	2.99595		-18.1748	-20.923	-20.638	-22.1881	-20.481	1.67858
F6514-4384	ph5	SL1	-36.6283	-34.8762	-35.9154	-33.0047	-35.1061	1.57489		-22.914	-20.9405	-24.4519	-20.3941	-22.1751	1.86423
F6514-4571	ph5	SL1	-26.6851	-25.6616	-30.5647	-30.1483	-28.2649	2.45693		-20.963	-20.0138	-21.4911	-21.2289	-20.9242	0.644075
F6550-6757	ph5	SL1	-23.9546	-37.4446	-24.0761	-24.1107	-27.3965	6.69908		-18.8969	-21.0238	-18.8148	-19.6317	-19.5918	1.02285
F6550-6822	ph5	SL1	-27.28	-35.6284	-35.7498	-29.1445	-31.9507	4.38366		-18.8448	-17.5549	-21.9223	-22.2659	-20.147	2.31344
F6560-2558	ph7	SL1	-30.5014	-35.4933	-30.4434	-35.5478	-32.9965	2.9147		-20.6757	-19.8055	-21.0266	-21.3937	-20.7254	0.679739
F6562-2382	ph5	SL1	-25.5358	-34.0197	-22.1722	-38.2048	-29.9831	7.40896		-20.561	-22.7072	-19.1404	-24.9648	-21.8434	2.54558

## Sheet: 5SL1-PKT2
Boltzmann Average										Arithmetic Average
Name	pH	Tier2_Lib	BA_Rep1	BA_Rep2	BA_Rep3	BA_Rep4	BA_Mean	BA_StDev		AA_Rep1	AA_Rep2	AA_Rep3	AA_Rep4	AA_Mean	AA_StDev
F0550-0204	ph7	FSEM	-16.1323	-17.4338	-13.0177	-19.311	-16.4737	2.64777		-6.62512	-9.90145	-9.15712	-8.5266	-8.55257	1.40246
F0882-1082	ph5	FSEM	-21.6785	-24.7876	-24.7446	-23.57	-23.6952	1.45798		-13.0965	-15.0581	-13.2023	-14.695	-14.013	1.00903
F0922-0787	ph5	FSEM	-21.3048	-21.7586	-18.2714	-22.6513	-20.9965	1.90093		-14.4088	-15.9028	-12.672	-13.8276	-14.2028	1.34369
F1166-0092	ph5	FSEM	-24.3898	-24.0716	-18.6545	-23.4227	-22.6347	2.68375		-13.0502	-12.5664	-11.3717	-12.7676	-12.439	0.738682
F2158-0821	ph5	FSEM	-20.0403	-19.1773	-20.3538	-21.6858	-20.3143	1.04092		-13.0208	-12.0022	-11.7804	-13.3087	-12.528	0.750048
F2265-0115	ph5	FSEM	-24.0632	-24.1448	-28.0856	-23.9444	-25.0595	2.01905		-18.6358	-16.2848	-21.0598	-17.6283	-18.4022	2.0166
F2269-0218	ph5	FSEM	-32.5093	-32.3784	-32.3884	-29.7289	-31.7512	1.34956		-21.6217	-21.2463	-20.9661	-18.9926	-20.7067	1.17385
F2442-0300	ph5	FSEM	-32.7603	-31.4477	-32.9902	-27.2191	-31.1043	2.67779		-19.8367	-17.9997	-19.3862	-19.9783	-19.3003	0.903023
F2501-0631	ph5	FSEM	-28.0055	-26.7803	-25.1593	-26.7899	-26.6837	1.16784		-18.715	-22.0417	-18.717	-19.8967	-19.8426	1.56818
F2691-0113	ph5	FSEM	-23.625	-23.6748	-23.6641	-21.8705	-23.2086	0.892319		-18.4504	-15.1787	-16.2296	-15.1427	-16.2503	1.55093
F3309-0405	ph5	FSEM	-21.2627	-22.6221	-21.129	-21.7957	-21.7024	0.677433		-13.3521	-10.753	-11.1077	-10.1237	-11.3341	1.40552
F3309-0408	ph5	FSEM	-29.2035	-24.6104	-22.7863	-22.8986	-24.8747	3.00414		-14.9263	-14.6845	-14.4462	-12.9634	-14.2551	0.883176
F3309-0436	ph5	FSEM	-14.9481	-20.7864	-16.1191	-18.6838	-17.6343	2.61718		-4.85592	-7.94168	-9.42894	-8.38936	-7.65397	1.96665
F3350-0945	ph5	FSEM	-22.4603	-21.0108	-22.9343	-22.4559	-22.2153	0.833799		-16.4472	-16.0278	-16.8624	-17.1681	-16.6264	0.496539
F3367-0114	ph5	FSEM	-22.6327	-22.3911	-22.1578	-22.5631	-22.4362	0.211578		-18.7118	-17.832	-16.3253	-17.7696	-17.6597	0.988149
F3411-3417	ph5	FSEM	-22.7347	-22.4753	-22.305	-22.0117	-22.3817	0.303405		-17.0712	-18.2891	-17.9354	-18.447	-17.9357	0.614746
F5095-0043	ph5	FSEM	-23.6484	-26.3912	-24.165	-24.3124	-24.6293	1.20865		-15.6089	-18.0289	-19.3082	-19.7539	-18.1749	1.8604
F5098-0891	ph5	FSEM	-24.6273	-24.0037	-23.2736	-24.0043	-23.9772	0.553491		-19.5134	-20.3305	-19.549	-20.1233	-19.8791	0.41073
F5127-0821	ph5	FSEM	-33.3104	-20.2371	-22.3114	-25.6522	-25.3778	5.73964		-18.458	-15.5642	-15.8135	-20.3962	-17.558	2.301
F5788-2252	ph5	FSEM	-24.6228	-24.4644	-24.5404	-24.5261	-24.5384	0.0652403		-15.9701	-17.3558	-18.3395	-17.8073	-17.3682	1.01505
F5857-6056	ph5	FSEM	-21.1246	-26.9925	-19.7186	-20.8795	-22.1788	3.26718		-13.7238	-14.4664	-15.2537	-17.8855	-15.3324	1.8131
F5857-6814	ph5	FSEM	-21.9368	-22.6734	-22.0091	-26.9007	-23.38	2.37042		-15.2162	-15.5263	-15.2176	-15.0681	-15.257	0.192722
F5865-0512	ph5	FSEM	-26.2496	-21.0085	-26.916	-21.7141	-23.972	3.04056		-16.9673	-14.4263	-16.6407	-13.6699	-15.426	1.62626
F6221-0037	ph5	FSEM	-25.0611	-25.0543	-24.0812	-24.168	-24.5912	0.539909		-18.1273	-18.8127	-19.0579	-18.3807	-18.5947	0.418852
F6221-0039	ph5	FSEM	-27.0804	-24.7322	-27.0102	-26.8474	-26.4176	1.1278		-19.0051	-20.3731	-19.0694	-19.4076	-19.4638	0.631359
F6221-0175	ph5	FSEM	-28.0841	-28.1059	-29.5253	-33.3282	-29.7609	2.47198		-20.8925	-24.1028	-25.0818	-24.8684	-23.7364	1.94197
F6252-4128	ph5	FSEM	-31.6162	-31.4128	-31.3593	-31.4629	-31.4628	0.110659		-24.64	-24.9309	-25.8502	-24.8426	-25.0659	0.536845
F6252-4142	ph5	FSEM	-28.4349	-29.1969	-28.7957	-26.7103	-28.2845	1.0946		-19.8737	-22.9274	-22.2215	-20.1975	-21.305	1.49969
F6252-5108	ph9	FSEM	-22.7063	-21.427	-23.3095	-17.4867	-21.2324	2.61756		-10.647	-11.8907	-11.1427	-10.0019	-10.9206	0.797739
F6363-0812	ph5	FSEM	-28.9511	-28.3445	-26.7005	-27.453	-27.8623	0.989133		-19.3851	-17.0598	-17.106	-20.2684	-18.4548	1.62478
F6363-0814	ph5	FSEM	-27.6487	-26.2518	-27.244	-27.7526	-27.2243	0.684436		-18.8767	-20.6997	-18.8058	-17.8303	-19.0531	1.19707
F6363-0814	ph7	FSEM	-21.3765	-30.4075	-23.6389	-28.6921	-26.0288	4.22777		-15.4025	-17.9289	-14.9806	-16.1315	-16.1109	1.30188
F6363-0815	ph5	FSEM	-26.1729	-25.2024	-26.305	-26.5165	-26.0492	0.58201		-18.2951	-18.415	-15.8008	-19.0256	-17.8841	1.42523
F6363-0816	ph5	FSEM	-23.118	-25.5093	-25.718	-23.4042	-24.4374	1.36592		-16.6502	-19.1678	-16.9417	-16.3013	-17.2652	1.29511
F6363-0830	ph5	FSEM	-23.5101	-23.1437	-23.6629	-27.6808	-24.4993	2.13211		-15.449	-17.6825	-16.7571	-17.2307	-16.7798	0.9643
F6363-0831	ph5	FSEM	-24.9956	-20.739	-22.2867	-24.9344	-23.2389	2.091		-15.9867	-14.5988	-15.0609	-16.2676	-15.4785	0.780859
F6363-0883	ph5	FSEM	-33.4065	-30.0358	-33.4878	-36.4871	-33.3543	2.6361		-19.6193	-21.59	-21.5427	-21.575	-21.0817	0.975178
F6363-0897	ph5	FSEM	-28.0811	-27.3831	-29.7218	-21.6274	-26.7033	3.52307		-16.3126	-14.9468	-18.228	-14.9676	-16.1137	1.54756
F6363-0906	ph5	FSEM	-24.0462	-29.2469	-24.1343	-22.2142	-24.9104	3.02348		-17.5239	-18.4526	-16.1509	-15.5089	-16.9091	1.32863
F6368-0053	ph7	FSEM	-27.5833	-23.2332	-24.424	-24.5052	-24.9364	1.85792		-16.014	-14.0277	-12.6069	-17.337	-14.9964	2.09457
F6412-1251	ph5	FSEM	-25.1534	-27.7241	-26.0107	-30.5075	-27.3489	2.36137		-16.4346	-18.2552	-17.0294	-17.9195	-17.4097	0.830687
F6414-0065	ph5	FSEM	-18.6118	-17.2676	-18.5037	-22.6696	-19.2632	2.35137		-13.8636	-14.5832	-15.2844	-16.0489	-14.945	0.937019
F6436-1453	ph5	FSEM	-28.0164	-28.1751	-28.0837	-28.1697	-28.1112	0.0758312		-19.3928	-21.2528	-19.959	-19.904	-20.1271	0.792554
F6436-3709	ph5	FSEM	-21.0788	-24.2427	-20.3973	-20.9062	-21.6562	1.7484		-12.1167	-10.395	-9.32195	-12.5291	-11.0907	1.49826
F6438-3256	ph5	FSEM	-29.6022	-27.446	-30.4901	-29.4871	-29.2564	1.28743		-21.24	-20.4968	-22.2336	-20.2196	-21.0475	0.900484
F6438-3275	ph5	FSEM	-24.1487	-27.1935	-29.9446	-23.5258	-26.2032	2.96469		-17.3914	-17.8942	-18.7	-18.6026	-18.147	0.618642
F6446-0206	ph5	FSEM	-24.3984	-25.5731	-24.3586	-30.1414	-26.1179	2.74089		-20.5613	-17.3618	-16.3245	-18.5017	-18.1873	1.81531
F6448-2065	ph5	FSEM	-24.8335	-24.681	-24.7303	-23.6424	-24.4718	0.556554		-17.3817	-17.6431	-18.2607	-19.6569	-18.2356	1.01668
F6448-2066	ph5	FSEM	-23.2499	-24.3681	-24.3138	-24.0444	-23.994	0.515913		-16.597	-18.0711	-15.6554	-16.5393	-16.7157	1.00109
F6448-2068	ph5	FSEM	-27.3072	-27.1547	-27.5106	-22.8349	-26.2019	2.24936		-17.5443	-19.4113	-16.1614	-16.8316	-17.4871	1.40154
F6451-1625	ph5	FSEM	-26.9193	-23.1744	-24.6887	-26.8741	-25.4141	1.82023		-17.9871	-17.1744	-18.7994	-16.696	-17.6642	0.925601
F6469-1732	ph7	FSEM	-29.822	-30.1038	-30.352	-29.0755	-29.8383	0.55274		-18.4228	-18.059	-18.8403	-20.1078	-18.8575	0.892602
F6469-2183	ph7	FSEM	-21.6505	-21.0469	-19.7565	-19.5517	-20.5014	1.01239		-13.0835	-15.0766	-14.7663	-15.5635	-14.6225	1.07719
F6473-3854	ph5	FSEM	-19.0166	-19.9278	-20.1377	-18.8164	-19.4746	0.655254		-13.5921	-13.5114	-14.8177	-14.9464	-14.2169	0.770543
F6482-6039	ph5	FSEM	-24.2297	-23.9574	-21.111	-23.9735	-23.3179	1.47653		-18.5126	-17.5377	-16.7301	-15.1176	-16.9745	1.43653
F6495-4402	ph5	FSEM	-22.9047	-25.3121	-21.8256	-27.2989	-24.3353	2.45505		-17.0259	-17.9193	-14.6801	-18.1562	-16.9454	1.58667
F6495-5852	ph7	FSEM	-22.9875	-25.1787	-20.6486	-22.0318	-22.7117	1.90445		-14.2694	-14.5347	-14.0225	-14.7586	-14.3963	0.31953
F6515-4015	ph5	FSEM	-26.002	-29.3133	-29.7434	-29.7602	-28.7047	1.81363		-16.1438	-16.8564	-17.5629	-14.8085	-16.3429	1.1756
F6523-3982	ph5	FSEM	-27.8657	-24.4912	-27.7549	-25.9878	-26.5249	1.60571		-19.0259	-17.7514	-19.542	-18.2257	-18.6363	0.800783
F6570-2537	ph7	FSEM	-26.2279	-24.8935	-27.1455	-25.4406	-25.9269	0.979803		-17.0444	-16.4251	-15.6923	-14.4426	-15.9011	1.1184
F6570-2718	ph7	FSEM	-22.2959	-22.3759	-22.3096	-20.5228	-21.876	0.902861		-15.7784	-15.7021	-15.0951	-17.1892	-15.9412	0.886403
F6573-0170	ph5	FSEM	-22.3569	-23.0468	-23.5862	-24.1382	-23.282	0.760853		-17.0563	-18.3694	-18.7135	-19.7851	-18.4811	1.12501
F9995-2687	ph5	FSEM	-21.9946	-21.9745	-19.5983	-20.8439	-21.1028	1.13807		-14.2115	-13.3974	-14.1876	-14.7987	-14.1488	0.575159

## Sheet: 5SL4-5SL1T2
Boltzmann Average										Arithmetic Average
Name	pH	Tier2_Lib	BA_Rep1	BA_Rep2	BA_Rep3	BA_Rep4	BA_Mean	BA_StDev		AA_Rep1	AA_Rep2	AA_Rep3	AA_Rep4	AA_Mean	AA_StDev
F0657-0459	ph5	SL1	-27.6307	-24.8896	-25.2945	-31.1234	-27.2345	2.86021		-22.5531	-19.2423	-19.3831	-20.9329	-20.5278	1.5523
F0919-6466	ph5	SL1	-28.5044	-26.3463	-29.6507	-30.9458	-28.8618	1.95112		-21.5118	-21.3282	-23.0779	-23.0819	-22.25	0.96123
F2199-0382	ph5	SL1	-29.0922	-28.1132	-29.4416	-30.2542	-29.2253	0.886949		-20.3941	-18.8388	-19.0922	-21.1729	-19.8745	1.10157
F2257-0125	ph5	SL1	-23.138	-25.2677	-23.5148	-23.4207	-23.8353	0.968271		-17.4848	-18.7207	-18.9945	-18.3757	-18.3939	0.656827
F2318-0076	ph5	SL1	-20.4126	-21.2986	-18.3202	-18.5015	-19.6332	1.45898		-13.2823	-13.3091	-12.9874	-12.8553	-13.1085	0.222994
F2442-0239	ph5	SL1	-17.5709	-19.4094	-19.9231	-22.0338	-19.7343	1.83568		-13.1561	-12.9751	-14.5501	-15.071	-13.9381	1.03229
F2455-0510	ph5	SL1	-24.3951	-25.5422	-18.9784	-21.7749	-22.6727	2.92432		-15.8279	-16.5841	-15.3138	-16.5633	-16.0723	0.615931
F2501-0641	ph5	SL1	-28.0352	-27.4467	-21.3924	-31.4488	-27.0808	4.1826		-20.4322	-19.2542	-17.782	-19.0693	-19.1344	1.08504
F2543-0025	ph5	SL1	-20.7384	-27.929	-21.169	-22.8872	-23.1809	3.29868		-15.7423	-17.9528	-16.2334	-17.879	-16.9519	1.13149
F3382-8198	ph5	SL1	-27.3987	-28.7017	-27.0088	-27.5426	-27.6629	0.728299		-21.9297	-19.2381	-18.3666	-18.9504	-19.6212	1.58116
F3406-5426	ph5	SL1	-30.2637	-30.3184	-30.3942	-26.9343	-29.4777	1.6964		-19.8971	-21.1738	-20.6407	-20.5767	-20.5721	0.523573
F3406-5477	ph5	SL1	-30.009	-29.6874	-30.0952	-29.7454	-29.8842	0.198395		-20.7805	-22.6391	-21.8595	-22.7015	-21.9951	0.895819
F5001-1481	ph5	SL1	-23.7041	-28.2255	-28.2858	-23.0599	-25.8189	2.82617		-18.017	-19.448	-16.862	-16.4551	-17.6955	1.34262
F5283-0096	ph5	SL1	-18.8784	-20.9965	-22.378	-20.9857	-20.8096	1.44399		-15.5112	-17.2284	-17.2322	-17.6149	-16.8967	0.941251
F5824-0042	ph5	SL1	-23.1065	-24.1693	-22.5692	-23.7795	-23.4061	0.709977		-15.6941	-16.0518	-15.8069	-15.4859	-15.7597	0.235783
F5971-0062	ph5	SL1	-22.9142	-26.0846	-19.8815	-20.6769	-22.3893	2.77803		-18.4053	-17.1429	-16.8051	-16.8385	-17.2979	0.753715
F6064-0701	ph5	SL1	-27.1563	-18.9506	-23.1072	-18.8636	-22.0194	3.95589		-15.5691	-14.4409	-16.6678	-15.0028	-15.4202	0.950771
F6089-9681	ph5	SL1	-33.1779	-27.463	-27.6917	-20.8581	-27.2977	5.04078		-19.0192	-17.1308	-15.6564	-15.8729	-16.9198	1.54317
F6125-2352	ph5	SL1	-24.8533	-22.7325	-24.8362	-23.3449	-23.9417	1.0723		-16.8473	-15.3188	-15.2608	-15.9052	-15.833	0.736203
F6235-0058	ph5	SL1	-23.002	-18.0738	-24.3237	-21.5213	-21.7302	2.69302		-15.1859	-14.7462	-16.7042	-16.7406	-15.8442	1.02988
F6235-0188	ph5	SL1	-30.407	-32.4717	-30.693	-20.2212	-28.4482	5.56023		-21.1206	-23.27	-21.8737	-15.7816	-20.5115	3.27658
F6252-3887	ph5	SL1	-26.5781	-23.8308	-24.5616	-26.5801	-25.3876	1.40776		-21.0503	-18.5692	-19.7631	-20.3597	-19.9356	1.05185
F6262-1842	ph5	SL1	-18.2129	-16.4188	-20.7351	-21.9837	-19.3376	2.49928		-13.8365	-13.097	-14.8169	-14.0413	-13.9479	0.70721
F6363-0887	ph5	SL1	-21.2553	-23.6288	-23.4237	-21.5057	-22.4534	1.24586		-14.8075	-16.1221	-16.5365	-16.9424	-16.1021	0.925788
F6438-0827	ph5	SL1	-20.8751	-30.9749	-31.4077	-28.6088	-27.9666	4.88512		-12.777	-18.6824	-21.6205	-18.4991	-17.8947	3.69949
F6438-2989	ph5	SL1	-21.9602	-27.7335	-25.3091	-22.0548	-24.2644	2.78793		-17.0997	-17.5694	-19.1361	-17.9502	-17.9388	0.870648
F6438-3544	ph5	SL1	-28.7431	-28.069	-29.127	-24.9785	-27.7294	1.88536		-15.0505	-19.7548	-15.6363	-16.6794	-16.7802	2.09437
F6442-5822	ph5	SL1	-21.5007	-22.2355	-20.9747	-21.935	-21.6615	0.548275		-15.5679	-15.2112	-14.1489	-17.4639	-15.598	1.38224
F6456-1028	ph5	SL1	-23.1071	-22.4372	-24.6221	-31.3633	-25.3824	4.09066		-16.8896	-15.4811	-19.5388	-19.2739	-17.7959	1.94952
F6475-1234	ph5	SL1	-26.73	-27.1699	-25.5229	-27.1195	-26.6356	0.76738		-17.0803	-17.5017	-15.1674	-18.6857	-17.1088	1.46181
F6475-2610	ph5	SL1	-16.549	-24.8829	-20.0619	-28.0395	-22.3833	5.08819		-9.69031	-15.7115	-14.6847	-16.0857	-14.043	2.96164
F6475-2954	ph5	SL1	-24.9606	-26.4592	-20.6588	-24.9615	-24.26	2.50252		-17.1949	-18.2738	-16.0638	-18.0949	-17.4068	1.01221
F6493-1243	ph5	SL1	-24.2706	-24.8914	-23.7015	-27.3911	-25.0637	1.62593		-18.9439	-17.2045	-16.3735	-18.7552	-17.8193	1.23948
F6493-1268	ph5	SL1	-22.1448	-21.9908	-24.1377	-22.3868	-22.665	0.995214		-14.9527	-13.5928	-15.1579	-15.2075	-14.7277	0.764637
F6495-5356	ph5	SL1	-28.6193	-24.0742	-21.8215	-30.1197	-26.1587	3.86871		-18.3991	-16.8481	-16.5643	-18.8273	-17.6597	1.12081
F6514-3781	ph5	SL1	-20.493	-24.8411	-23.104	-23.5022	-22.9851	1.81997		-16.0639	-18.0333	-16.7527	-15.6076	-16.6143	1.05658
F6514-3810	ph5	SL1	-19.4767	-21.6358	-21.2041	-16.9073	-19.806	2.14585		-15.2396	-15.2684	-15.0016	-12.67	-14.5449	1.25563
F6514-3830	ph5	SL1	-23.943	-19.6318	-22.8474	-24.5162	-22.7346	2.18131		-15.3015	-14.1146	-13.674	-14.5128	-14.4007	0.691377
F6514-4058	ph5	SL1	-22.8034	-25.6539	-20.8529	-26.8671	-24.0443	2.72545		-17.2871	-15.4719	-16.7292	-14.6067	-16.0237	1.21191
F6514-4301	ph5	SL1	-18.6605	-21.7298	-16.5154	-21.1145	-19.5051	2.39384		-13.7601	-15.2154	-10.9741	-14.8177	-13.6918	1.91306
F6514-4339	ph5	SL1	-21.36	-25.7416	-20.6121	-28.2748	-23.9971	3.64027		-14.3781	-15.212	-12.6946	-15.8043	-14.5222	1.3516
F6514-4372	ph5	SL1	-19.999	-21.0267	-21.8707	-24.6571	-21.8884	1.99816		-15.4901	-15.4856	-14.5592	-13.8203	-14.8388	0.807848
F6514-4384	ph5	SL1	-24.6751	-18.3506	-24.302	-20.5767	-21.9761	3.04397		-14.8277	-12.9862	-14.7564	-14.4018	-14.243	0.858318
F6514-4571	ph5	SL1	-20.2072	-24.2779	-25.0531	-23.9655	-23.3759	2.16139		-13.5343	-16.3008	-15.0234	-13.0565	-14.4787	1.47551
F6550-6757	ph5	SL1	-23.1072	-25.9638	-27.8544	-24.2232	-25.2872	2.07626		-15.4779	-18.2634	-16.5732	-18.132	-17.1116	1.33253
F6550-6822	ph5	SL1	-23.1498	-23.3893	-23.0358	-25.174	-23.6872	1.00207		-18.4812	-17.9868	-18.6694	-17.3915	-18.1322	0.57159
F6560-2558	ph7	SL1	-24.6099	-22.206	-28.0411	-23.3896	-24.5616	2.5187		-17.0037	-15.6993	-15.3138	-17.1424	-16.2898	0.919741
F6562-2382	ph5	SL1	-24.9675	-21.8471	-24.4426	-24.5113	-23.9421	1.41599		-19.2752	-18.221	-18.3645	-19.5841	-18.8612	0.670946

## Sheet: 5SL4-PKT2
Boltzmann Average										Arithmetic Average
Name	pH	Tier2_Lib	BA_Rep1	BA_Rep2	BA_Rep3	BA_Rep4	BA_Mean	BA_StDev		AA_Rep1	AA_Rep2	AA_Rep3	AA_Rep4	AA_Mean	AA_StDev
F0550-0204	ph7	FSEM	-14.5591	-19.7714	-19.8093	-18.129	-18.0672	2.46642		-11.2622	-11.4705	-13.4022	-12.4536	-12.1471	0.984886
F0882-1082	ph5	FSEM	-18.3515	-20.9772	-17.9103	-17.4451	-18.671	1.5814		-13.9806	-15.2365	-13.7729	-14.1227	-14.2782	0.654843
F0922-0787	ph5	FSEM	-20.1548	-19.2756	-19.9143	-21.3417	-20.1716	0.863825		-12.9066	-11.8291	-14.672	-15.2739	-13.6704	1.58625
F1166-0092	ph5	FSEM	-20.7551	-19.2682	-19.2522	-19.6757	-19.7378	0.705948		-14.5444	-13.0673	-13.4015	-12.9154	-13.4821	0.736684
F2158-0821	ph5	FSEM	-19.767	-20.8697	-19.1025	-17.5444	-19.3209	1.39063		-13.9861	-14.3734	-12.5228	-12.6777	-13.39	0.927717
F2265-0115	ph5	FSEM	-22.7667	-23.8257	-22.669	-21.18	-22.6104	1.08793		-15.9662	-19.1933	-16.9453	-15.0191	-16.781	1.79019
F2269-0218	ph5	FSEM	-24.776	-21.0601	-21.6603	-25.1046	-23.1502	2.08577		-18.8639	-17.9342	-16.8519	-17.0809	-17.6827	0.914852
F2442-0300	ph5	FSEM	-24.3514	-18.8569	-22.035	-26.8109	-23.0135	3.38846		-13.971	-12.5924	-14.4244	-13.6371	-13.6562	0.779191
F2501-0631	ph5	FSEM	-24.976	-24.6812	-26.8968	-26.1447	-25.6747	1.03113		-20.5658	-19.5804	-20.1218	-19.1182	-19.8465	0.630986
F2691-0113	ph5	FSEM	-22.4434	-25.0018	-25.5836	-25.7134	-24.6855	1.52647		-18.0067	-18.3819	-17.4364	-17.8248	-17.9125	0.393081
F3309-0405	ph5	FSEM	-24.2064	-25.0404	-25.9474	-25.3521	-25.1365	0.72535		-14.4589	-15.5465	-15.1192	-17.3227	-15.6118	1.22523
F3309-0408	ph5	FSEM	-25.4995	-24.6587	-27.3872	-27.6137	-26.2898	1.44248		-15.7658	-16.3185	-17.4452	-13.434	-15.7409	1.68924
F3309-0436	ph5	FSEM	-20.3264	-27.7149	-24.2202	-27.8662	-25.0319	3.56056		-14.2738	-15.1825	-14.5274	-12.4	-14.0959	1.1937
F3350-0945	ph5	FSEM	-25.7336	-25.9314	-25.4894	-25.9422	-25.7742	0.212666		-15.268	-18.6863	-18.1842	-16.8852	-17.2559	1.52722
F3367-0114	ph5	FSEM	-23.5757	-23.5075	-23.9234	-23.322	-23.5822	0.251479		-18.8411	-20.0106	-17.3482	-17.8815	-18.5203	1.16986
F3411-3417	ph5	FSEM	-30.0534	-30.0211	-27.3222	-27.9107	-28.8269	1.41821		-19.2057	-20.0198	-20.1687	-18.6322	-19.5066	0.720371
F5095-0043	ph5	FSEM	-30.7664	-35.5685	-31.469	-30.7268	-32.1327	2.31582		-24.044	-22.9673	-22.1745	-22.4671	-22.9132	0.821879
F5098-0891	ph5	FSEM	-23.2442	-17.9645	-18.0009	-22.0085	-20.3045	2.7281		-17.9377	-14.7879	-14.7562	-16.284	-15.9414	1.50972
F5127-0821	ph5	FSEM	-24.0822	-24.4265	-24.6633	-23.616	-24.197	0.454932		-16.6434	-16.8156	-17.5598	-16.8759	-16.9737	0.402951
F5788-2252	ph5	FSEM	-21.5471	-17.1156	-20.4276	-21.6769	-20.1918	2.12613		-15.1024	-13.6023	-14.2589	-13.8218	-14.1964	0.662831
F5857-6056	ph5	FSEM	-22.1532	-23.0089	-19.2407	-19.7011	-21.026	1.83892		-15.8505	-15.7965	-14.6385	-14.9528	-15.3096	0.607535
F5857-6814	ph5	FSEM	-21.497	-20.9614	-19.9249	-19.8244	-20.5519	0.813063		-15.4259	-15.9731	-15.8055	-14.8545	-15.5147	0.496147
F5865-0512	ph5	FSEM	-23.7645	-21.3792	-23.4163	-17.6985	-21.5646	2.78386		-14.8957	-15.4463	-14.1754	-13.5758	-14.5233	0.81841
F6221-0037	ph5	FSEM	-24.469	-19.6366	-25.7478	-23.3129	-23.2916	2.63177		-15.1842	-14.6405	-14.8583	-15.6875	-15.0926	0.455186
F6221-0039	ph5	FSEM	-24.6015	-23.4231	-21.6855	-22.2409	-22.9878	1.29712		-16.9001	-16.2977	-15.8025	-16.3587	-16.3398	0.448972
F6221-0175	ph5	FSEM	-29.0834	-28.0713	-28.7042	-29.2736	-28.7831	0.530284		-23.025	-21.5907	-23.4263	-20.2438	-22.0714	1.45104
F6252-4128	ph5	FSEM	-29.1146	-29.0069	-29.5726	-32.0186	-29.9282	1.41503		-22.7994	-22.2483	-24.0455	-21.8634	-22.7391	0.951852
F6252-4142	ph5	FSEM	-30.1385	-30.0127	-29.7032	-29.9646	-29.9547	0.183034		-20.5828	-21.8204	-21.2648	-22.4779	-21.5365	0.806301
F6252-5108	ph9	FSEM	-27.2548	-21.8942	-20.2051	-18.1381	-21.8731	3.9028		-15.1543	-15.7878	-13.1453	-10.202	-13.5724	2.51344
F6363-0812	ph5	FSEM	-20.8059	-26.9731	-26.2335	-26.6118	-25.1561	2.91579		-15.171	-17.9275	-15.5402	-16.7055	-16.3361	1.24631
F6363-0814	ph5	FSEM	-22.0697	-22.7525	-25.7797	-22.9654	-23.3918	1.63714		-16.9717	-16.2735	-16.6782	-16.2211	-16.5361	0.355018
F6363-0814	ph7	FSEM	-20.9531	-22.2541	-16.8748	-21.3943	-20.3691	2.39134		-13.9534	-14.1861	-12.3227	-14.9237	-13.8465	1.09683
F6363-0815	ph5	FSEM	-22.2989	-19.3104	-21.4315	-21.7988	-21.2099	1.31527		-15.1006	-13.3419	-14.3588	-16.1599	-14.7403	1.18971
F6363-0816	ph5	FSEM	-22.5206	-20.5714	-19.8762	-20.9736	-20.9855	1.11932		-14.1266	-15.5239	-15.3209	-14.1014	-14.7682	0.759988
F6363-0830	ph5	FSEM	-21.4742	-21.6158	-23.5708	-23.4497	-22.5276	1.1372		-15.738	-17.3667	-16.7654	-17.0209	-16.7227	0.701223
F6363-0831	ph5	FSEM	-20.3423	-17.9741	-20.1647	-20.1753	-19.6641	1.12958		-15.3915	-13.4306	-13.2971	-13.2553	-13.8436	1.03461
F6363-0883	ph5	FSEM	-25.0748	-19.4659	-24.21	-22.0804	-22.7078	2.50086		-18.6524	-14.6233	-18.2473	-14.0362	-16.3898	2.39652
F6363-0897	ph5	FSEM	-23.4369	-25.0812	-19.3799	-25.8479	-23.4365	2.88536		-16.7676	-14.6532	-14.089	-14.597	-15.0267	1.188
F6363-0906	ph5	FSEM	-24.6448	-29.3014	-28.0758	-24.8154	-26.7094	2.34063		-17.1105	-18.4583	-19.8731	-18.4378	-18.4699	1.12817
F6368-0053	ph7	FSEM	-25.3664	-23.2255	-19.2923	-23.1987	-22.7707	2.53159		-14.9183	-14.8056	-14.7581	-15.7882	-15.0675	0.485097
F6412-1251	ph5	FSEM	-26.5798	-23.5064	-20.9333	-22.1329	-23.2881	2.43326		-16.1583	-15.9976	-16.2105	-17.0265	-16.3482	0.461179
F6414-0065	ph5	FSEM	-20.1484	-21.0359	-20.3886	-18.2219	-19.9487	1.2107		-11.8735	-14.1625	-12.5061	-13.5377	-13.0199	1.025
F6436-1453	ph5	FSEM	-19.7949	-20.7711	-20.81	-19.9124	-20.3221	0.543253		-15.091	-15.554	-13.1269	-14.2047	-14.4941	1.06969
F6436-3709	ph5	FSEM	-19.1719	-23.4733	-19.2936	-20.4487	-20.5969	2.00209		-11.5529	-12.974	-13.8166	-12.2278	-12.6428	0.974278
F6438-3256	ph5	FSEM	-28.0993	-26.6214	-27.9061	-28.8045	-27.8578	0.910217		-22.5131	-21.3362	-19.5249	-18.8001	-20.5436	1.69162
F6438-3275	ph5	FSEM	-24.3809	-27.6711	-25.1144	-32.1637	-27.3325	3.51602		-19.3282	-19.9105	-17.4012	-19.9648	-19.1512	1.20171
F6446-0206	ph5	FSEM	-22.984	-30.078	-24.5763	-30.6689	-27.0768	3.86929		-14.8131	-17.4195	-16.4725	-17.0181	-16.4308	1.14619
F6448-2065	ph5	FSEM	-25.3594	-23.7404	-24.1482	-25.337	-24.6463	0.827504		-20.1643	-21.1328	-20.0833	-21.438	-20.7046	0.682908
F6448-2066	ph5	FSEM	-23.4441	-26.2128	-20.4477	-25.8619	-23.9916	2.66402		-16.5751	-18.2645	-15.9962	-17.0541	-16.9725	0.963851
F6448-2068	ph5	FSEM	-27.1013	-30.6142	-29.4768	-30.8346	-29.5067	1.71045		-17.1519	-17.2723	-20.0912	-18.1364	-18.1629	1.3582
F6451-1625	ph5	FSEM	-24.5288	-26.0048	-25.8095	-22.5618	-24.7262	1.58447		-19.3631	-19.2941	-19.9399	-19.161	-19.4395	0.343962
F6469-1732	ph7	FSEM	-23.6048	-23.9738	-22.4592	-21.7248	-22.9407	1.03578		-18.3068	-18.3774	-18.8437	-18.2265	-18.4386	0.277048
F6469-2183	ph7	FSEM	-19.0737	-18.1165	-18.216	-17.1809	-18.1468	0.774146		-12.6437	-12.7223	-13.3556	-12.1828	-12.7261	0.482414
F6473-3854	ph5	FSEM	-14.9443	-18.068	-19.456	-20.2775	-18.1864	2.34588		-11.9001	-14.2807	-13.9305	-12.0693	-13.0452	1.23473
F6482-6039	ph5	FSEM	-25.226	-25.0719	-30	-24.1413	-26.1098	2.63735		-15.9266	-16.899	-17.2481	-17.8802	-16.9885	0.816105
F6495-4402	ph5	FSEM	-27.4991	-33.6407	-28.0129	-33.4295	-30.6456	3.34428		-18.6571	-19.7257	-17.5577	-21.1098	-19.2626	1.51654
F6495-5852	ph7	FSEM	-29.6183	-30.2821	-26.366	-30.7342	-29.2501	1.97664		-18.1851	-18.6564	-16.6047	-19.3594	-18.2014	1.1687
F6515-4015	ph5	FSEM	-26.7943	-28.4539	-25.833	-29.378	-27.6148	1.59803		-18.4427	-17.6489	-16.3297	-17.1651	-17.3966	0.885058
F6523-3982	ph5	FSEM	-28.8892	-28.4741	-29.0201	-28.3504	-28.6834	0.32166		-17.1773	-17.9792	-16.4237	-15.7441	-16.8311	0.963562
F6570-2537	ph7	FSEM	-19.2633	-21.7304	-19.4271	-18.3647	-19.6964	1.43421		-13.7517	-16.3111	-15.7039	-14.8788	-15.1613	1.10803
F6570-2718	ph7	FSEM	-19.5759	-19.5676	-32.2531	-25.576	-24.2431	6.04373		-14.5662	-13.5763	-15.8531	-16.8881	-15.2209	1.45062
F6573-0170	ph5	FSEM	-20.6034	-18.6976	-27.9241	-21.6715	-22.2242	3.99411		-16.0293	-15.5052	-15.8944	-17.1458	-16.1437	0.70405
F9995-2687	ph5	FSEM	-17.9113	-21.4554	-21.6133	-19.3608	-20.0852	1.77608		-15.4809	-15.5252	-15.7828	-13.4374	-15.0566	1.0876

## Sheet: 5SL5-5SL1T2
Boltzmann Average										Arithmetic Average
Name	pH	Tier2_Lib	BA_Rep1	BA_Rep2	BA_Rep3	BA_Rep4	BA_Mean	BA_StDev		AA_Rep1	AA_Rep2	AA_Rep3	AA_Rep4	AA_Mean	AA_StDev
F0657-0459	ph5	SL1	-29.2104	-29.6215	-28.7397	-26.6052	-28.5442	1.34195		-19.8221	-18.8288	-17.5357	-18.394	-18.6452	0.950949
F0919-6466	ph5	SL1	-28.3463	-28.3309	-24.9714	-28.4495	-27.5245	1.7029		-18.3997	-18.178	-17.6244	-17.8327	-18.0087	0.346534
F2199-0382	ph5	SL1	-19.4122	-22.6114	-27.474	-24.1329	-23.4076	3.34957		-14.8774	-14.1933	-15.6001	-14.4131	-14.771	0.621951
F2257-0125	ph5	SL1	-22.7414	-26.5437	-26.2738	-26.4972	-25.514	1.85215		-14.64	-15.3449	-16.1485	-15.6068	-15.4351	0.626826
F2318-0076	ph5	SL1	-18.9396	-19.5384	-22.2947	-19.2437	-20.0041	1.54651		-11.2928	-11.6601	-13.084	-11.4368	-11.8685	0.824342
F2442-0239	ph5	SL1	-24.0211	-20.1227	-24.6693	-22.6431	-22.864	2.01342		-11.1658	-12.5681	-12.6329	-10.895	-11.8154	0.913609
F2455-0510	ph5	SL1	-26.0671	-25.7013	-24.4746	-25.9739	-25.5542	0.736278		-11.7913	-14.1041	-13.7584	-13.8096	-13.3658	1.06071
F2501-0641	ph5	SL1	-26.3926	-25.0754	-25.5104	-24.2366	-25.3038	0.898023		-16.7084	-16.6973	-15.5192	-16.3538	-16.3197	0.558443
F2543-0025	ph5	SL1	-26.0749	-22.939	-25.1592	-20.7792	-23.7381	2.37162		-13.9476	-13.7969	-14.4266	-13.0555	-13.8067	0.568193
F3382-8198	ph5	SL1	-32.2942	-28.9959	-27.8091	-29.0896	-29.5472	1.92183		-16.9297	-14.0952	-15.7029	-15.5378	-15.5664	1.16083
F3406-5426	ph5	SL1	-27.5787	-27.9108	-30.2644	-26.8586	-28.1531	1.47447		-17.1841	-16.151	-16.8746	-17.0135	-16.8058	0.454522
F3406-5477	ph5	SL1	-22.8897	-22.8156	-24.468	-32.3915	-25.6412	4.56429		-15.2552	-15.4647	-15.1721	-17.909	-15.9502	1.31165
F5001-1481	ph5	SL1	-21.9031	-25.8734	-26.129	-25.6975	-24.9007	2.00625		-13.7738	-14.5857	-14.698	-16.6713	-14.9322	1.23035
F5283-0096	ph5	SL1	-24.7691	-21.2519	-25.8753	-25.141	-24.2593	2.05696		-14.8766	-15.2596	-15.2889	-14.9851	-15.1025	0.203525
F5824-0042	ph5	SL1	-24.3652	-24.2154	-27.277	-23.6913	-24.8872	1.61913		-15.1871	-14.1366	-15.4102	-15.1863	-14.98	0.57207
F5971-0062	ph5	SL1	-22.9365	-25.6307	-19.649	-26.1365	-23.5882	2.97812		-14.2903	-16.0349	-14.6377	-16.2956	-15.3146	0.998097
F6064-0701	ph5	SL1	-23.2371	-22.2407	-21.3884	-24.2509	-22.7793	1.23825		-13.6438	-13.487	-13.4138	-14.7354	-13.82	0.617772
F6089-9681	ph5	SL1	-23.3257	-37.4195	-25.8411	-31.4656	-29.513	6.27403		-14.1537	-15.2295	-13.9883	-14.7046	-14.519	0.564016
F6125-2352	ph5	SL1	-22.5295	-21.9373	-21.3033	-21.4341	-21.8011	0.557243		-13.2441	-14.173	-12.8467	-13.4577	-13.4304	0.556069
F6235-0058	ph5	SL1	-30.0687	-25.1643	-32.7036	-31.9329	-29.9674	3.38775		-16.8814	-16.1113	-17.3699	-16.6597	-16.7556	0.521998
F6235-0188	ph5	SL1	-30.9209	-27.8761	-28.2169	-30.9413	-29.4888	1.67124		-17.2959	-17.5003	-18.0337	-18.5011	-17.8328	0.543412
F6252-3887	ph5	SL1	-29.7559	-29.7392	-25.1389	-29.803	-28.6093	2.31372		-17.8225	-18.5932	-18.312	-17.8548	-18.1456	0.372835
F6262-1842	ph5	SL1	-24.88	-26.5213	-21.5603	-19.0414	-23.0007	3.35051		-13.6236	-12.1737	-13.8067	-12.7264	-13.0826	0.768117
F6363-0887	ph5	SL1	-25.7208	-25.8325	-20.7331	-24.0242	-24.0777	2.37825		-15.3098	-14.3069	-13.4598	-14.8025	-14.4698	0.788003
F6438-0827	ph5	SL1	-25.7472	-26.4898	-30.9306	-25.1005	-27.067	2.63752		-14.5034	-14.1084	-15.5245	-14.4516	-14.647	0.610693
F6438-2989	ph5	SL1	-36.3538	-28.9111	-27.889	-33.8153	-31.7423	4.01775		-16.1033	-16.4625	-15.5999	-16.3228	-16.1222	0.378242
F6438-3544	ph5	SL1	-25.7277	-29.3269	-30.2648	-26.5922	-27.9779	2.1628		-13.9786	-14.4445	-14.6882	-16.1341	-14.8113	0.929694
F6442-5822	ph5	SL1	-21.6553	-23.7001	-22.0702	-25.6705	-23.274	1.82519		-9.98178	-9.88972	-11.313	-10.9978	-10.5456	0.716832
F6456-1028	ph5	SL1	-27.2793	-33.2985	-29.5282	-27.5378	-29.4109	2.77966		-17.4094	-17.3308	-16.2303	-15.8677	-16.7096	0.777644
F6475-1234	ph5	SL1	-20.0133	-30.3396	-22.924	-25.9987	-24.8189	4.41795		-12.6398	-14.8236	-13.5859	-11.7217	-13.1927	1.32716
F6475-2610	ph5	SL1	-19.1372	-26.7926	-24.9386	-24.1531	-23.7554	3.27163		-11.864	-13.2158	-10.8253	-11.0592	-11.7411	1.07915
F6475-2954	ph5	SL1	-33.6355	-27.1381	-22.9085	-26.029	-27.4278	4.50927		-16.368	-14.2014	-13.6385	-13.3025	-14.3776	1.37781
F6493-1243	ph5	SL1	-32.0174	-33.4236	-32.972	-24.6565	-30.7673	4.11588		-16.4164	-16.157	-18.133	-16.3498	-16.764	0.919248
F6493-1268	ph5	SL1	-21.6964	-24.5924	-24.9943	-24.2239	-23.8768	1.4872		-12.3277	-12.7007	-13.0086	-12.8427	-12.7199	0.290204
F6495-5356	ph5	SL1	-34.6032	-33.0253	-33.8959	-25.1022	-31.6567	4.41702		-16.1202	-16.9328	-17.1116	-16.3176	-16.6206	0.476377
F6514-3781	ph5	SL1	-20.6792	-23.2929	-29.5664	-21.5741	-23.7782	4.00835		-13.0682	-12.9289	-13.9571	-12.8846	-13.2097	0.504369
F6514-3810	ph5	SL1	-20.1376	-22.2366	-21.7952	-21.8057	-21.4937	0.927211		-12.031	-12.428	-11.3187	-11.4847	-11.8156	0.509197
F6514-3830	ph5	SL1	-23.1596	-25.1579	-24.6619	-22.755	-23.9336	1.15724		-11.6679	-12.3223	-12.3273	-12.8702	-12.2969	0.4919
F6514-4058	ph5	SL1	-24.8638	-25.3178	-22.8282	-22.6069	-23.9042	1.38562		-10.6389	-11.5345	-11.6126	-13.8477	-11.9084	1.36623
F6514-4301	ph5	SL1	-19.7676	-24.2625	-19.9307	-22.0455	-21.5016	2.11291		-11.6813	-12.4187	-12.1083	-12.5033	-12.1779	0.372095
F6514-4339	ph5	SL1	-23.352	-25.5891	-21.4635	-20.6381	-22.7607	2.20133		-12.6538	-10.1369	-11.9059	-11.0708	-11.4418	1.08392
F6514-4372	ph5	SL1	-25.9803	-20.3923	-23.4475	-21.3714	-22.7979	2.47462		-11.7944	-13.2305	-14.5016	-11.8269	-12.8384	1.29528
F6514-4384	ph5	SL1	-21.3592	-24.3982	-26.9769	-21.9984	-23.6832	2.55599		-11.6316	-10.4119	-10.1136	-12.2364	-11.0984	1.0034
F6514-4571	ph5	SL1	-17.758	-24.0374	-24.3107	-25.2171	-22.8308	3.41925		-9.18276	-12.3323	-11.2789	-11.4437	-11.0594	1.33391
F6550-6757	ph5	SL1	-23.3999	-30.9348	-25.42	-20.6673	-25.1055	4.3469		-14.1504	-14.4696	-14.5897	-13.0642	-14.0685	0.694702
F6550-6822	ph5	SL1	-23.9438	-23.8314	-27.019	-24.7558	-24.8875	1.47947		-15.6925	-14.6347	-15.2254	-15.5654	-15.2795	0.472945
F6560-2558	ph7	SL1	-26.5768	-27.1624	-26.3111	-26.8047	-26.7138	0.36075		-16.0663	-15.2246	-16.4566	-15.6106	-15.8395	0.536247
F6562-2382	ph5	SL1	-25.4299	-23.9581	-25.8598	-28.9234	-26.0428	2.0859		-16.8457	-17.2513	-16.825	-16.7143	-16.9091	0.235345

## Sheet: 5SL5-PKT2
Boltzmann Average										Arithmetic Average
Name	pH	Tier2_Lib	BA_Rep1	BA_Rep2	BA_Rep3	BA_Rep4	BA_Mean	BA_StDev		AA_Rep1	AA_Rep2	AA_Rep3	AA_Rep4	AA_Mean	AA_StDev
F0550-0204	ph7	FSEM	-16.1977	-18.9928	-19.3325	-20.6096	-18.7831	1.85886		-9.86732	-10.1111	-9.45534	-9.44522	-9.71976	0.326725
F0882-1082	ph5	FSEM	-21.6372	-23.2635	-25.1484	-23.2562	-23.3263	1.43552		-12.494	-15.3417	-14.8913	-14.346	-14.2683	1.25096
F0922-0787	ph5	FSEM	-20.7993	-21.7898	-20.563	-19.769	-20.7303	0.832548		-10.6001	-12.1132	-10.1948	-11.6107	-11.1297	0.885629
F1166-0092	ph5	FSEM	-24.3875	-23.6217	-23.7555	-22.5949	-23.5899	0.742682		-15.9341	-14.273	-12.8782	-13.59	-14.1688	1.30742
F2158-0821	ph5	FSEM	-20.837	-20.1515	-18.7039	-19.3369	-19.7573	0.932295		-12.9265	-13.1122	-12.0316	-11.9833	-12.5134	0.589423
F2265-0115	ph5	FSEM	-25.9733	-24.1135	-26.4962	-26.7675	-25.8376	1.19573		-15.4425	-15.3059	-17.0823	-15.7774	-15.902	0.811381
F2269-0218	ph5	FSEM	-28.0159	-25.2034	-27.8137	-27.8558	-27.2222	1.34869		-17.4087	-17.3465	-17.2552	-16.6746	-17.1712	0.33705
F2442-0300	ph5	FSEM	-24.4482	-22.5882	-25.956	-20.4883	-23.3702	2.36398		-12.2103	-11.8199	-12.602	-11.7503	-12.0956	0.393627
F2501-0631	ph5	FSEM	-23.8698	-23.3077	-23.2756	-22.0923	-23.1364	0.74759		-15.8301	-15.7172	-13.1331	-15.7367	-15.1043	1.31504
F2691-0113	ph5	FSEM	-27.3372	-27.3975	-25.2526	-26.6095	-26.6492	0.997525		-16.3658	-17.5575	-17.4937	-16.9012	-17.0795	0.560123
F3309-0405	ph5	FSEM	-23.74	-22.5907	-19.9986	-19.082	-21.3528	2.17727		-11.5023	-10.5382	-13.2079	-10.6216	-11.4675	1.23953
F3309-0408	ph5	FSEM	-22.235	-22.1391	-22.0813	-21.15	-21.9013	0.504888		-9.18556	-12.1693	1.66924	-10.3944	-7.52002	6.24753
F3309-0436	ph5	FSEM	-20.4338	-22.9882	-20.1784	-20.1494	-20.9375	1.37312		-10.4493	-9.96595	-8.06977	-10.0855	-9.64264	1.06854
F3350-0945	ph5	FSEM	-27.192	-26.6315	-25.9258	-21.8211	-25.3926	2.43669		-14.2031	-14.9402	-16.1095	-14.6232	-14.969	0.81808
F3367-0114	ph5	FSEM	-27.4972	-26.9212	-26.4591	-27.6197	-27.1243	0.537981		-16.0441	-16.0215	-16.5908	-16.8225	-16.3697	0.400478
F3411-3417	ph5	FSEM	-23.7281	-23.8085	-24.2382	-26.3349	-24.5274	1.2256		-17.3373	-18.1432	-17.7571	-17.6483	-17.7215	0.332669
F5095-0043	ph5	FSEM	-24.6347	-25.8323	-35.6343	-32.5095	-29.6527	5.28257		-16.0052	-16.5716	-17.0324	-17.5896	-16.7997	0.673622
F5098-0891	ph5	FSEM	-23.5033	-21.9629	-25.8659	-20.3286	-22.9152	2.35583		-14.3357	-14.1577	-14.6564	-14.6592	-14.4522	0.248217
F5127-0821	ph5	FSEM	-20.1065	-26.2196	-20.2795	-19.5367	-21.5356	3.13874		-13.0183	-12.8268	-13.3684	-12.9717	-13.0463	0.229691
F5788-2252	ph5	FSEM	-23.9591	-23.3929	-26.5958	-22.6786	-24.1566	1.70846		-14.7014	-14.5327	-14.2862	-12.5603	-14.0201	0.988044
F5857-6056	ph5	FSEM	-21.4706	-18.4422	-22.1097	-22.3278	-21.0876	1.8007		-12.842	-12.1146	-12.7391	-11.5027	-12.2996	0.620932
F5857-6814	ph5	FSEM	-27.4185	-27.8902	-23.4253	-27.9563	-26.6726	2.17808		-14.4926	-11.8975	-13.5878	-13.4729	-13.3627	1.07802
F5865-0512	ph5	FSEM	-26.3404	-26.2689	-20.369	-22.0579	-23.759	3.01933		-13.7701	-12.8063	-11.92	-13.2106	-12.9267	0.778852
F6221-0037	ph5	FSEM	-20.855	-28.2027	-24.3882	-26.5893	-25.0088	3.18005		-14.2036	-15.3139	-16.6793	-16.469	-15.6665	1.14515
F6221-0039	ph5	FSEM	-27.8115	-27.7198	-25.0325	-28.0533	-27.1543	1.42149		-15.8062	-15.0651	-16.0609	-16.7392	-15.9179	0.691515
F6221-0175	ph5	FSEM	-28.402	-28.2595	-28.7263	-28.4199	-28.4519	0.196482		-19.982	-18.5953	-19.9592	-18.2394	-19.194	0.908504
F6252-4128	ph5	FSEM	-28.2407	-31.1825	-29.7384	-26.821	-28.9956	1.88265		-21.4959	-20.7675	-20.1598	-20.7364	-20.7899	0.547362
F6252-4142	ph5	FSEM	-27.3274	-25.1152	-25.4723	-23.8457	-25.4401	1.43883		-17.7455	-16.8528	-16.4316	-15.7696	-16.6999	0.827489
F6252-5108	ph9	FSEM	-23.5907	-22.966	-23.3701	-19.4271	-22.3385	1.95807		-10.0363	-9.37425	-8.91633	-9.01312	-9.33499	0.507354
F6363-0812	ph5	FSEM	-22.5113	-27.0967	-29.3152	-27.758	-26.6703	2.92449		-15.4194	-14.4801	-14.5714	-14.9827	-14.8634	0.43032
F6363-0814	ph5	FSEM	-25.1021	-22.596	-29.832	-22.8447	-25.0937	3.354		-12.9846	-13.7501	-15.0178	-12.5682	-13.5802	1.0762
F6363-0814	ph7	FSEM	-25.1078	-23.2631	-21.1362	-22.2492	-22.9391	1.6867		-14.1324	-11.6597	-11.249	-12.1599	-12.3002	1.27696
F6363-0815	ph5	FSEM	-20.302	-23.8883	-28.8101	-27.4442	-25.1112	3.81877		-13.8138	-12.7915	-14.0928	-13.5846	-13.5707	0.559492
F6363-0816	ph5	FSEM	-27.51	-24.1779	-22.343	-21.5782	-23.9023	2.64099		-13.0004	-13.0844	-13.5517	-13.8103	-13.3617	0.385053
F6363-0830	ph5	FSEM	-30.1445	-24.7058	-27.0669	-31.2627	-28.295	2.97877		-15.9228	-14.8983	-15.9925	-16.3739	-15.7969	0.631009
F6363-0831	ph5	FSEM	-23.5214	-24.7488	-22.8581	-25.5526	-24.1702	1.20947		-13.5727	-13.1733	-12.8389	-15.1497	-13.6837	1.02237
F6363-0883	ph5	FSEM	-29.4033	-23.7392	-25.8508	-24.7853	-25.9446	2.46166		-14.6136	-13.3747	-13.6829	-13.989	-13.9151	0.52892
F6363-0897	ph5	FSEM	-21.0812	-23.9202	-17.7478	-23.8454	-21.6487	2.91688		-13.6272	-14.2988	-12.4371	-13.718	-13.5203	0.781008
F6363-0906	ph5	FSEM	-25.9818	-27.2936	-28.3338	-25.8277	-26.8592	1.1828		-16.1977	-14.4051	-15.4014	-15.8419	-15.4615	0.775978
F6368-0053	ph7	FSEM	-29.3975	-24.2052	-30.0087	-25.7175	-27.3322	2.81751		-10.868	-10.5159	-12.9036	-10.7238	-11.2528	1.10997
F6412-1251	ph5	FSEM	-27.5025	-26.527	-28.3208	-26.8003	-27.2877	0.801992		-14.2378	-14.588	-16.2748	-14.3781	-14.8697	0.947781
F6414-0065	ph5	FSEM	-21.8029	-20.256	-19.1387	-22.0932	-20.8227	1.38225		-12.2206	-11.9054	-11.1083	-12.7379	-11.9931	0.682413
F6436-1453	ph5	FSEM	-19.9726	-24.7654	-22.9022	-23.3946	-22.7587	2.01777		-13.806	-12.7827	-15.6816	-13.9995	-14.0675	1.20127
F6436-3709	ph5	FSEM	-20.2149	-17.5961	-16.5301	-21.2481	-18.8973	2.20296		-9.98333	-10.4767	-11.0559	-10.7253	-10.5603	0.451935
F6438-3256	ph5	FSEM	-26.3428	-26.3708	-26.7832	-26.1742	-26.4177	0.258648		-17.9088	-17.2295	-17.147	-17.2796	-17.3912	0.349329
F6438-3275	ph5	FSEM	-30.3654	-30.4557	-33.1526	-37.3742	-32.837	3.28967		-17.8031	-16.0008	-18.5307	-18.7632	-17.7745	1.25118
F6446-0206	ph5	FSEM	-24.3611	-22.8838	-26.8058	-21.6984	-23.9372	2.2008		-15.7685	-15.3162	-15.9151	-14.3946	-15.3486	0.685179
F6448-2065	ph5	FSEM	-25.6768	-28.9058	-30.7852	-29.7764	-28.786	2.21054		-15.7102	-16.2889	-17.568	-17.9468	-16.8785	1.05344
F6448-2066	ph5	FSEM	-24.5094	-25.9638	-20.9506	-25.6327	-24.2641	2.29505		-14.0348	-13.4158	-14.6705	-13.5397	-13.9152	0.570165
F6448-2068	ph5	FSEM	-26.8147	-23.3467	-30.2422	-31.6135	-28.0043	3.70325		-15.9409	-13.8381	-17.5297	-15.2907	-15.6498	1.5308
F6451-1625	ph5	FSEM	-25.9002	-27.0835	-26.2359	-25.4043	-26.156	0.706429		-14.9482	-15.3105	-15.1284	-14.7438	-15.0327	0.242861
F6469-1732	ph7	FSEM	-28.3659	-23.3797	-26.4391	-27.8497	-26.5086	2.23926		-17.1519	-16.2475	-16.5595	-17.8932	-16.963	0.724699
F6469-2183	ph7	FSEM	-20.6576	-23.1556	-23.857	-20.716	-22.0966	1.65299		-13.7721	-13.9282	-13.1524	-12.925	-13.4444	0.481838
F6473-3854	ph5	FSEM	-17.5566	-18.0591	-19.0859	-17.9192	-18.1552	0.655619		-10.3896	-11.3432	-12.3465	-11.3092	-11.3471	0.799376
F6482-6039	ph5	FSEM	-27.4736	-29.7196	-28.2742	-30.8051	-29.0681	1.48484		-17.3831	-17.0334	-17.2584	-17.5504	-17.3063	0.217739
F6495-4402	ph5	FSEM	-30.9508	-30.8632	-31.9382	-27.634	-30.3466	1.8729		-18.2536	-16.9467	-17.4373	-17.1578	-17.4488	0.572912
F6495-5852	ph7	FSEM	-27.2588	-24.1783	-23.1607	-26.6197	-25.3044	1.95052		-14.5589	-15.6482	-15.5757	-12.9498	-14.6832	1.25805
F6515-4015	ph5	FSEM	-24.5388	-32.8277	-25.6308	-26.4696	-27.3667	3.72547		-17.552	-18.0386	-17.5181	-16.4366	-17.3863	0.676336
F6523-3982	ph5	FSEM	-23.3148	-29.9694	-23.2346	-27.9935	-26.1281	3.39225		-15.4876	-16.093	-13.6984	-13.3233	-14.6506	1.34775
F6570-2537	ph7	FSEM	-26.2993	-26.407	-24.1654	-26.5793	-25.8628	1.13744		-15.1091	-14.6536	-14.0005	-14.5834	-14.5867	0.454977
F6570-2718	ph7	FSEM	-29.0805	-27.7136	-23.3757	-28.4245	-27.1486	2.57642		-15.8636	-15.0107	-15.6795	-16.7003	-15.8135	0.69558
F6573-0170	ph5	FSEM	-24.1038	-25.2283	-27.0507	-27.0756	-25.8646	1.45817		-15.5807	-16.2793	-15.6898	-15.3787	-15.7321	0.386875
F9995-2687	ph5	FSEM	-21.2616	-22.3703	-23.4491	-22.5064	-22.3968	0.896061		-13.0517	-13.2861	-14.3621	-14.7761	-13.869	0.831394

## Sheet: PK-5SL1T2
Boltzmann Average										Arithmetic Average
Name	pH	Tier2_Lib	BA_Rep1	BA_Rep2	BA_Rep3	BA_Rep4	BA_Mean	BA_StDev		AA_Rep1	AA_Rep2	AA_Rep3	AA_Rep4	AA_Mean	AA_StDev
F0657-0459	ph5	SL1	-36.0405	-35.6921	-35.6328	-30.7319	-34.5243	2.53467		-20.7917	-20.9737	-20.2359	-19.3669	-20.342	0.721911
F0919-6466	ph5	SL1	-30.0386	-31.9933	-32.1069	-32.1615	-31.5751	1.0267		-18.4334	-18.3409	-18.857	-17.6778	-18.3273	0.487832
F2199-0382	ph5	SL1	-25.4364	-28.0188	-27.9928	-28.0583	-27.3766	1.29375		-18.0256	-16.4245	-16.4104	-16.8736	-16.9335	0.759177
F2257-0125	ph5	SL1	-23.3898	-26.4249	-21.5409	-22.7766	-23.533	2.07555		-15.8332	-17.2554	-13.6365	-14.1195	-15.2112	1.657
F2318-0076	ph5	SL1	-25.2442	-28.7413	-28.9341	-22.2044	-26.281	3.2034		-16.2395	-17.0248	-15.2615	-12.9541	-15.37	1.76472
F2442-0239	ph5	SL1	-24.532	-23.4448	-24.6732	-22.966	-23.904	0.832018		-14.3731	-12.4601	-13.6406	-13.1408	-13.4036	0.807339
F2455-0510	ph5	SL1	-23.6864	-24.4474	-23.5815	-26.31	-24.5063	1.26284		-15.1017	-15.9883	-14.6421	-17.2252	-15.7393	1.1373
F2501-0641	ph5	SL1	-34.377	-29.27	-33.3489	-30.7915	-31.9468	2.33608		-20.0906	-19.5404	-17.5019	-18.6412	-18.9435	1.13162
F2543-0025	ph5	SL1	-24.0578	-23.918	-25.7703	-24.0967	-24.4607	0.876425		-16.9133	-16.8574	-18.5284	-18.0892	-17.5971	0.841481
F3382-8198	ph5	SL1	-33.7669	-35.012	-35.2004	-39.8523	-35.9579	2.67301		-15.7856	-17.3082	-19.9363	-17.8549	-17.7212	1.71676
F3406-5426	ph5	SL1	-29.2693	-27.8477	-29.2048	-29.2161	-28.8845	0.691737		-18.4888	-15.1935	-17.8465	-19.4665	-17.7488	1.82913
F3406-5477	ph5	SL1	-29.3196	-29.0879	-25.9446	-30.9847	-28.8342	2.10352		-16.7165	-19.7	-17.9473	-17.4804	-17.961	1.26544
F5001-1481	ph5	SL1	-30.5388	-33.6647	-25.2572	-33.6564	-30.7793	3.96462		-18.9099	-17.0404	-16.4966	-20.0602	-18.1268	1.65219
F5283-0096	ph5	SL1	-26.4869	-27.3183	-27.3388	-24.6004	-26.4361	1.28652		-19.5673	-19.4647	-17.9423	-18.2793	-18.8134	0.823925
F5824-0042	ph5	SL1	-26.6185	-25.3516	-24.9625	-25.3736	-25.5766	0.719834		-17.7357	-11.4873	-16.9752	-14.9866	-15.2962	2.79131
F5971-0062	ph5	SL1	-26.3649	-26.0945	-23.0046	-26.0269	-25.3727	1.58545		-16.6043	-14.5468	-16.0046	-16.1374	-15.8233	0.88897
F6064-0701	ph5	SL1	-27.6172	-26.572	-26.3275	-27.5529	-27.0174	0.663546		-16.7639	-17.7053	-17.3326	-15.0758	-16.7194	1.16212
F6089-9681	ph5	SL1	-27.9058	-31.236	-25.2904	-30.059	-28.6228	2.61472		-15.4903	-13.3651	-12.2925	-15.7855	-14.2333	1.6842
F6125-2352	ph5	SL1	-25.879	-34.2354	-25.3302	-33.5037	-29.7371	4.78636		-17.4311	-19.0709	-14.9562	-19.5622	-17.7551	2.07652
F6235-0058	ph5	SL1	-37.2474	-25.9195	-31.7003	-26.9647	-30.458	5.17816		-21.0433	-16.3826	-17.3954	-16.5979	-17.8548	2.16988
F6235-0188	ph5	SL1	-31.7145	-32.3574	-20.8783	-27.3944	-28.0862	5.28649		-18.65	-19.7202	-17.6633	-19.787	-18.9551	1.00651
F6252-3887	ph5	SL1	-32.8438	-32.8818	-33.0998	-33.1403	-32.9914	0.150242		-21.6534	-21.2965	-19.1568	-20.2829	-20.5974	1.12223
F6262-1842	ph5	SL1	-28.1766	-28.023	-29.7275	-29.1892	-28.7791	0.816994		-17.4066	-18.1452	-17.3255	-15.0746	-16.9879	1.3278
F6363-0887	ph5	SL1	-30.247	-49.3494	-30.5881	-47.1886	-39.3433	10.3451		-15.2448	-17.1476	-17.5646	-19.6694	-17.4066	1.81528
F6438-0827	ph5	SL1	-34.071	-30.3858	-31.1865	-17.7917	-28.3587	7.2203		-16.5146	-16.8329	-17.6281	-12.5556	-15.8828	2.26703
F6438-2989	ph5	SL1	-29.7485	-32.2877	-29.6306	-30.063	-30.4325	1.2502		-18.0425	-17.2408	-17.5325	-18.8612	-17.9192	0.71
F6438-3544	ph5	SL1	-24.1913	-25.6176	-24.8431	-27.1455	-25.4494	1.2722		-14.6411	-14.7718	-17.1152	-15.7174	-15.5614	1.14152
F6442-5822	ph5	SL1	-19.9354	-24.1854	-22.4088	-21.2132	-21.9357	1.80814		-11.0279	-14.685	-13.154	-14.1582	-13.2563	1.61565
F6456-1028	ph5	SL1	-29.2958	-32.0436	-27.6501	-26.0903	-28.7699	2.54478		-18.2578	-18.9827	-12.8415	-16.4724	-16.6386	2.7424
F6475-1234	ph5	SL1	-34.6892	-33.7742	-28.4501	-35.0886	-33.0005	3.08311		-16.8745	-18.9624	-16.5381	-16.5185	-17.2234	1.1708
F6475-2610	ph5	SL1	-30.7058	-33.767	-33.4965	-26.2772	-31.0616	3.47684		-15.947	-11.949	-15.7075	-12.2269	-13.9576	2.16404
F6475-2954	ph5	SL1	-25.8735	-24.8166	-24.4822	-27.8498	-25.7555	1.51688		-17.3417	-15.933	-18.7862	-17.0793	-17.285	1.17291
F6493-1243	ph5	SL1	-32.2977	-24.9042	-29.7369	-28.4207	-28.8399	3.07821		-20.1484	-18.5049	-16.828	-18.3892	-18.4676	1.35655
F6493-1268	ph5	SL1	-29.852	-20.5663	-26.9353	-28.5503	-26.476	4.11649		-16.7622	-14.2486	-13.5651	-15.0124	-14.8971	1.37678
F6495-5356	ph5	SL1	-28.4638	-40.0805	-32.0086	-40.1027	-35.1639	5.87118		-17.3859	-19.7316	-18.2754	-21.0619	-19.1137	1.61921
F6514-3781	ph5	SL1	-30.8456	-30.7975	-24.6801	-30.9763	-29.3249	3.09742		-17.9205	-17.4041	-17.2925	-16.9935	-17.4027	0.386294
F6514-3810	ph5	SL1	-20.7938	-28.5913	-27.0343	-22.9254	-24.8362	3.60206		-15.2641	-14.7655	-15.2555	-12.9518	-14.5592	1.09669
F6514-3830	ph5	SL1	-24.1647	-19.6307	-25.8615	-23.4726	-23.2824	2.6332		-13.5559	-14.965	-13.9135	-14.4187	-14.2133	0.613555
F6514-4058	ph5	SL1	-28.8489	-26.3207	-21.3584	-25.692	-25.555	3.11267		-17.1474	-15.1532	-13.1238	-15.1035	-15.132	1.64279
F6514-4301	ph5	SL1	-28.3658	-31.7522	-28.2742	-25.6233	-28.5039	2.51138		-16.5674	-15.4976	-16.2039	-14.3778	-15.6617	0.964316
F6514-4339	ph5	SL1	-22.2734	-21.3166	-22.5938	-30.5378	-24.1804	4.27288		-13.83	-12.6623	-12.4562	-17.2792	-14.0569	2.23175
F6514-4372	ph5	SL1	-30.4239	-34.5631	-29.4099	-34.1775	-32.1436	2.60901		-16.1915	-16.3281	-16.2092	-14.6341	-15.8407	0.80667
F6514-4384	ph5	SL1	-24.4085	-29.2233	-26.3758	-23.5698	-25.8943	2.5116		-11.7571	-13.06	-12.5525	-12.0084	-12.3445	0.581183
F6514-4571	ph5	SL1	-30.9492	-30.5708	-30.0546	-23.6003	-28.7937	3.48167		-13.5525	-14.1535	-14.5968	-16.7956	-14.7746	1.41368
F6550-6757	ph5	SL1	-28.3994	-28.3189	-28.1839	-26.4367	-27.8347	0.936264		-16.1982	-16.2107	-16.1717	-13.8581	-15.6097	1.16784
F6550-6822	ph5	SL1	-30.02	-20.6486	-28.8687	-29.0252	-27.1406	4.35795		-15.5817	-16.1187	-15.9893	-17.7729	-16.3656	0.965667
F6560-2558	ph7	SL1	-26.9392	-26.8998	-27.6096	-28.0923	-27.3852	0.572969		-17.4052	-16.066	-15.8579	-15.8047	-16.2834	0.756294
F6562-2382	ph5	SL1	-32.635	-32.6004	-31.5897	-32.3925	-32.3044	0.488343		-20.3471	-19.3427	-20.7869	-20.2192	-20.174	0.605191

## Sheet: PK-PKT2
Boltzmann Average										Arithmetic Average
Name	pH	Tier2_Lib	BA_Rep1	BA_Rep2	BA_Rep3	BA_Rep4	BA_Mean	BA_StDev		AA_Rep1	AA_Rep2	AA_Rep3	AA_Rep4	AA_Mean	AA_StDev
F0550-0204	ph7	FSEM	-42.0972	-41.907	-39.5296	-39.1915	-40.6813	1.5333		-12.0654	-11.8316	-10.9572	-12.0292	-11.7209	0.519343
F0882-1082	ph5	FSEM	-33.6457	-33.3312	-31.3094	-39.02	-34.3266	3.29575		-18.5646	-17.6549	-16.8612	-18.5505	-17.9078	0.817283
F0922-0787	ph5	FSEM	-34.9508	-35.2891	-30.1413	-40.8886	-35.3175	4.39565		-15.3908	-15.1517	-14.4061	-13.9684	-14.7292	0.658118
F1166-0092	ph5	FSEM	-40.5586	-40.4288	-40.6511	-40.5035	-40.5355	0.0936409		-15.3952	-18.248	-15.3	-17.903	-16.7116	1.58172
F2158-0821	ph5	FSEM	-33.3735	-22.8141	-41.5917	-40.9838	-34.6908	8.75624		-14.5573	-14.4899	-16.6558	-17.4036	-15.7766	1.47901
F2265-0115	ph5	FSEM	-42.4926	-41.7907	-24.5784	-42.4841	-37.8365	8.84481		-18.5807	-19.4277	-17.8724	-18.2997	-18.5451	0.656489
F2269-0218	ph5	FSEM	-39.5516	-39.6403	-39.8932	-40.1061	-39.7978	0.251383		-23.7389	-19.1759	-21.597	-22.6172	-21.7823	1.94535
F2442-0300	ph5	FSEM	-21.968	-25.5179	-22.2905	-23.4556	-23.308	1.60586		-11.6164	-14.4832	-14.5656	-13.6565	-13.5804	1.37219
F2501-0631	ph5	FSEM	-37.8238	-24.2487	-24.5616	-24.6236	-27.8144	6.67494		-18.0953	-15.7814	-16.8006	-18.0112	-17.1721	1.09977
F2691-0113	ph5	FSEM	-42.1337	-42.145	-42.1142	-30.6886	-39.2704	5.72122		-20.6463	-19.5003	-22.7159	-18.379	-20.3104	1.85167
F3309-0405	ph5	FSEM	-24.4336	-42.3101	-24.0997	-24.0029	-28.7116	9.06755		-15.0713	-16.8868	-14.8427	-14.599	-15.3499	1.04255
F3309-0408	ph5	FSEM	-24.2146	-43.0674	-22.3563	-29.6199	-29.8146	9.35699		-15.2115	-15.6847	-15.3494	-14.415	-15.1652	0.538144
F3309-0436	ph5	FSEM	-41.3718	-21.1153	-40.189	-38.7611	-35.3593	9.55579		-13.7759	-9.373	-11.7597	-11.3287	-11.5594	1.80617
F3350-0945	ph5	FSEM	-27.3507	-26.9842	-27.1185	-27.1477	-27.1503	0.151375		-18.4155	-16.4639	-17.7556	-16.6286	-17.3159	0.931089
F3367-0114	ph5	FSEM	-23.0659	-22.8077	-40.9919	-29.6463	-29.1279	8.51894		-16.27	-15.4063	-20.6002	-17.8668	-17.5358	2.28307
F3411-3417	ph5	FSEM	-30.062	-30.5897	-29.493	-30.3438	-30.1221	0.471553		-21.0846	-19.7798	-18.4401	-17.8736	-19.2945	1.43629
F5095-0043	ph5	FSEM	-28.995	-24.1394	-28.675	-24.8026	-26.653	2.53742		-16.0975	-14.4826	-15.9363	-16.8142	-15.8326	0.977583
F5098-0891	ph5	FSEM	-25.8227	-41.6059	-22.6652	-37.0276	-31.7803	8.99361		-17.7152	-17.7194	-16.6931	-18.4227	-17.6376	0.712097
F5127-0821	ph5	FSEM	-40.4004	-32.6101	-16.7513	-41.1867	-32.7371	11.3385		-19.1636	-14.3971	-12.8075	-14.8035	-15.2929	2.72038
F5788-2252	ph5	FSEM	-31.4644	-47.1914	-30.5919	-47.224	-39.1179	9.34805		-18.0045	-20.2961	-18.7899	-20.1376	-19.307	1.10031
F5857-6056	ph5	FSEM	-23.5255	-23.4898	-34.5684	-22.6899	-26.0684	5.67978		-13.5221	-14.3456	-15.8032	-15.9438	-14.9037	1.17066
F5857-6814	ph5	FSEM	-26.1859	-28.3039	-24.783	-43.2067	-30.6199	8.5151		-16.1226	-16.3462	-16.3462	-17.2691	-16.521	0.509739
F5865-0512	ph5	FSEM	-39.999	-33.7835	-36.6858	-34.4129	-36.2203	2.81069		-15.4982	-14.8916	-16.0941	-13.273	-14.9392	1.21446
F6221-0037	ph5	FSEM	-24.3551	-28.2827	-24.3343	-25.0443	-25.5041	1.88154		-16.1684	-17.6108	-17.05	-17.3386	-17.042	0.625757
F6221-0039	ph5	FSEM	-24.3632	-27.2675	-32.8225	-26.9965	-27.8624	3.55671		-17.0921	-17.9206	-17.8969	-19.3997	-18.0773	0.96202
F6221-0175	ph5	FSEM	-38.028	-39.3825	-42.4303	-38.6052	-39.6115	1.95942		-20.9394	-24.2847	-21.7053	-21.1216	-22.0127	1.54943
F6252-4128	ph5	FSEM	-36.5324	-36.6451	-37.0744	-36.4925	-36.6861	0.266807		-21.5633	-22.8671	-23.5014	-23.674	-22.9015	0.957158
F6252-4142	ph5	FSEM	-42.5736	-40.8137	-39.4505	-39.3993	-40.5593	1.49411		-20.6403	-21.7865	-19.4928	-20.2976	-20.5543	0.951906
F6252-5108	ph9	FSEM	-36.7135	-36.9229	-20.5221	-24.8851	-29.7609	8.3419		-9.58575	-12.0365	-9.55583	-12.6927	-10.9677	1.63516
F6363-0812	ph5	FSEM	-23.514	-47.3066	-47.248	-22.4709	-35.1349	14.0274		-12.4567	-16.4121	-16.8266	-12.9911	-14.6717	2.26593
F6363-0814	ph5	FSEM	-26.8982	-28.8253	-34.1773	-47.2677	-34.2921	9.18214		-15.8503	-14.6587	-14.4965	-15.3796	-15.0963	0.632449
F6363-0814	ph7	FSEM	-39.0015	-39.5475	-39.3402	-41.7734	-39.9157	1.25878		-15.7535	-9.96994	-15.6856	-16.1784	-14.3969	2.95933
F6363-0815	ph5	FSEM	-21.7123	-45.0392	-45.2067	-25.8524	-34.4526	12.4366		-13.9993	-15.8529	-16.2331	-12.9276	-14.7532	1.56002
F6363-0816	ph5	FSEM	-28.6127	-46.5721	-31.376	-26.7447	-33.3264	9.03309		-16.4786	-18.1826	-16.105	-15.3407	-16.5267	1.20123
F6363-0830	ph5	FSEM	-26.9527	-26.88	-43.4587	-43.4441	-35.1839	9.54659		-17.9493	-15.313	-19.0471	-19.1214	-17.8577	1.77907
F6363-0831	ph5	FSEM	-28.6955	-47.524	-27.3818	-47.6891	-37.8226	11.3104		-16.0031	-18.538	-15.3824	-18.5531	-17.1192	1.66646
F6363-0883	ph5	FSEM	-47.482	-30.4144	-47.124	-27.4673	-38.1219	10.6704		-16.0175	-16.2745	-16.0874	-16.4967	-16.219	0.214536
F6363-0897	ph5	FSEM	-42.0078	-22.7792	-16.4515	-42.5929	-30.9578	13.3517		-15.9238	-12.2161	-12.757	-16.8055	-14.4256	2.27852
F6363-0906	ph5	FSEM	-38.5888	-38.1329	-28.5589	-27.3311	-33.1529	6.03731		-16.6773	-17.6049	-19.4122	-15.4992	-17.2984	1.65175
F6368-0053	ph7	FSEM	-41.446	-20.7311	-23.7734	-24.9435	-27.7235	9.31902		-14.0975	-8.24211	-9.616	-12.2676	-11.0558	2.62745
F6412-1251	ph5	FSEM	-42.1821	-42.7062	-42.7354	-42.559	-42.5457	0.25438		-20.152	-20.233	-19.5295	-18.7945	-19.6772	0.667192
F6414-0065	ph5	FSEM	-28.5753	-29.1729	-29.3516	-24.7091	-27.9522	2.18744		-16.6973	-17.4644	-15.7241	-15.7626	-16.4121	0.833428
F6436-1453	ph5	FSEM	-19.8667	-23.9677	-24.1187	-30.0114	-24.4911	4.17419		-16.7426	-16.1255	-13.2121	-15.5785	-15.4147	1.54348
F6436-3709	ph5	FSEM	-42.1243	-26.6919	-26.0728	-27.613	-30.6255	7.69194		-15.5375	-12.2937	-11.9182	-12.3271	-13.0191	1.68913
F6438-3256	ph5	FSEM	-32.3452	-33.3828	-31.7718	-33.7795	-32.8198	0.924021		-21.6559	-21.6654	-22.2655	-23.8255	-22.3531	1.02217
F6438-3275	ph5	FSEM	-38.856	-38.1063	-34.8382	-35.0275	-36.707	2.0728		-24.4979	-24.5822	-22.7498	-21.7878	-23.4044	1.36926
F6446-0206	ph5	FSEM	-31.8675	-24.6585	-32.7575	-32.4343	-30.4294	3.86487		-18.7104	-17.3113	-19.0148	-19.3292	-18.5914	0.890017
F6448-2065	ph5	FSEM	-35.9618	-40.0886	-42.4395	-37.4477	-38.9844	2.86674		-19.2863	-22.2621	-22.0617	-19.1127	-20.6807	1.71377
F6448-2066	ph5	FSEM	-34.7125	-38.6606	-34.1302	-34.0588	-35.3905	2.19963		-15.9563	-15.7291	-15.2022	-17.4384	-16.0815	0.95818
F6448-2068	ph5	FSEM	-46.24	-37.4664	-46.2968	-42.9561	-43.2398	4.15368		-15.3108	-16.8582	-19.1625	-22.5638	-18.4738	3.15261
F6451-1625	ph5	FSEM	-24.5437	-29.0153	-32.2009	-29.5068	-28.8167	3.17423		-15.9919	-20.6383	-18.1609	-19.6811	-18.618	2.02625
F6469-1732	ph7	FSEM	-48.4463	-48.7316	-47.8306	-48.5283	-48.3842	0.388064		-22.9955	-21.0583	-20.0164	-21.08	-21.2876	1.24214
F6469-2183	ph7	FSEM	-41.7394	-41.8242	-41.954	-41.758	-41.8189	0.0971411		-16.6673	-16.8017	-17.4644	-17.1133	-17.0117	0.35495
F6473-3854	ph5	FSEM	-40.7661	-40.9524	-41.0556	-41.2201	-40.9986	0.190177		-16.198	-17.9933	-17.6561	-16.669	-17.1291	0.837329
F6482-6039	ph5	FSEM	-40.8718	-35.1676	-41.0191	-35.0866	-38.0363	3.35994		-20.353	-21.0382	-23.597	-19.1697	-21.0395	1.87152
F6495-4402	ph5	FSEM	-33.0751	-40.7041	-44.4565	-41.6602	-39.974	4.86703		-16.1539	-20.1856	-18.3239	-18.9201	-18.3959	1.68422
F6495-5852	ph7	FSEM	-41.7373	-28.7416	-42.0818	-41.89	-38.6127	6.58221		-19.0075	-17.153	-17.3707	-17.6864	-17.8044	0.831447
F6515-4015	ph5	FSEM	-37.7378	-34.906	-39.1743	-39.1995	-37.7544	2.01813		-23.0613	-21.3471	-20.4064	-22.5438	-21.8396	1.19514
F6523-3982	ph5	FSEM	-33.9878	-38.1122	-35.2512	-38.4907	-36.4605	2.1929		-15.517	-19.6225	-18.3291	-17.5908	-17.7649	1.7178
F6570-2537	ph7	FSEM	-43.2332	-35.1772	-45.0385	-44.1217	-41.8926	4.53723		-20.1728	-17.9432	-17.8862	-17.9085	-18.4777	1.1303
F6570-2718	ph7	FSEM	-48.2715	-47.919	-47.8604	-47.8912	-47.9855	0.192146		-18.9561	-19.7578	-20.3883	-19.6006	-19.6757	0.588237
F6573-0170	ph5	FSEM	-38.8983	-27.6337	-22.1243	-27.3673	-29.0059	7.06596		-21.2205	-17.6298	-17.6164	-17.3166	-18.4458	1.85541
F9995-2687	ph5	FSEM	-39.9457	-40.3648	-18.677	-24.8416	-30.9573	10.9164		-15.8064	-16.7722	-13.179	-14.341	-15.0246	1.58521

## Sheet: 3SL1-5SL1T2
Boltzmann Average										Arithmetic Average
Name	pH	Tier2_Lib	BA_Rep1	BA_Rep2	BA_Rep3	BA_Rep4	BA_Mean	BA_StDev		AA_Rep1	AA_Rep2	AA_Rep3	AA_Rep4	AA_Mean	AA_StDev
F0657-0459	ph5	SL1	-26.9644	-21.6188	-21.5361	-19.8888	-22.502	3.07977		-15.7738	-13.3928	-13.1365	-15.4697	-14.4432	1.37054
F0919-6466	ph5	SL1	-25.6132	-27.364	-26.4013	-28.8056	-27.046	1.37426		-17.1407	-17.5473	-17.3288	-15.4358	-16.8632	0.965949
F2199-0382	ph5	SL1	-24.8903	-27.1715	-27.0312	-26.8856	-26.4946	1.07591		-19.5006	-17.4954	-19.9163	-20.599	-19.3778	1.33414
F2257-0125	ph5	SL1	-19.5796	-19.6678	-20.5769	-17.6639	-19.3721	1.22474		-12.5766	-11.3581	-13.3321	-11.5179	-12.1962	0.930507
F2318-0076	ph5	SL1	-14.4755	-15.508	-14.813	-14.4975	-14.8235	0.481691		-8.27901	-8.61215	-10.5898	-8.25318	-8.93354	1.11622
F2442-0239	ph5	SL1	-23.7251	-18.966	-24.2229	-24.4015	-22.8289	2.59113		-16.4914	-15.9091	-15.0786	-15.4379	-15.7292	0.61139
F2455-0510	ph5	SL1	-20.8733	-20.6862	-17.2116	-15.1716	-18.4857	2.77786		-12.6914	-10.7654	-10.4595	-8.1043	-10.5051	1.88091
F2501-0641	ph5	SL1	-27.0963	-28.3263	-23.8472	-23.4991	-25.6922	2.38912		-17.3571	-18.6678	-17.5933	-15.7876	-17.3515	1.18839
F2543-0025	ph5	SL1	-23.0355	-22.9963	-23.2424	-23.4751	-23.1873	0.220133		-15.5824	-15.9194	-16.5985	-16.6456	-16.1865	0.521784
F3382-8198	ph5	SL1	-21.4334	-25.8433	-22.5044	-30.6796	-25.1152	4.15792		-11.687	-13.3628	-12.7906	-12.5997	-12.61	0.695547
F3406-5426	ph5	SL1	-17.5865	-24.0064	-23.9175	-17.5033	-20.7534	3.70524		-14.3794	-15.706	-15.7853	-14.577	-15.1119	0.736899
F3406-5477	ph5	SL1	-29.1946	-29.2828	-28.0332	-29.2859	-28.9491	0.612096		-20.8016	-20.4716	-20.9708	-20.5293	-20.6933	0.234352
F5001-1481	ph5	SL1	-14.1363	-16.1861	-16.17	-20.8999	-16.8481	2.86758		-10.6	-12.2745	-11.1941	-11.6448	-11.4284	0.707992
F5283-0096	ph5	SL1	-22.578	-19.4105	-20.3695	-20.342	-20.675	1.34466		-15.171	-13.9674	-15.6215	-13.6367	-14.5992	0.948244
F5824-0042	ph5	SL1	-25.3523	-20.5117	-20.1765	-21.1461	-21.7967	2.40427		-12.4189	-12.0662	-11.7161	-11.5486	-11.9374	0.386688
F5971-0062	ph5	SL1	-20.2806	-20.0901	-22.6824	-18.7694	-20.4556	1.62952		-13.0485	-14.1646	-15.8365	-13.1307	-14.0451	1.2978
F6064-0701	ph5	SL1	-19.843	-19.7173	-19.2969	-21.1311	-19.9971	0.791245		-14.8297	-15.31	-15.2572	-10.3101	-13.9267	2.42068
F6089-9681	ph5	SL1	-24.3386	-19.1314	-20.0552	-17.6628	-20.297	2.86881		-14.837	-12.3024	-10.0587	-12.6792	-12.4693	1.95697
F6125-2352	ph5	SL1	-21.8754	-21.5911	-21.9823	-21.3446	-21.6984	0.287893		-15.8262	-13.7598	-14.7991	-15.6035	-14.9971	0.935453
F6235-0058	ph5	SL1	-23.1316	-26.5016	-23.3502	-21.7281	-23.6779	2.01498		-17.4063	-19.5967	-17.3945	-17.2634	-17.9152	1.12285
F6235-0188	ph5	SL1	-19.7582	-24.547	-28.3183	-24.2982	-24.2304	3.50314		-15.8629	-13.9144	-16.5788	-13.8136	-15.0424	1.39236
F6252-3887	ph5	SL1	-22.5443	-25.4777	-27.9889	-25.639	-25.4125	2.23009		-16.5247	-17.9085	-16.1852	-18.4877	-17.2765	1.09889
F6262-1842	ph5	SL1	-27.0129	-24.879	-20.6402	-26.874	-24.8515	2.97198		-17.1289	-16.7904	-15.393	-17.997	-16.8273	1.08286
F6363-0887	ph5	SL1	-21.5375	-15.504	-16.2622	-18.7916	-18.0238	2.73181		-11.5616	-9.91746	-10.8956	-8.1724	-10.1368	1.47343
F6438-0827	ph5	SL1	-19.3587	-20.0511	-19.0409	-22.4359	-20.2217	1.53524		-15.0658	-13.7253	-15.877	-16.2296	-15.2244	1.1119
F6438-2989	ph5	SL1	-25.514	-25.4556	-25.9071	-21.7104	-24.6468	1.96779		-16.4995	-16.7851	-20.6909	-15.8659	-17.4604	2.18767
F6438-3544	ph5	SL1	-23.9629	-22.5652	-22.0416	-25.1787	-23.4371	1.41624		-13.0326	-13.9839	-14.9524	-16.8263	-14.6988	1.62047
F6442-5822	ph5	SL1	-23.5447	-24.003	-18.8654	-15.0685	-20.3704	4.22876		-13.7427	-10.2552	-7.0548	-7.19937	-9.56303	3.15314
F6456-1028	ph5	SL1	-26.0923	-29.3805	-27.8835	-28.1389	-27.8738	1.35578		-15.811	-16.8717	-16.2821	-18.0425	-16.7518	0.963681
F6475-1234	ph5	SL1	-19.0893	-19.1057	-19.8691	-17.0273	-18.7729	1.21925		-10.4465	-8.99965	-7.3311	-11.1909	-9.49203	1.70384
F6475-2610	ph5	SL1	-17.9836	-13.7484	-15.4726	-16.2229	-15.8569	1.75595		-5.37536	-7.01543	-8.37803	-8.1454	-7.22855	1.37133
F6475-2954	ph5	SL1	-14.2655	-15.6326	-14.6651	-19.2097	-15.9432	2.25199		-7.27401	-7.23606	-8.56385	-7.89203	-7.74149	0.625285
F6493-1243	ph5	SL1	-27.1766	-26.9125	-27.3889	-23.8147	-26.3232	1.68366		-18.9944	-17.958	-17.4096	-17.7876	-18.0374	0.677904
F6493-1268	ph5	SL1	-20.0002	-23.6733	-23.2046	-20.167	-21.7613	1.94782		-13.7272	-14.483	-12.861	-13.7778	-13.7123	0.664131
F6495-5356	ph5	SL1	-18.8963	-18.8587	-18.3831	-18.9173	-18.7639	0.255012		-11.8102	-11.2167	-10.3916	-11.7672	-11.2964	0.661003
F6514-3781	ph5	SL1	-27.3702	-22.0288	-24.621	-21.483	-23.8758	2.70206		-14.5036	-14.7836	-17.0562	-16.7757	-15.7798	1.32187
F6514-3810	ph5	SL1	-16.7642	-21.9854	-18.3576	-21.1023	-19.5524	2.41684		-10.572	-13.9228	-12.3524	-12.8015	-12.4122	1.39324
F6514-3830	ph5	SL1	-17.9759	-22.7436	-21.8494	-21.8168	-21.0964	2.12423		-12.4552	-15.202	-12.0394	-15.1479	-13.7111	1.69896
F6514-4058	ph5	SL1	-22.1937	-17.0896	-20.122	-19.4664	-19.7179	2.10271		-13.6337	-8.09137	-11.859	-9.99949	-10.8959	2.38691
F6514-4301	ph5	SL1	-16.0514	-20.8244	-14.2447	-18.3133	-17.3585	2.84774		-10.6641	-12.53	-11.2789	-12.376	-11.7123	0.893629
F6514-4339	ph5	SL1	-21.2466	-20.4896	-22.5579	-21.5885	-21.4707	0.857997		-12.0569	-12.2519	-9.73679	-13.2425	-11.822	1.48391
F6514-4372	ph5	SL1	-26.3034	-21.9546	-18.9328	-22.7516	-22.4856	3.03044		-15.1638	-13.2521	-12.0194	-12.6536	-13.2722	1.35777
F6514-4384	ph5	SL1	-20.1184	-18.0402	-18.5638	-21.1791	-19.4754	1.4384		-7.59817	-12.3094	-8.50364	-12.5257	-10.2342	2.54959
F6514-4571	ph5	SL1	-18.8374	-13.1293	-16.3782	-15.4083	-15.9383	2.36432		-6.40862	-7.88089	-7.68787	-5.99985	-6.99431	0.930775
F6550-6757	ph5	SL1	-21.0336	-21.048	-20.0837	-20.7204	-20.7214	0.451199		-15.3088	-13.3913	-13.6636	-12.1955	-13.6398	1.28242
F6550-6822	ph5	SL1	-17.8346	-18.2235	-17.6593	-18.1868	-17.9761	0.274462		-11.7778	-12.4301	-12.022	-11.3034	-11.8833	0.47105
F6560-2558	ph7	SL1	-23.085	-19.0299	-17.1242	-18.9426	-19.5454	2.51794		-11.8368	-11.3939	-10.1957	-11.6399	-11.2666	0.736541
F6562-2382	ph5	SL1	-25.1879	-25.358	-24.372	-23.1191	-24.5093	1.02179		-19.7174	-18.2789	-17.2044	-19.3817	-18.6456	1.14051

## Sheet: 3SL1-PKT2
Boltzmann Average										Arithmetic Average
Name	pH	Tier2_Lib	BA_Rep1	BA_Rep2	BA_Rep3	BA_Rep4	BA_Mean	BA_StDev		AA_Rep1	AA_Rep2	AA_Rep3	AA_Rep4	AA_Mean	AA_StDev
F0550-0204	ph7	FSEM	-10.729	-10.8766	-10.6732	-13.831	-11.5275	1.53811		-6.68504	-4.61764	-4.60712	-4.99341	-5.2258	0.989276
F0882-1082	ph5	FSEM	-17.0549	-17.3808	-14.9771	-17.4051	-16.7045	1.16258		-7.85625	-4.35971	-6.12411	-7.33166	-6.41793	1.55202
F0922-0787	ph5	FSEM	-14.4477	-12.0367	-14.8605	-13.8122	-13.7893	1.2454		-6.21258	-6.5509	-7.48435	-5.66479	-6.47816	0.763722
F1166-0092	ph5	FSEM	-16.8681	-17.0572	-16.6057	-16.9556	-16.8717	0.193417		-9.4665	-9.23089	-10.1559	-9.54259	-9.59897	0.394292
F2158-0821	ph5	FSEM	-16.6354	-13.9715	-9.39261	-11.4274	-12.8567	3.13923		-7.71717	-6.03824	-5.81046	-6.12402	-6.42247	0.873217
F2265-0115	ph5	FSEM	-24.0469	-21.2344	-31.3367	-23.9777	-25.1489	4.32812		-15.0627	-12.426	-16.2755	-14.9699	-14.6835	1.61828
F2269-0218	ph5	FSEM	-23.5248	-29.1072	-23.5549	-21.9676	-24.5386	3.13461		-16.3235	-16.4942	-14.923	-17.9233	-16.416	1.22691
F2442-0300	ph5	FSEM	-15.423	-15.4542	-18.1379	-16.0858	-16.2752	1.27878		-8.66091	-9.29617	-9.43815	-8.93156	-9.0817	0.352447
F2501-0631	ph5	FSEM	-23.025	-19.7133	-22.7249	-19.6381	-21.2753	1.85142		-13.8851	-13.5491	-16.6322	-16.5956	-15.1655	1.67816
F2691-0113	ph5	FSEM	-21.6785	-19.0396	-25.0851	-19.2723	-21.2689	2.80995		-15.6352	-15.9829	-17.4988	-13.9594	-15.7691	1.45266
F3309-0405	ph5	FSEM	-9.96104	-10.5708	-15.8622	-16.1569	-13.1377	3.3276		-7.23634	-7.22675	-6.69025	-8.58762	-7.43524	0.809531
F3309-0408	ph5	FSEM	-8.78196	-15.009	-12.6748	-11.6754	-12.0353	2.57977		-5.58734	-7.36665	-5.30307	-5.92503	-6.04552	0.916708
F3309-0436	ph5	FSEM	-10.3912	-9.70869	-10.1778	-7.9895	-9.5668	1.08949		-5.03533	-4.99924	-5.55841	-4.46347	-5.01411	0.447267
F3350-0945	ph5	FSEM	-20.6253	-20.4864	-20.6895	-20.2	-20.5003	0.217396		-14.9955	-16.6557	-14.4964	-13.3585	-14.8765	1.36975
F3367-0114	ph5	FSEM	-21.0597	-21.1445	-21.2407	-21.1395	-21.1461	0.0740696		-13.7025	-13.205	-13.3439	-14.5382	-13.6974	0.598441
F3411-3417	ph5	FSEM	-20.1997	-17.9052	-20.274	-20.6154	-19.7486	1.24215		-14.2331	-13.4219	-13.3487	-14.5886	-13.8981	0.610381
F5095-0043	ph5	FSEM	-23.0982	-18.6674	-20.0228	-24.4561	-21.5611	2.67604		-15.8306	-14.9619	-14.7917	-16.4091	-15.4983	0.75876
F5098-0891	ph5	FSEM	-23.7073	-23.3996	-22.6355	-24.9033	-23.6614	0.942604		-11.5062	-16.7722	-12.3668	-16.8892	-14.3836	2.84785
F5127-0821	ph5	FSEM	-22.8022	-23.146	-23.7902	-22.6087	-23.0868	0.518941		-11.246	-13.7007	-12.7889	-9.62951	-11.8413	1.78902
F5788-2252	ph5	FSEM	-19.6765	-19.7187	-19.7583	-23.3172	-20.6176	1.79998		-16.3429	-17.4181	-15.3941	-15.8274	-16.2456	0.872556
F5857-6056	ph5	FSEM	-15.006	-15.9226	-15.8139	-15.4272	-15.5424	0.416038		-11.5343	-11.4794	-13.0081	-12.7481	-12.1925	0.799074
F5857-6814	ph5	FSEM	-14.7567	-17.3218	-19.8379	-14.6751	-16.6479	2.45621		-10.2382	-10.1742	-13.6776	-9.65452	-10.9361	1.84622
F5865-0512	ph5	FSEM	-23.5567	-15.2289	-17.2009	-15.3183	-17.8262	3.92705		-11.6264	-9.92802	-8.87392	-9.32559	-9.93848	1.20528
F6221-0037	ph5	FSEM	-26.4815	-22.5415	-26.2191	-26.4552	-25.4243	1.92551		-15.4601	-13.4607	-14.7283	-15.2259	-14.7188	0.892504
F6221-0039	ph5	FSEM	-27.0549	-26.8559	-27.1425	-27.0536	-27.0267	0.121216		-15.0683	-17.1458	-13.9464	-12.9857	-14.7865	1.78831
F6221-0175	ph5	FSEM	-27.4039	-26.7497	-26.8483	-29.7749	-27.6942	1.41671		-19.3095	-17.7423	-17.7929	-18.6792	-18.381	0.753841
F6252-4128	ph5	FSEM	-29.8069	-28.9995	-28.3738	-28.9336	-29.0285	0.590033		-19.5596	-17.9266	-17.9524	-22.235	-19.4184	2.02712
F6252-4142	ph5	FSEM	-25.6713	-25.5098	-27.8162	-27.6371	-26.6586	1.23721		-17.0659	-20.1373	-21.2604	-20.7238	-19.7968	1.87751
F6252-5108	ph9	FSEM	-10.6489	-15.1924	-14.7605	-18.1782	-14.695	3.096		-5.03729	-6.012	-7.1293	-7.18613	-6.34118	1.02365
F6363-0812	ph5	FSEM	-15.0545	-16.1704	-18.6098	-14.7597	-16.1486	1.74967		-9.6825	-10.2027	-9.55254	-9.6237	-9.76536	0.296378
F6363-0814	ph5	FSEM	-15.907	-16.6238	-16.7131	-16.056	-16.325	0.402905		-9.34783	-9.19016	-11.5174	-10.8844	-10.235	1.14675
F6363-0814	ph7	FSEM	-12.0717	-18.6246	-14.3606	-15.7741	-15.2077	2.74157		-6.70957	-7.98223	-7.45771	-8.28121	-7.60768	0.688724
F6363-0815	ph5	FSEM	-15.5751	-17.1321	-17.173	-17.3577	-16.8095	0.828712		-9.86754	-9.83163	-9.4188	-7.33839	-9.11409	1.20118
F6363-0816	ph5	FSEM	-16.16	-17.6846	-17.5333	-19.0043	-17.5955	1.16292		-8.65633	-7.93072	-8.99949	-9.46258	-8.76228	0.645345
F6363-0830	ph5	FSEM	-17.0298	-15.8332	-18.1286	-20.5197	-17.8778	1.99516		-9.87425	-9.35513	-10.2359	-12.4541	-10.4798	1.3649
F6363-0831	ph5	FSEM	-16.5545	-18.1959	-16.37	-16.2504	-16.8427	0.910774		-8.83272	-9.61774	-8.73204	-8.68831	-8.9677	0.437558
F6363-0883	ph5	FSEM	-16.733	-15.082	-15.7614	-12.0275	-14.901	2.03191		-10.5779	-8.55889	-9.46282	-8.15743	-9.18927	1.07476
F6363-0897	ph5	FSEM	-14.7728	-18.3106	-15.4024	-14.3412	-15.7068	1.78977		-8.15202	-10.0139	-7.48598	-7.78433	-8.35906	1.13637
F6363-0906	ph5	FSEM	-18.0998	-19.0412	-19.3344	-18.002	-18.6193	0.668397		-8.76323	-10.143	-9.33888	-11.8208	-10.0165	1.32931
F6368-0053	ph7	FSEM	-21.3646	-23.0498	-22.855	-23.2664	-22.634	0.862781		-11.9422	-10.1604	-10.2458	-12.4143	-11.1907	1.15707
F6412-1251	ph5	FSEM	-21.0625	-21.4018	-18.1595	-19.3838	-20.0019	1.51228		-13.7064	-12.8934	-12.1902	-11.6813	-12.6178	0.879557
F6414-0065	ph5	FSEM	-15.5101	-15.302	-14.6455	-13.5435	-14.7503	0.884872		-9.92721	-10.2175	-9.29829	-9.25213	-9.67378	0.475609
F6436-1453	ph5	FSEM	-23.1177	-22.2408	-20.3421	-23.5861	-22.3217	1.43266		-13.0733	-17.1916	-16.2358	-16.5513	-15.763	1.8367
F6436-3709	ph5	FSEM	-11.5383	-18.8143	-12.9518	-19.0542	-15.5896	3.9061		-5.4826	-9.82053	-5.93216	-8.5714	-7.45167	2.08578
F6438-3256	ph5	FSEM	-24.0217	-25.4813	-25.0953	-23.095	-24.4233	1.0796		-18.5445	-17.8383	-19.1605	-18.521	-18.5161	0.540206
F6438-3275	ph5	FSEM	-23.8014	-24.8015	-24.2536	-22.356	-23.8031	1.04786		-14.8046	-14.2826	-16.5584	-13.3466	-14.748	1.34923
F6446-0206	ph5	FSEM	-21.2603	-20.8223	-20.7918	-16.955	-19.9573	2.01297		-12.2352	-12.2999	-11.536	-11.4908	-11.8905	0.436597
F6448-2065	ph5	FSEM	-24.8642	-21.5554	-16.8582	-18.3403	-20.4045	3.56138		-12.8703	-14.5277	-12.2961	-13.3526	-13.2617	0.948085
F6448-2066	ph5	FSEM	-18.2854	-19.2324	-15.4345	-18.2665	-17.8047	1.64323		-8.55811	-8.9278	-7.76156	-10.5645	-8.95299	1.17941
F6448-2068	ph5	FSEM	-19.2472	-23.6323	-22.026	-19.7414	-21.1617	2.04398		-12.3128	-16.6068	-14.3128	-12.3947	-13.9068	2.02335
F6451-1625	ph5	FSEM	-20.4001	-17.856	-17.956	-19.6519	-18.966	1.26218		-12.7529	-12.243	-11.9405	-12.596	-12.3831	0.364048
F6469-1732	ph7	FSEM	-21.2185	-21.2109	-21.8926	-21.0966	-21.3547	0.362943		-16.2175	-17.5573	-17.8356	-16.3781	-16.9971	0.818132
F6469-2183	ph7	FSEM	-11.6636	-17.2875	-15.6441	-16.4264	-15.2554	2.4868		-2.93773	-4.58905	-3.94239	-4.8377	-4.07672	0.847923
F6473-3854	ph5	FSEM	-17.0178	-16.6709	-16.7914	-16.6642	-16.7861	0.165171		-10.4465	-10.4431	-10.2422	-9.60745	-10.1848	0.396585
F6482-6039	ph5	FSEM	-20.3921	-25.9213	-25.9887	-22.922	-23.806	2.68793		-16.7439	-15.9293	-14.9299	-17.0069	-16.1525	0.935289
F6495-4402	ph5	FSEM	-23.6447	-25.4766	-24.4061	-27.1021	-25.1574	1.49847		-14.588	-16.7405	-16.0711	-15.0124	-15.603	0.981823
F6495-5852	ph7	FSEM	-19.4731	-20.4551	-21.7811	-19.4587	-20.292	1.09682		-13.5705	-11.5234	-13.4121	-10.588	-12.2735	1.45854
F6515-4015	ph5	FSEM	-20.7002	-21.6487	-25.4288	-23.1971	-22.7437	2.0648		-17.0241	-15.9623	-16.6098	-16.5567	-16.5382	0.437116
F6523-3982	ph5	FSEM	-22.2425	-22.206	-22.4329	-22.126	-22.2518	0.130127		-14.1231	-14.7434	-12.6299	-12.9439	-13.6101	0.991998
F6570-2537	ph7	FSEM	-18.551	-16.5005	-19.101	-18.5169	-18.1674	1.14301		-14.4296	-10.7792	-14.8104	-9.25519	-12.3186	2.73374
F6570-2718	ph7	FSEM	-10.9895	-10.9743	-10.8265	-13.5799	-11.5925	1.32697		-4.29916	-3.55804	-5.01179	-5.54706	-4.60401	0.864604
F6573-0170	ph5	FSEM	-18.402	-18.5796	-18.4796	-15.4845	-17.7364	1.50304		-12.5619	-12.0819	-13.1991	-10.4111	-12.0635	1.19285
F9995-2687	ph5	FSEM	-20.7128	-20.718	-20.657	-17.9393	-20.0068	1.3786		-13.9615	-13.4732	-13.0075	-12.5246	-13.2417	0.616645

[truncated: 2 more sheets: 3SL2-5SL1T2, 3SL2-PKT2]
